# Supplementary material for: Development of a multi-neoepitope vaccine targeting non-small cell lung cancer through reverse vaccinology and bioinformatics approaches
Source: Front Immunol. 2025 May 16;16:1521700. doi: 10.3389/fimmu.2025.1521700 (PMC12122770; doi:10.3389/fimmu.2025.1521700)
Supplement: Supplementary file 2 [file DataSheet2.xlsx]

## Sheet: VCF from WES data (A549)
#CHROM	POS	REF	ALT	INFO	FORMAT	NORMAL	TUMOR	FILTER
chr1	10111	C	A	DP=64;SS=1;SSC=1;GPV=0.0030959;SPV=0.64608	GT:GQ:DP:AD:ADF:ADR	0/1:.:32:28,4:4,3:24,1	0/1:.:32:28,4:4,3:24,1	RefMapQual;RefAvgRL;VarMapQual;VarReadPos;VarAvgRL;MinMMQSdiff;ReadLenDiff
chr1	10291	C	G	DP=20;SS=1;SSC=1;GPV=0.010098;SPV=0.68576	GT:GQ:DP:AD:ADF:ADR	0/1:.:10:7,3:0,0:7,3	0/1:.:10:7,3:0,0:7,3	RefMapQual;RefMMQS;VarCount;VarMMQS;VarAvgRL;MinMMQSdiff;ReadLenDiff
chr1	10293	A	G	DP=22;SS=1;SSC=1;GPV=0.01057;SPV=0.68244	GT:GQ:DP:AD:ADF:ADR	0/1:.:11:8,3:0,0:8,3	0/1:.:11:8,3:0,0:8,3	RefMapQual;RefAvgRL;VarCount;VarMMQS;MMQSdiff
chr1	10299	A	G	DP=22;SS=1;SSC=1;GPV=0.01057;SPV=0.68244	GT:GQ:DP:AD:ADF:ADR	0/1:.:11:8,3:0,0:8,3	0/1:.:11:8,3:0,0:8,3	RefMapQual;RefAvgRL;VarCount;VarMMQS;MMQSdiff
chr1	10305	A	G	DP=22;SS=1;SSC=1;GPV=0.0018042;SPV=0.67028	GT:GQ:DP:AD:ADF:ADR	0/1:.:11:7,4:0,0:7,4	0/1:.:11:7,4:0,0:7,4	RefMapQual;RefAvgRL;VarMMQS;MMQSdiff
chr1	10308	C	T	DP=26;SS=1;SSC=1;GPV=0.011309;SPV=0.67764	GT:GQ:DP:AD:ADF:ADR	0/1:.:13:10,3:0,0:10,3	0/1:.:13:10,3:0,0:10,3	RefMapQual;RefAvgRL;VarCount;VarMMQS;VarAvgRL
chr1	10319	C	G	DP=26;SS=1;SSC=1;GPV=0.011309;SPV=0.67764	GT:GQ:DP:AD:ADF:ADR	0/1:.:13:10,3:0,0:10,3	0/1:.:13:10,3:0,0:10,3	RefMapQual;RefMMQS;VarCount;VarMMQS;VarAvgRL;ReadLenDiff
chr1	10327	T	C	DP=24;SS=1;SSC=1;GPV=0.010968;SPV=0.6798	GT:GQ:DP:AD:ADF:ADR	0/1:.:12:9,3:0,0:9,3	0/1:.:12:9,3:0,0:9,3	RefMapQual;RefAvgRL;VarCount;VarMMQS;MMQSdiff
chr1	10450	T	C	DP=24;SS=1;SSC=1;GPV=0.00029985;SPV=0.65991	GT:GQ:DP:AD:ADF:ADR	0/1:.:12:7,5:3,2:4,3	0/1:.:12:7,5:3,2:4,3	RefAvgRL;VarMapQual;VarAvgRL
chr1	13613	T	A	DP=38;SS=1;SSC=2;GPV=2.0535e-06;SPV=0.62843	GT:GQ:DP:AD:ADF:ADR	0/1:.:19:11,8:5,7:6,1	0/1:.:19:11,8:5,7:6,1	RefMapQual;VarMapQual;MMQSdiff
chr1	13684	C	T	DP=30;SS=1;SSC=1;GPV=9.7202e-07;SPV=0.64238	GT:GQ:DP:AD:ADF:ADR	0/1:.:15:7,8:5,6:2,2	0/1:.:15:7,8:5,6:2,2	RefMapQual;VarMapQual;MMQSdiff
chr1	13813	T	G	DP=38;SS=1;SSC=2;GPV=2.0535e-06;SPV=0.62843	GT:GQ:DP:AD:ADF:ADR	0/1:.:19:11,8:6,4:5,4	0/1:.:19:11,8:6,4:5,4	RefMapQual;VarMapQual;MMQSdiff
chr1	14248	T	G	DP=32;SS=1;SSC=1;GPV=0.0023764;SPV=0.65746	GT:GQ:DP:AD:ADF:ADR	0/1:.:16:12,4:6,2:6,2	0/1:.:16:12,4:6,2:6,2	RefMapQual;VarMapQual
chr1	14354	C	A	DP=34;SS=1;SSC=1;GPV=0.0024562;SPV=0.65599	GT:GQ:DP:AD:ADF:ADR	0/1:.:17:13,4:1,0:12,4	0/1:.:17:13,4:1,0:12,4	RefMapQual;VarMapQual
chr1	14653	C	T	DP=50;SS=1;SSC=2;GPV=2.1224e-05;SPV=0.62319	GT:GQ:DP:AD:ADF:ADR	0/1:.:25:18,7:13,4:5,3	0/1:.:25:18,7:13,4:5,3	RefMapQual;VarMMQS;MMQSdiff
chr1	14907	A	G	DP=40;SS=1;SSC=1;GPV=9.2733e-05;SPV=0.63445	GT:GQ:DP:AD:ADF:ADR	0/1:.:20:14,6:2,3:12,3	0/1:.:20:14,6:2,3:12,3	MMQSdiff
chr1	14930	A	G	DP=44;SS=1;SSC=2;GPV=5.7286e-08;SPV=0.61872	GT:GQ:DP:AD:ADF:ADR	0/1:.:22:12,10:1,5:11,5	0/1:.:22:12,10:1,5:11,5	VarMapQual;MMQSdiff
chr1	15211	T	G	DP=26;SS=1;SSC=1;GPV=5.1256e-07;SPV=0.65592	GT:GQ:DP:AD:ADF:ADR	0/1:.:13:5,8:4,6:1,2	0/1:.:13:5,8:4,6:1,2	VarMapQual
chr1	15274	A	T	DP=28;SS=1;SSC=1;GPV=1.6758e-09;SPV=0.76316	GT:GQ:DP:AD:ADF:ADR	1/1:.:14:1,9:1,5:0,4	0/1:.:14:1,9:1,5:0,4	VarMapQual
chr1	16856	A	G	DP=36;SS=1;SSC=1;GPV=0.00047404;SPV=0.6444	GT:GQ:DP:AD:ADF:ADR	0/1:.:18:13,5:7,3:6,2	0/1:.:18:13,5:7,3:6,2	RefMapQual;VarMapQual;MMQSdiff
chr1	16949	A	C	DP=46;SS=1;SSC=1;GPV=0.013026;SPV=0.66798	GT:GQ:DP:AD:ADF:ADR	0/1:.:23:19,3:10,2:9,1	0/1:.:23:19,3:10,2:9,1	RefMapQual;VarCount;VarMapQual
chr1	17379	G	A	DP=30;SS=1;SSC=1;GPV=8.3837e-06;SPV=0.64238	GT:GQ:DP:AD:ADF:ADR	0/1:.:15:8,7:3,4:5,3	0/1:.:15:8,7:3,4:5,3	RefMapQual;VarMapQual
chr1	18746	T	A	DP=24;SS=1;SSC=1;GPV=0.010968;SPV=0.6798	GT:GQ:DP:AD:ADF:ADR	0/1:.:12:9,3:2,2:7,1	0/1:.:12:9,3:2,2:7,1	RefMapQual;VarCount;VarMapQual
chr1	19172	A	G	DP=28;SS=1;SSC=1;GPV=6.1806e-08;SPV=0.65271	GT:GQ:DP:AD:ADF:ADR	0/1:.:14:5,9:3,8:2,1	0/1:.:14:5,9:3,8:2,1	RefMapQual;VarMapQual
chr1	19322	C	T	DP=22;SS=1;SSC=1;GPV=0.00026061;SPV=0.66504	GT:GQ:DP:AD:ADF:ADR	0/1:.:11:6,5:5,2:1,3	0/1:.:11:6,5:5,2:1,3	RefMapQual
chr1	24639	G	A	DP=44;SS=1;SSC=1;GPV=0.0027573;SPV=0.65096	GT:GQ:DP:AD:ADF:ADR	0/1:.:22:18,4:12,3:6,1	0/1:.:22:18,4:12,3:6,1	RefMapQual;VarMapQual;MMQSdiff
chr1	24786	G	A	DP=42;SS=1;SSC=2;GPV=1.6656e-05;SPV=0.62789	GT:GQ:DP:AD:ADF:ADR	0/1:.:21:14,7:5,3:9,4	0/1:.:21:14,7:5,3:9,4	RefMapQual;VarMapQual
chr1	25984	T	C	DP=26;SS=1;SSC=1;GPV=5.1256e-07;SPV=0.65592	GT:GQ:DP:AD:ADF:ADR	0/1:.:13:5,8:2,4:3,4	0/1:.:13:5,8:2,4:3,4	RefMapQual;VarMapQual;VarMMQS;MMQSdiff
chr1	26015	C	T	DP=26;SS=1;SSC=1;GPV=5.4595e-06;SPV=0.65245	GT:GQ:DP:AD:ADF:ADR	0/1:.:13:6,7:3,3:3,4	0/1:.:13:6,7:3,3:3,4	RefMapQual;VarMapQual;VarMMQS;MMQSdiff
chr1	26061	C	T	DP=34;SS=1;SSC=1;GPV=1.1295e-05;SPV=0.63586	GT:GQ:DP:AD:ADF:ADR	0/1:.:17:10,7:5,3:5,4	0/1:.:17:10,7:5,3:5,4	RefMapQual;VarMapQual;VarMMQS;MMQSdiff
chr1	28959	A	C	DP=36;SS=1;SSC=1;GPV=0.0025282;SPV=0.65472	GT:GQ:DP:AD:ADF:ADR	0/1:.:18:14,4:6,2:8,2	0/1:.:18:14,4:6,2:8,2	RefMapQual;VarMapQual
chr1	29174	G	A	DP=118;SS=1;SSC=2;GPV=0.00018193;SPV=0.61898	GT:GQ:DP:AD:ADF:ADR	0/1:.:59:53,6:32,4:21,2	0/1:.:59:53,6:32,4:21,2	RefMapQual;VarMapQual;VarMMQS;MMQSdiff
chr1	29262	T	C	DP=58;SS=1;SSC=1;GPV=0.00063967;SPV=0.63514	GT:GQ:DP:AD:ADF:ADR	0/1:.:29:24,5:0,0:24,5	0/1:.:29:24,5:0,0:24,5	RefMapQual;Strand;VarMapQual;MMQSdiff
chr1	29368	G	A	DP=56;SS=1;SSC=1;GPV=0.013571;SPV=0.66527	GT:GQ:DP:AD:ADF:ADR	0/1:.:28:25,3:0,1:25,2	0/1:.:28:25,3:0,1:25,2	RefMapQual;VarCount;VarMapQual
chr1	30289	T	C	DP=18;SS=1;SSC=1;GPV=0.0014461;SPV=0.68141	GT:GQ:DP:AD:ADF:ADR	0/1:.:9:5,4:4,1:1,3	0/1:.:9:5,4:4,1:1,3	RefMapQual;VarMapQual
chr1	30315	G	C	DP=24;SS=1;SSC=1;GPV=0.010968;SPV=0.6798	GT:GQ:DP:AD:ADF:ADR	0/1:.:12:9,3:6,2:3,1	0/1:.:12:9,3:6,2:3,1	RefMapQual;VarMapQual;MMQSdiff
chr1	32820	T	C	DP=34;SS=1;SSC=1;GPV=0.000451;SPV=0.64601	GT:GQ:DP:AD:ADF:ADR	0/1:.:17:12,5:1,3:11,2	0/1:.:17:12,5:1,3:11,2	RefMapQual;VarMapQual;VarAvgRL;ReadLenDiff
chr1	33656	T	C	DP=16;SS=1;SSC=1;GPV=0.0012236;SPV=0.69037	GT:GQ:DP:AD:ADF:ADR	0/1:.:8:4,4:3,2:1,2	0/1:.:8:4,4:3,2:1,2	RefMapQual;RefAvgRL;VarMapQual;VarAvgRL;MMQSdiff
chr1	34408	T	A	DP=32;SS=1;SSC=1;GPV=6.8751e-05;SPV=0.64201	GT:GQ:DP:AD:ADF:ADR	0/1:.:16:10,6:8,5:2,1	0/1:.:16:10,6:8,5:2,1	RefMapQual;VarMapQual
chr1	34771	G	C	DP=18;SS=1;SSC=1;GPV=1.4831e-05;SPV=0.69005	GT:GQ:DP:AD:ADF:ADR	0/1:.:9:3,6:3,4:0,2	0/1:.:9:3,6:3,4:0,2	RefMapQual;VarMapQual
chr1	34971	A	G	DP=24;SS=1;SSC=1;GPV=0.001949;SPV=0.66658	GT:GQ:DP:AD:ADF:ADR	0/1:.:12:8,4:3,3:5,1	0/1:.:12:8,4:3,3:5,1	RefMapQual;VarMapQual
chr1	35095	C	T	DP=18;SS=1;SSC=1;GPV=0.00017215;SPV=0.68141	GT:GQ:DP:AD:ADF:ADR	0/1:.:9:4,5:1,1:3,4	0/1:.:9:4,5:1,1:3,4	RefMapQual;VarMapQual;VarMMQS;MMQSdiff
chr1	35119	G	A	DP=16;SS=1;SSC=1;GPV=0.0012236;SPV=0.69037	GT:GQ:DP:AD:ADF:ADR	0/1:.:8:4,4:1,1:3,3	0/1:.:8:4,4:1,1:3,3	RefMapQual;VarMapQual;VarMMQS;MMQSdiff
chr1	35927	G	A	DP=34;SS=1;SSC=1;GPV=0.012287;SPV=0.67191	GT:GQ:DP:AD:ADF:ADR	0/1:.:17:14,3:4,2:10,1	0/1:.:17:14,3:4,2:10,1	RefMapQual;VarMapQual;VarMMQS;MMQSdiff
chr1	36208	A	G	DP=18;SS=1;SSC=1;GPV=0.0095308;SPV=0.69005	GT:GQ:DP:AD:ADF:ADR	0/1:.:9:6,3:2,2:4,1	0/1:.:9:6,3:2,2:4,1	RefMapQual;VarMapQual;MMQSdiff
chr1	65898	T	C	DP=16;SS=1;SSC=1;GPV=8.0605e-06;SPV=0.71538	GT:GQ:DP:AD:ADF:ADR	1/1:.:8:2,6:2,6:0,0	1/1:.:8:2,6:2,6:0,0	RefMapQual;RefAvgRL;Strand
chr1	99166	C	T	DP=22;SS=1;SSC=1;GPV=0.01057;SPV=0.68244	GT:GQ:DP:AD:ADF:ADR	0/1:.:11:8,3:8,3:0,0	0/1:.:11:8,3:8,3:0,0	RefMapQual;VarCount;VarMapQual;MMQSdiff
chr1	99180	T	C	DP=26;SS=1;SSC=1;GPV=4.6796e-05;SPV=0.65245	GT:GQ:DP:AD:ADF:ADR	0/1:.:13:7,6:7,3:0,3	0/1:.:13:7,6:7,3:0,3	RefMapQual;VarMapQual;MMQSdiff
chr1	99334	A	G	DP=28;SS=1;SSC=1;GPV=0.011603;SPV=0.67585	GT:GQ:DP:AD:ADF:ADR	0/1:.:14:11,3:1,0:10,3	0/1:.:14:11,3:1,0:10,3	RefMapQual;VarCount;VarMapQual;MMQSdiff
chr1	103148	G	A	DP=28;SS=1;SSC=1;GPV=0.002188;SPV=0.66119	GT:GQ:DP:AD:ADF:ADR	0/1:.:14:10,4:1,0:9,4	0/1:.:14:10,4:1,0:9,4	RefMapQual;VarMapQual
chr1	104033	T	C	DP=20;SS=1;SSC=1;GPV=0.00021796;SPV=0.67186	GT:GQ:DP:AD:ADF:ADR	0/1:.:10:5,5:1,3:4,2	0/1:.:10:5,5:1,3:4,2	RefMapQual
chr1	123642	T	G	DP=18;SS=1;SSC=1;GPV=0.00017215;SPV=0.68141	GT:GQ:DP:AD:ADF:ADR	0/1:.:9:4,5:2,3:2,2	0/1:.:9:4,5:2,3:2,2	RefMapQual;RefAvgRL;VarMapQual
chr1	131458	T	C	DP=16;SS=1;SSC=1;GPV=8.0605e-06;SPV=0.71538	GT:GQ:DP:AD:ADF:ADR	1/1:.:8:2,6:0,3:2,3	1/1:.:8:2,6:0,3:2,3	RefMapQual;VarMapQual
chr1	132138	C	T	DP=26;SS=1;SSC=1;GPV=0.00033576;SPV=0.65592	GT:GQ:DP:AD:ADF:ADR	0/1:.:13:8,5:3,1:5,4	0/1:.:13:8,5:3,1:5,4	RefMapQual
chr1	132277	T	C	DP=22;SS=1;SSC=1;GPV=0.01057;SPV=0.68244	GT:GQ:DP:AD:ADF:ADR	0/1:.:11:8,3:3,2:5,1	0/1:.:11:8,3:3,2:5,1	RefMapQual;VarCount;VarMapQual
chr1	135404	G	A	DP=40;SS=1;SSC=1;GPV=0.002653;SPV=0.65262	GT:GQ:DP:AD:ADF:ADR	0/1:.:20:16,4:6,1:10,3	0/1:.:20:16,4:6,1:10,3	RefMapQual;VarMapQual
chr1	135776	G	A	DP=30;SS=1;SSC=1;GPV=0.01186;SPV=0.67433	GT:GQ:DP:AD:ADF:ADR	0/1:.:15:12,3:9,2:3,1	0/1:.:15:12,3:9,2:3,1	RefMapQual;VarCount;VarMapQual
chr1	138156	G	T	DP=30;SS=1;SSC=1;GPV=9.3503e-08;SPV=0.64481	GT:GQ:DP:AD:ADF:ADR	0/1:.:15:6,9:6,1:0,8	0/1:.:15:6,9:6,1:0,8	RefMapQual
chr1	138787	T	G	DP=32;SS=1;SSC=1;GPV=0.0023764;SPV=0.65746	GT:GQ:DP:AD:ADF:ADR	0/1:.:16:12,4:11,4:1,0	0/1:.:16:12,4:11,4:1,0	VarMapQual;VarReadPos
chr1	139213	A	G	DP=16;SS=1;SSC=1;GPV=0.00012413;SPV=0.6958	GT:GQ:DP:AD:ADF:ADR	0/1:.:8:3,5:0,2:3,3	0/1:.:8:3,5:0,2:3,3	MMQSdiff
chr1	139233	C	A	DP=26;SS=1;SSC=1;GPV=4.6796e-05;SPV=0.65245	GT:GQ:DP:AD:ADF:ADR	0/1:.:13:7,6:3,2:4,4	0/1:.:13:7,6:3,2:4,4	RefMapQual;MMQSdiff
chr1	166229	G	A	DP=16;SS=1;SSC=1;GPV=0.008837;SPV=0.6958	GT:GQ:DP:AD:ADF:ADR	0/1:.:8:5,3:1,2:4,1	0/1:.:8:5,3:1,2:4,1	RefMapQual;VarMapQual
chr1	181393	G	C	DP=24;SS=1;SSC=1;GPV=3.8815e-05;SPV=0.65786	GT:GQ:DP:AD:ADF:ADR	0/1:.:12:6,6:3,3:3,3	0/1:.:12:6,6:3,3:3,3	VarAvgRL;ReadLenDiff
chr1	181570	G	A	DP=16;SS=1;SSC=1;GPV=0.0012236;SPV=0.69037	GT:GQ:DP:AD:ADF:ADR	0/1:.:8:4,4:4,4:0,0	0/1:.:8:4,4:4,4:0,0	MMQSdiff
chr1	181590	G	C	DP=22;SS=1;SSC=1;GPV=0.0018042;SPV=0.67028	GT:GQ:DP:AD:ADF:ADR	0/1:.:11:7,4:7,4:0,0	0/1:.:11:7,4:7,4:0,0	RefAvgRL
chr1	181600	G	T	DP=24;SS=1;SSC=1;GPV=0.00029985;SPV=0.65991	GT:GQ:DP:AD:ADF:ADR	0/1:.:12:7,5:7,5:0,0	0/1:.:12:7,5:7,5:0,0	Strand;VarMapQual;VarAvgRL;ReadLenDiff
chr1	181706	G	A	DP=38;SS=1;SSC=2;GPV=2.0535e-06;SPV=0.62843	GT:GQ:DP:AD:ADF:ADR	0/1:.:19:11,8:6,3:5,5	0/1:.:19:11,8:6,3:5,5	RefMapQual
chr1	182382	C	A	DP=16;SS=1;SSC=1;GPV=0.008837;SPV=0.6958	GT:GQ:DP:AD:ADF:ADR	0/1:.:8:5,3:3,1:2,2	0/1:.:8:5,3:3,1:2,2	RefMapQual;VarMapQual
chr1	182903	C	G	DP=18;SS=1;SSC=0;GPV=1.1019e-10;SPV=1	GT:GQ:DP:AD:ADF:ADR	1/1:.:9:0,9:0,3:0,6	1/1:.:9:0,9:0,3:0,6	VarMapQual
chr1	183178	G	C	DP=56;SS=1;SSC=1;GPV=0.00062917;SPV=0.63563	GT:GQ:DP:AD:ADF:ADR	0/1:.:28:23,5:11,2:12,3	0/1:.:28:23,5:11,2:12,3	RefMapQual;VarMapQual;MMQSdiff
chr1	183191	C	T	DP=52;SS=1;SSC=1;GPV=0.013417;SPV=0.66602	GT:GQ:DP:AD:ADF:ADR	0/1:.:26:23,3:11,2:12,1	0/1:.:26:23,3:11,2:12,1	RefMapQual;VarCount;VarMapQual;MMQSdiff
chr1	184027	T	C	DP=32;SS=1;SSC=1;GPV=0.012087;SPV=0.67303	GT:GQ:DP:AD:ADF:ADR	0/1:.:16:13,3:12,2:1,1	0/1:.:16:13,3:12,2:1,1	RefMapQual;VarCount;VarMapQual;MMQSdiff
chr1	184764	T	G	DP=20;SS=1;SSC=1;GPV=0.010098;SPV=0.68576	GT:GQ:DP:AD:ADF:ADR	0/1:.:10:7,3:5,1:2,2	0/1:.:10:7,3:5,1:2,2	RefMapQual;VarCount;VarMapQual
chr1	184870	C	A	DP=36;SS=1;SSC=1;GPV=0.0025282;SPV=0.65472	GT:GQ:DP:AD:ADF:ADR	0/1:.:18:14,4:4,2:10,2	0/1:.:18:14,4:4,2:10,2	RefMapQual;VarMapQual;VarAvgRL
chr1	185194	G	C	DP=36;SS=1;SSC=1;GPV=4.0051e-13;SPV=0.65472	GT:GQ:DP:AD:ADF:ADR	1/1:.:18:4,14:1,11:3,3	1/1:.:18:4,14:1,11:3,3	RefMapQual;MinMMQSdiff
chr1	185428	A	G	DP=24;SS=1;SSC=1;GPV=6.3493e-10;SPV=0.70497	GT:GQ:DP:AD:ADF:ADR	1/1:.:12:2,10:1,1:1,9	1/1:.:12:2,10:1,1:1,9	RefMapQual
chr1	185451	A	G	DP=26;SS=1;SSC=1;GPV=7.6222e-13;SPV=0.76	GT:GQ:DP:AD:ADF:ADR	1/1:.:13:1,12:0,2:1,10	1/1:.:13:1,12:0,2:1,10	VarMapQual
chr1	185795	G	T	DP=46;SS=1;SSC=2;GPV=8.7676e-12;SPV=0.61845	GT:GQ:DP:AD:ADF:ADR	0/1:.:23:9,14:6,12:3,2	0/1:.:23:9,14:6,12:3,2	RefMapQual;VarMapQual
chr1	186478	A	G	DP=66;SS=1;SSC=2;GPV=0.00014106;SPV=0.62459	GT:GQ:DP:AD:ADF:ADR	0/1:.:33:27,6:22,5:5,1	0/1:.:33:27,6:22,5:5,1	PASS
chr1	186536	C	T	DP=54;SS=1;SSC=1;GPV=2.014e-24;SPV=0.66563	GT:GQ:DP:AD:ADF:ADR	1/1:.:27:3,24:3,15:0,9	1/1:.:27:3,24:3,15:0,9	RefMapQual
chr1	186664	G	A	DP=34;SS=1;SSC=1;GPV=0.0024562;SPV=0.65599	GT:GQ:DP:AD:ADF:ADR	0/1:.:17:13,4:3,2:10,2	0/1:.:17:13,4:3,2:10,2	PASS
chr1	186919	C	A	DP=22;SS=1;SSC=1;GPV=0.01057;SPV=0.68244	GT:GQ:DP:AD:ADF:ADR	0/1:.:11:8,3:4,1:4,2	0/1:.:11:8,3:4,1:4,2	VarCount;VarMapQual
chr1	187887	C	G	DP=28;SS=1;SSC=1;GPV=0.011603;SPV=0.67585	GT:GQ:DP:AD:ADF:ADR	0/1:.:14:11,3:3,2:8,1	0/1:.:14:11,3:3,2:8,1	RefMapQual;VarCount;VarMapQual;MMQSdiff
chr1	188240	G	A	DP=20;SS=1;SSC=1;GPV=1.6702e-06;SPV=0.68576	GT:GQ:DP:AD:ADF:ADR	0/1:.:10:3,7:2,1:1,6	0/1:.:10:3,7:2,1:1,6	RefMapQual;VarMapQual;MMQSdiff
chr1	188254	C	A	DP=20;SS=1;SSC=1;GPV=0.001638;SPV=0.67504	GT:GQ:DP:AD:ADF:ADR	0/1:.:10:6,4:2,1:4,3	0/1:.:10:6,4:2,1:4,3	RefMapQual;VarMapQual
chr1	189269	T	A	DP=38;SS=1;SSC=1;GPV=3.7857e-14;SPV=0.6536	GT:GQ:DP:AD:ADF:ADR	1/1:.:19:4,15:1,13:3,2	1/1:.:19:4,15:1,13:3,2	RefMapQual;VarMapQual
chr1	189796	C	T	DP=20;SS=1;SSC=1;GPV=2.2548e-05;SPV=0.67504	GT:GQ:DP:AD:ADF:ADR	0/1:.:10:4,6:4,5:0,1	0/1:.:10:4,6:4,5:0,1	RefMapQual;VarAvgRL
chr1	190768	G	A	DP=18;SS=1;SSC=1;GPV=1.4831e-05;SPV=0.69005	GT:GQ:DP:AD:ADF:ADR	0/1:.:9:3,6:0,5:3,1	0/1:.:9:3,6:0,5:3,1	RefMapQual;MMQSdiff
chr1	191870	C	A	DP=28;SS=1;SSC=0;GPV=1.3074e-16;SPV=1	GT:GQ:DP:AD:ADF:ADR	1/1:.:14:0,14:0,5:0,9	1/1:.:14:0,14:0,5:0,9	PASS
chr1	191910	C	T	DP=32;SS=1;SSC=1;GPV=1.5064e-12;SPV=0.67303	GT:GQ:DP:AD:ADF:ADR	1/1:.:16:3,13:3,4:0,9	1/1:.:16:3,13:3,4:0,9	RefMapQual;RefReadPos;MMQSdiff
chr1	191944	G	A	DP=22;SS=1;SSC=1;GPV=1.7905e-07;SPV=0.68244	GT:GQ:DP:AD:ADF:ADR	0/1:.:11:3,8:3,4:0,4	0/1:.:11:3,8:3,4:0,4	RefMapQual;VarMapQual;VarMMQS;MMQSdiff
chr1	193887	T	C	DP=16;SS=1;SSC=1;GPV=0.0012236;SPV=0.69037	GT:GQ:DP:AD:ADF:ADR	0/1:.:8:4,4:1,3:3,1	0/1:.:8:4,4:1,3:3,1	RefMapQual;VarMapQual;VarMMQS;MMQSdiff
chr1	193891	T	C	DP=16;SS=1;SSC=1;GPV=0.0012236;SPV=0.69037	GT:GQ:DP:AD:ADF:ADR	0/1:.:8:4,4:1,3:3,1	0/1:.:8:4,4:1,3:3,1	RefMapQual;VarMapQual;VarMMQS;MMQSdiff
chr1	195872	A	C	DP=32;SS=1;SSC=1;GPV=1.3089e-07;SPV=0.6388	GT:GQ:DP:AD:ADF:ADR	0/1:.:16:7,9:2,3:5,6	0/1:.:16:7,9:2,3:5,6	RefMapQual;VarMapQual
chr1	195943	T	C	DP=16;SS=1;SSC=1;GPV=0.0012236;SPV=0.69037	GT:GQ:DP:AD:ADF:ADR	0/1:.:8:4,4:1,1:3,3	0/1:.:8:4,4:1,1:3,3	RefMapQual;VarMapQual;MMQSdiff
chr1	197317	G	A	DP=28;SS=1;SSC=1;GPV=0.011603;SPV=0.67585	GT:GQ:DP:AD:ADF:ADR	0/1:.:14:11,3:3,1:8,2	0/1:.:14:11,3:3,1:8,2	RefMapQual;VarCount;VarMapQual;MMQSdiff
chr1	199379	C	A	DP=42;SS=1;SSC=1;GPV=9.7866e-05;SPV=0.63314	GT:GQ:DP:AD:ADF:ADR	0/1:.:21:15,6:11,3:4,3	0/1:.:21:15,6:11,3:4,3	RefMapQual;VarMapQual
chr1	199493	A	G	DP=26;SS=1;SSC=1;GPV=8.0605e-06;SPV=0.71538	GT:GQ:DP:AD:ADF:ADR	1/1:.:13:2,6:2,2:0,4	0/1:.:13:2,6:2,2:0,4	RefMapQual;VarMapQual
chr1	199498	G	A	DP=28;SS=1;SSC=1;GPV=0.00036855;SPV=0.65271	GT:GQ:DP:AD:ADF:ADR	0/1:.:14:9,5:4,3:5,2	0/1:.:14:9,5:4,3:5,2	RefMapQual;VarMapQual;VarMMQS;MMQSdiff
chr1	199501	A	G	DP=34;SS=1;SSC=1;GPV=7.5302e-05;SPV=0.63966	GT:GQ:DP:AD:ADF:ADR	0/1:.:17:11,6:5,4:6,2	0/1:.:17:11,6:5,4:6,2	RefMapQual;VarMapQual;VarMMQS;MMQSdiff
chr1	199530	G	C	DP=70;SS=1;SSC=2;GPV=1.7321e-11;SPV=0.5953	GT:GQ:DP:AD:ADF:ADR	0/1:.:35:20,15:10,13:10,2	0/1:.:35:20,15:10,13:10,2	RefMapQual;VarMapQual;VarMMQS;MMQSdiff
chr1	199580	G	A	DP=72;SS=1;SSC=2;GPV=1.4082e-10;SPV=0.59538	GT:GQ:DP:AD:ADF:ADR	0/1:.:36:22,14:8,10:14,4	0/1:.:36:22,14:8,10:14,4	RefMapQual;VarMapQual;VarMMQS;MMQSdiff
chr1	199607	A	G	DP=72;SS=1;SSC=2;GPV=1.4082e-10;SPV=0.59538	GT:GQ:DP:AD:ADF:ADR	0/1:.:36:22,14:9,10:13,4	0/1:.:36:22,14:9,10:13,4	RefMapQual;VarMapQual;VarMMQS;MMQSdiff
chr1	199641	G	A	DP=64;SS=1;SSC=2;GPV=5.2337e-06;SPV=0.61323	GT:GQ:DP:AD:ADF:ADR	0/1:.:32:24,8:14,6:10,2	0/1:.:32:24,8:14,6:10,2	RefMapQual;VarMapQual;VarMMQS;MMQSdiff
chr1	199681	C	T	DP=80;SS=1;SSC=1;GPV=0.0032508;SPV=0.64406	GT:GQ:DP:AD:ADF:ADR	0/1:.:40:36,4:21,3:15,1	0/1:.:40:36,4:21,3:15,1	RefMapQual;VarMapQual;VarAvgRL
chr1	199690	G	A	DP=110;SS=1;SSC=2;GPV=5.1933e-10;SPV=0.58648	GT:GQ:DP:AD:ADF:ADR	0/1:.:55:41,14:32,5:9,9	0/1:.:55:41,14:32,5:9,9	RefMapQual;VarMapQual;MMQSdiff
chr1	199706	T	C	DP=106;SS=1;SSC=2;GPV=0.00017563;SPV=0.61974	GT:GQ:DP:AD:ADF:ADR	0/1:.:53:47,6:29,5:18,1	0/1:.:53:47,6:29,5:18,1	RefMapQual;VarMapQual;VarAvgRL;ReadLenDiff
chr1	199832	C	T	DP=48;SS=1;SSC=1;GPV=0.00057985;SPV=0.6381	GT:GQ:DP:AD:ADF:ADR	0/1:.:24:19,5:1,0:18,5	0/1:.:24:19,5:1,0:18,5	RefMapQual;Strand;VarMapQual
chr1	199878	T	C	DP=46;SS=1;SSC=2;GPV=4.7997e-07;SPV=0.61845	GT:GQ:DP:AD:ADF:ADR	0/1:.:23:14,9:1,2:13,7	0/1:.:23:14,9:1,2:13,7	RefMapQual;VarMapQual;VarAvgRL;MMQSdiff
chr1	200087	G	C	DP=30;SS=1;SSC=1;GPV=0.0022875;SPV=0.65917	GT:GQ:DP:AD:ADF:ADR	0/1:.:15:11,4:6,1:5,3	0/1:.:15:11,4:6,1:5,3	RefMapQual;VarMapQual
chr1	200306	G	A	DP=32;SS=1;SSC=1;GPV=0.0004259;SPV=0.64787	GT:GQ:DP:AD:ADF:ADR	0/1:.:16:11,5:7,1:4,4	0/1:.:16:11,5:7,1:4,4	RefMapQual;VarMapQual;MMQSdiff
chr1	200365	C	T	DP=34;SS=1;SSC=1;GPV=7.5302e-05;SPV=0.63966	GT:GQ:DP:AD:ADF:ADR	0/1:.:17:11,6:3,3:8,3	0/1:.:17:11,6:3,3:8,3	RefMapQual;VarMapQual;MMQSdiff
chr1	202697	C	T	DP=20;SS=1;SSC=1;GPV=0.010098;SPV=0.68576	GT:GQ:DP:AD:ADF:ADR	0/1:.:10:7,3:6,1:1,2	0/1:.:10:7,3:6,1:1,2	RefMapQual;VarMapQual
chr1	204924	T	A	DP=24;SS=1;SSC=1;GPV=0.001949;SPV=0.66658	GT:GQ:DP:AD:ADF:ADR	0/1:.:12:8,4:4,2:4,2	0/1:.:12:8,4:4,2:4,2	RefMapQual;VarMapQual
chr1	264681	A	G	DP=38;SS=1;SSC=2;GPV=3.0805e-08;SPV=0.62707	GT:GQ:DP:AD:ADF:ADR	0/1:.:19:9,10:7,5:2,5	0/1:.:19:9,10:7,5:2,5	PASS
chr1	264730	T	A	DP=24;SS=1;SSC=1;GPV=3.8815e-05;SPV=0.65786	GT:GQ:DP:AD:ADF:ADR	0/1:.:12:6,6:2,1:4,5	0/1:.:12:6,6:2,1:4,5	MMQSdiff
chr1	268516	C	T	DP=18;SS=1;SSC=1;GPV=0.00017215;SPV=0.68141	GT:GQ:DP:AD:ADF:ADR	0/1:.:9:4,5:3,1:1,4	0/1:.:9:4,5:3,1:1,4	PASS
chr1	268559	A	C	DP=18;SS=1;SSC=1;GPV=8.0605e-07;SPV=0.71176	GT:GQ:DP:AD:ADF:ADR	1/1:.:9:2,7:0,2:2,5	1/1:.:9:2,7:0,2:2,5	MMQSdiff
chr1	272555	C	T	DP=28;SS=1;SSC=1;GPV=7.3043e-07;SPV=0.64822	GT:GQ:DP:AD:ADF:ADR	0/1:.:14:6,8:4,2:2,6	0/1:.:14:6,8:4,2:2,6	RefMapQual
chr1	277677	G	T	DP=20;SS=1;SSC=1;GPV=2.2548e-05;SPV=0.67504	GT:GQ:DP:AD:ADF:ADR	0/1:.:10:4,6:4,6:0,0	0/1:.:10:4,6:4,6:0,0	RefMapQual;Strand
chr1	279807	C	T	DP=22;SS=1;SSC=1;GPV=0.00026061;SPV=0.66504	GT:GQ:DP:AD:ADF:ADR	0/1:.:11:6,5:6,4:0,1	0/1:.:11:6,5:6,4:0,1	RefMapQual;RefDist3;VarMapQual;ReadLenDiff
chr1	279951	G	A	DP=18;SS=1;SSC=1;GPV=0.0014461;SPV=0.68141	GT:GQ:DP:AD:ADF:ADR	0/1:.:9:5,4:0,0:5,4	0/1:.:9:5,4:0,0:5,4	RefMapQual;VarMapQual
chr1	349333	C	T	DP=20;SS=1;SSC=1;GPV=0.001638;SPV=0.67504	GT:GQ:DP:AD:ADF:ADR	0/1:.:10:6,4:5,1:1,3	0/1:.:10:6,4:5,1:1,3	RefMapQual;VarMapQual
chr1	351774	A	G	DP=44;SS=1;SSC=1;GPV=0.0001027;SPV=0.63198	GT:GQ:DP:AD:ADF:ADR	0/1:.:22:16,6:7,3:9,3	0/1:.:22:16,6:7,3:9,3	RefMapQual;VarMapQual;MMQSdiff
chr1	351882	T	C	DP=24;SS=1;SSC=0;GPV=3.101e-14;SPV=1	GT:GQ:DP:AD:ADF:ADR	1/1:.:12:0,12:0,0:0,12	1/1:.:12:0,12:0,0:0,12	Strand;VarMapQual
chr1	353359	G	C	DP=30;SS=1;SSC=1;GPV=0.01186;SPV=0.67433	GT:GQ:DP:AD:ADF:ADR	0/1:.:15:12,3:5,2:7,1	0/1:.:15:12,3:5,2:7,1	RefMapQual;VarCount;VarMapQual
chr1	357054	T	C	DP=56;SS=1;SSC=1;GPV=0.0029874;SPV=0.64756	GT:GQ:DP:AD:ADF:ADR	0/1:.:28:24,4:9,1:15,3	0/1:.:28:24,4:9,1:15,3	RefMapQual;VarMapQual;MMQSdiff
chr1	361728	A	G	DP=20;SS=1;SSC=1;GPV=0.010098;SPV=0.68576	GT:GQ:DP:AD:ADF:ADR	0/1:.:10:7,3:1,2:6,1	0/1:.:10:7,3:1,2:6,1	RefMapQual;VarMapQual;VarMMQS;MMQSdiff
chr1	361752	T	A	DP=20;SS=1;SSC=1;GPV=0.010098;SPV=0.68576	GT:GQ:DP:AD:ADF:ADR	0/1:.:10:7,3:1,2:6,1	0/1:.:10:7,3:1,2:6,1	RefMapQual;VarMapQual;VarMMQS;MMQSdiff
chr1	370115	T	G	DP=16;SS=1;SSC=1;GPV=0.008837;SPV=0.6958	GT:GQ:DP:AD:ADF:ADR	0/1:.:8:5,3:0,0:5,3	0/1:.:8:5,3:0,0:5,3	RefMapQual;VarMapQual
chr1	376320	G	A	DP=22;SS=1;SSC=1;GPV=0.01057;SPV=0.68244	GT:GQ:DP:AD:ADF:ADR	0/1:.:11:8,3:6,2:2,1	0/1:.:11:8,3:6,2:2,1	RefMapQual;VarCount;VarMapQual
chr1	376331	T	C	DP=26;SS=1;SSC=1;GPV=0.002076;SPV=0.66362	GT:GQ:DP:AD:ADF:ADR	0/1:.:13:9,4:7,1:2,3	0/1:.:13:9,4:7,1:2,3	RefMapQual;VarMapQual
chr1	378747	A	G	DP=24;SS=1;SSC=1;GPV=0.00029985;SPV=0.65991	GT:GQ:DP:AD:ADF:ADR	0/1:.:12:7,5:5,4:2,1	0/1:.:12:7,5:5,4:2,1	RefMapQual;VarMapQual;MMQSdiff
chr1	388536	G	A	DP=28;SS=1;SSC=1;GPV=0.002188;SPV=0.66119	GT:GQ:DP:AD:ADF:ADR	0/1:.:14:10,4:6,3:4,1	0/1:.:14:10,4:6,3:4,1	RefMapQual;VarMapQual;MMQSdiff
chr1	388723	G	A	DP=20;SS=1;SSC=1;GPV=0.010098;SPV=0.68576	GT:GQ:DP:AD:ADF:ADR	0/1:.:10:7,3:1,1:6,2	0/1:.:10:7,3:1,1:6,2	RefMapQual;VarCount;VarMapQual
chr1	393560	G	A	DP=16;SS=1;SSC=1;GPV=0.008837;SPV=0.6958	GT:GQ:DP:AD:ADF:ADR	0/1:.:8:5,3:0,2:5,1	0/1:.:8:5,3:0,2:5,1	RefMapQual
chr1	434990	G	A	DP=26;SS=1;SSC=1;GPV=0.002076;SPV=0.66362	GT:GQ:DP:AD:ADF:ADR	0/1:.:13:9,4:3,1:6,3	0/1:.:13:9,4:3,1:6,3	RefMapQual;VarMapQual
chr1	499138	T	C	DP=16;SS=1;SSC=1;GPV=0.0012236;SPV=0.69037	GT:GQ:DP:AD:ADF:ADR	0/1:.:8:4,4:2,2:2,2	0/1:.:8:4,4:2,2:2,2	RefMapQual;VarMapQual;MMQSdiff
chr1	513211	T	C	DP=18;SS=1;SSC=1;GPV=0.0014461;SPV=0.68141	GT:GQ:DP:AD:ADF:ADR	0/1:.:9:5,4:2,3:3,1	0/1:.:9:5,4:2,3:3,1	RefMapQual;VarMapQual
chr1	526264	G	A	DP=20;SS=1;SSC=1;GPV=0.010098;SPV=0.68576	GT:GQ:DP:AD:ADF:ADR	0/1:.:10:7,3:3,1:4,2	0/1:.:10:7,3:3,1:4,2	RefMapQual;VarMapQual;MMQSdiff
chr1	590396	C	T	DP=26;SS=1;SSC=1;GPV=5.1256e-07;SPV=0.65592	GT:GQ:DP:AD:ADF:ADR	0/1:.:13:5,8:4,1:1,7	0/1:.:13:5,8:4,1:1,7	RefMapQual;VarMapQual
chr1	598724	A	G	DP=20;SS=1;SSC=1;GPV=0.001638;SPV=0.67504	GT:GQ:DP:AD:ADF:ADR	0/1:.:10:6,4:3,3:3,1	0/1:.:10:6,4:3,3:3,1	RefMapQual;VarMapQual;MMQSdiff
chr1	606501	C	T	DP=22;SS=1;SSC=1;GPV=0.00026061;SPV=0.66504	GT:GQ:DP:AD:ADF:ADR	0/1:.:11:6,5:5,3:1,2	0/1:.:11:6,5:5,3:1,2	RefMapQual;VarMapQual
chr1	608127	T	C	DP=22;SS=1;SSC=1;GPV=0.01057;SPV=0.68244	GT:GQ:DP:AD:ADF:ADR	0/1:.:11:8,3:6,2:2,1	0/1:.:11:8,3:6,2:2,1	RefMapQual;VarCount;VarMapQual
chr1	621892	C	T	DP=16;SS=1;SSC=1;GPV=0.0012236;SPV=0.69037	GT:GQ:DP:AD:ADF:ADR	0/1:.:8:4,4:0,2:4,2	0/1:.:8:4,4:0,2:4,2	RefMapQual;VarMapQual
chr1	629906	C	T	DP=22;SS=1;SSC=0;GPV=4.7526e-13;SPV=1	GT:GQ:DP:AD:ADF:ADR	1/1:.:11:0,11:0,9:0,2	1/1:.:11:0,11:0,9:0,2	VarMapQual
chr1	632199	C	T	DP=16;SS=1;SSC=1;GPV=2.5454e-07;SPV=0.76667	GT:GQ:DP:AD:ADF:ADR	1/1:.:8:1,7:0,2:1,5	1/1:.:8:1,7:0,2:1,5	RefMapQual;RefAvgRL;VarMapQual
chr1	633887	G	A	DP=24;SS=1;SSC=0;GPV=3.101e-14;SPV=1	GT:GQ:DP:AD:ADF:ADR	1/1:.:12:0,12:0,9:0,3	1/1:.:12:0,12:0,9:0,3	VarMapQual
chr1	634112	T	C	DP=34;SS=1;SSC=0;GPV=3.5146e-20;SPV=1	GT:GQ:DP:AD:ADF:ADR	1/1:.:17:0,17:0,2:0,15	1/1:.:17:0,17:0,2:0,15	VarMapQual
chr1	647361	C	T	DP=42;SS=1;SSC=1;GPV=0.0027074;SPV=0.65174	GT:GQ:DP:AD:ADF:ADR	0/1:.:21:17,4:4,1:13,3	0/1:.:21:17,4:4,1:13,3	RefMapQual;VarMapQual;VarAvgRL;MMQSdiff;ReadLenDiff
chr1	690136	A	G	DP=20;SS=1;SSC=0;GPV=7.2544e-12;SPV=1	GT:GQ:DP:AD:ADF:ADR	1/1:.:10:0,10:0,6:0,4	1/1:.:10:0,10:0,6:0,4	PASS
chr1	704440	G	T	DP=22;SS=1;SSC=1;GPV=0.01057;SPV=0.68244	GT:GQ:DP:AD:ADF:ADR	0/1:.:11:8,3:2,2:6,1	0/1:.:11:8,3:2,2:6,1	RefMapQual;VarCount
chr1	725125	C	T	DP=24;SS=1;SSC=1;GPV=0.010968;SPV=0.6798	GT:GQ:DP:AD:ADF:ADR	0/1:.:12:9,3:8,1:1,2	0/1:.:12:9,3:8,1:1,2	RefMapQual;VarCount;VarMapQual
chr1	737104	G	A	DP=32;SS=1;SSC=1;GPV=6.8751e-05;SPV=0.64201	GT:GQ:DP:AD:ADF:ADR	0/1:.:16:10,6:3,5:7,1	0/1:.:16:10,6:3,5:7,1	RefMapQual;VarMapQual
chr1	737474	G	C	DP=16;SS=1;SSC=1;GPV=0.0012236;SPV=0.69037	GT:GQ:DP:AD:ADF:ADR	0/1:.:8:4,4:3,3:1,1	0/1:.:8:4,4:3,3:1,1	VarMapQual;MMQSdiff
chr1	739961	G	T	DP=26;SS=1;SSC=1;GPV=0.00033576;SPV=0.65592	GT:GQ:DP:AD:ADF:ADR	0/1:.:13:8,5:0,1:8,4	0/1:.:13:8,5:0,1:8,4	RefMapQual;VarMapQual
chr1	747620	G	A	DP=16;SS=1;SSC=1;GPV=0.0012236;SPV=0.69037	GT:GQ:DP:AD:ADF:ADR	0/1:.:8:4,4:4,1:0,3	0/1:.:8:4,4:4,1:0,3	RefMapQual;VarMapQual
chr1	752175	G	A	DP=16;SS=1;SSC=1;GPV=0.008837;SPV=0.6958	GT:GQ:DP:AD:ADF:ADR	0/1:.:8:5,3:2,1:3,2	0/1:.:8:5,3:2,1:3,2	RefMapQual;VarMapQual
chr1	772142	G	C	DP=16;SS=1;SSC=1;GPV=0.008837;SPV=0.6958	GT:GQ:DP:AD:ADF:ADR	0/1:.:8:5,3:5,3:0,0	0/1:.:8:5,3:5,3:0,0	VarMapQual
chr1	772410	C	G	DP=20;SS=1;SSC=1;GPV=0.00021796;SPV=0.67186	GT:GQ:DP:AD:ADF:ADR	0/1:.:10:5,5:3,1:2,4	0/1:.:10:5,5:3,1:2,4	RefMapQual;VarMapQual
chr1	775065	A	G	DP=54;SS=1;SSC=2;GPV=0.000123;SPV=0.62773	GT:GQ:DP:AD:ADF:ADR	0/1:.:27:21,6:10,4:11,2	0/1:.:27:21,6:10,4:11,2	PASS
chr1	777712	G	A	DP=24;SS=1;SSC=1;GPV=4.0663e-06;SPV=0.65991	GT:GQ:DP:AD:ADF:ADR	0/1:.:12:5,7:5,6:0,1	0/1:.:12:5,7:5,6:0,1	RefReadPos;RefDist3
chr1	779968	T	G	DP=26;SS=1;SSC=1;GPV=1.8273e-09;SPV=0.67764	GT:GQ:DP:AD:ADF:ADR	1/1:.:13:3,10:0,0:3,10	1/1:.:13:3,10:0,0:3,10	RefMapQual;RefReadPos;RefAvgRL;Strand
chr1	787600	C	T	DP=16;SS=1;SSC=1;GPV=0.0012236;SPV=0.69037	GT:GQ:DP:AD:ADF:ADR	0/1:.:8:4,4:0,0:4,4	0/1:.:8:4,4:0,0:4,4	PASS
chr1	799688	A	G	DP=20;SS=1;SSC=1;GPV=0.001638;SPV=0.67504	GT:GQ:DP:AD:ADF:ADR	0/1:.:10:6,4:4,2:2,2	0/1:.:10:6,4:4,2:2,2	PASS
chr1	800806	G	A	DP=20;SS=1;SSC=1;GPV=1.6758e-09;SPV=0.76316	GT:GQ:DP:AD:ADF:ADR	1/1:.:10:1,9:1,4:0,5	1/1:.:10:1,9:1,4:0,5	PASS
chr1	801750	C	A	DP=20;SS=1;SSC=1;GPV=0.010098;SPV=0.68576	GT:GQ:DP:AD:ADF:ADR	0/1:.:10:7,3:7,2:0,1	0/1:.:10:7,3:7,2:0,1	RefMapQual;VarCount;VarAvgRL
chr1	804046	A	G	DP=22;SS=1;SSC=0;GPV=4.7526e-13;SPV=1	GT:GQ:DP:AD:ADF:ADR	1/1:.:11:0,11:0,3:0,8	1/1:.:11:0,11:0,3:0,8	VarMapQual
chr1	804493	A	T	DP=22;SS=1;SSC=1;GPV=0.00026061;SPV=0.66504	GT:GQ:DP:AD:ADF:ADR	0/1:.:11:6,5:6,5:0,0	0/1:.:11:6,5:6,5:0,0	RefReadPos;VarReadPos
chr1	806453	C	T	DP=20;SS=1;SSC=1;GPV=1.6702e-06;SPV=0.68576	GT:GQ:DP:AD:ADF:ADR	0/1:.:10:3,7:3,5:0,2	0/1:.:10:3,7:3,5:0,2	PASS
chr1	814673	A	C	DP=28;SS=1;SSC=0;GPV=1.3074e-16;SPV=1	GT:GQ:DP:AD:ADF:ADR	1/1:.:14:0,14:0,9:0,5	1/1:.:14:0,14:0,9:0,5	PASS
chr1	814675	T	C	DP=28;SS=1;SSC=1;GPV=5.4482e-05;SPV=0.64822	GT:GQ:DP:AD:ADF:ADR	0/1:.:14:8,6:8,1:0,5	0/1:.:14:8,6:8,1:0,5	VarMMQS;MMQSdiff
chr1	814758	G	A	DP=30;SS=1;SSC=1;GPV=8.3837e-06;SPV=0.64238	GT:GQ:DP:AD:ADF:ADR	0/1:.:15:8,7:6,2:2,5	0/1:.:15:8,7:6,2:2,5	MMQSdiff
chr1	818485	G	C	DP=20;SS=1;SSC=1;GPV=0.010098;SPV=0.68576	GT:GQ:DP:AD:ADF:ADR	0/1:.:10:7,3:5,1:2,2	0/1:.:10:7,3:5,1:2,2	VarCount
chr1	820940	G	A	DP=30;SS=1;SSC=1;GPV=1.647e-11;SPV=0.67433	GT:GQ:DP:AD:ADF:ADR	1/1:.:15:3,12:1,7:2,5	1/1:.:15:3,12:1,7:2,5	MMQSdiff
chr1	822318	T	A	DP=18;SS=1;SSC=1;GPV=0.0014461;SPV=0.68141	GT:GQ:DP:AD:ADF:ADR	0/1:.:9:5,4:0,0:5,4	0/1:.:9:5,4:0,0:5,4	RefAvgRL;MMQSdiff
chr1	822944	T	C	DP=44;SS=1;SSC=0;GPV=3.8097e-26;SPV=1	GT:GQ:DP:AD:ADF:ADR	1/1:.:22:0,22:0,9:0,13	1/1:.:22:0,22:0,9:0,13	PASS
chr1	827092	C	T	DP=36;SS=1;SSC=1;GPV=0.012467;SPV=0.67093	GT:GQ:DP:AD:ADF:ADR	0/1:.:18:15,3:12,2:3,1	0/1:.:18:15,3:12,2:3,1	VarCount;VarMapQual;MMQSdiff
chr1	827105	C	A	DP=38;SS=1;SSC=1;GPV=0.00049525;SPV=0.64301	GT:GQ:DP:AD:ADF:ADR	0/1:.:19:14,5:8,4:6,1	0/1:.:19:14,5:8,4:6,1	PASS
chr1	833843	C	G	DP=38;SS=1;SSC=1;GPV=8.7276e-05;SPV=0.63595	GT:GQ:DP:AD:ADF:ADR	0/1:.:19:13,6:7,5:6,1	0/1:.:19:13,6:7,5:6,1	PASS
chr1	834449	C	A	DP=28;SS=1;SSC=1;GPV=4.7015e-12;SPV=0.70222	GT:GQ:DP:AD:ADF:ADR	1/1:.:14:2,12:0,2:2,10	1/1:.:14:2,12:0,2:2,10	PASS
chr1	835525	A	G	DP=26;SS=1;SSC=1;GPV=0.002076;SPV=0.66362	GT:GQ:DP:AD:ADF:ADR	0/1:.:13:9,4:0,3:9,1	0/1:.:13:9,4:0,3:9,1	PASS
chr1	835538	T	G	DP=22;SS=1;SSC=1;GPV=3.066e-05;SPV=0.66504	GT:GQ:DP:AD:ADF:ADR	0/1:.:11:5,6:0,2:5,4	0/1:.:11:5,6:0,2:5,4	VarReadPos;MMQSdiff
chr1	842568	T	C	DP=34;SS=1;SSC=1;GPV=8.7205e-11;SPV=0.64601	GT:GQ:DP:AD:ADF:ADR	0/1:.:17:5,12:5,10:0,2	0/1:.:17:5,12:5,10:0,2	PASS
chr1	843365	A	G	DP=22;SS=1;SSC=1;GPV=7.1052e-09;SPV=0.70677	GT:GQ:DP:AD:ADF:ADR	1/1:.:11:2,9:2,2:0,7	1/1:.:11:2,9:2,2:0,7	ReadLenDiff
chr1	843942	A	G	DP=18;SS=1;SSC=1;GPV=0.00017215;SPV=0.68141	GT:GQ:DP:AD:ADF:ADR	0/1:.:9:4,5:0,3:4,2	0/1:.:9:4,5:0,3:4,2	PASS
chr1	855085	G	A	DP=20;SS=1;SSC=1;GPV=7.7086e-08;SPV=0.70898	GT:GQ:DP:AD:ADF:ADR	1/1:.:10:2,8:1,3:1,5	1/1:.:10:2,8:1,3:1,5	PASS
chr1	856883	A	G	DP=70;SS=1;SSC=2;GPV=3.1307e-16;SPV=0.5953	GT:GQ:DP:AD:ADF:ADR	0/1:.:35:15,20:7,18:8,2	0/1:.:35:15,20:7,18:8,2	PASS
chr1	858567	A	G	DP=18;SS=1;SSC=0;GPV=1.1019e-10;SPV=1	GT:GQ:DP:AD:ADF:ADR	1/1:.:9:0,9:0,0:0,9	1/1:.:9:0,9:0,0:0,9	Strand
chr1	858571	A	C	DP=18;SS=1;SSC=0;GPV=1.1019e-10;SPV=1	GT:GQ:DP:AD:ADF:ADR	1/1:.:9:0,9:0,0:0,9	1/1:.:9:0,9:0,0:0,9	Strand
chr1	860608	C	T	DP=20;SS=1;SSC=1;GPV=0.00021796;SPV=0.67186	GT:GQ:DP:AD:ADF:ADR	0/1:.:10:5,5:1,2:4,3	0/1:.:10:5,5:1,2:4,3	PASS
chr1	862646	C	T	DP=28;SS=1;SSC=0;GPV=1.3074e-16;SPV=1	GT:GQ:DP:AD:ADF:ADR	1/1:.:14:0,14:0,12:0,2	1/1:.:14:0,14:0,12:0,2	PASS
chr1	864291	C	T	DP=48;SS=1;SSC=1;GPV=0.00057985;SPV=0.6381	GT:GQ:DP:AD:ADF:ADR	0/1:.:24:19,5:5,2:14,3	0/1:.:24:19,5:5,2:14,3	PASS
chr1	866615	G	A	DP=44;SS=1;SSC=1;GPV=0.00054972;SPV=0.63974	GT:GQ:DP:AD:ADF:ADR	0/1:.:22:17,5:13,1:4,4	0/1:.:22:17,5:13,1:4,4	MMQSdiff
chr1	866646	G	A	DP=54;SS=1;SSC=1;GPV=0.0029557;SPV=0.64801	GT:GQ:DP:AD:ADF:ADR	0/1:.:27:23,4:18,1:5,3	0/1:.:27:23,4:18,1:5,3	RefMapQual;RefAvgRL;MMQSdiff
chr1	866713	G	A	DP=30;SS=1;SSC=1;GPV=9.7202e-07;SPV=0.64238	GT:GQ:DP:AD:ADF:ADR	0/1:.:15:7,8:3,5:4,3	0/1:.:15:7,8:3,5:4,3	VarMapQual
chr1	873542	G	A	DP=20;SS=1;SSC=0;GPV=7.2544e-12;SPV=1	GT:GQ:DP:AD:ADF:ADR	1/1:.:10:0,10:0,5:0,5	1/1:.:10:0,10:0,5:0,5	PASS
chr1	874496	A	G	DP=20;SS=1;SSC=1;GPV=0.00021796;SPV=0.67186	GT:GQ:DP:AD:ADF:ADR	0/1:.:10:5,5:0,1:5,4	0/1:.:10:5,5:0,1:5,4	RefAvgRL
chr1	875400	G	C	DP=32;SS=1;SSC=1;GPV=3.0612e-16;SPV=0.75806	GT:GQ:DP:AD:ADF:ADR	1/1:.:16:1,15:0,11:1,4	1/1:.:16:1,15:0,11:1,4	PASS
chr1	876071	C	A	DP=16;SS=1;SSC=1;GPV=0.00067304;SPV=0.72727	GT:GQ:DP:AD:ADF:ADR	0/1:.:8:2,4:0,0:2,4	0/1:.:8:2,4:0,0:2,4	RefMMQS;RefAvgRL;VarMapQual;VarAvgRL;MinMMQSdiff;ReadLenDiff
chr1	877371	T	C	DP=18;SS=1;SSC=0;GPV=1.1019e-10;SPV=1	GT:GQ:DP:AD:ADF:ADR	1/1:.:9:0,9:0,6:0,3	1/1:.:9:0,9:0,6:0,3	PASS
chr1	877666	G	A	DP=28;SS=1;SSC=1;GPV=0.011603;SPV=0.67585	GT:GQ:DP:AD:ADF:ADR	0/1:.:14:11,3:10,3:1,0	0/1:.:14:11,3:10,3:1,0	VarCount;VarMMQS;MMQSdiff;ReadLenDiff
chr1	877670	G	A	DP=28;SS=1;SSC=1;GPV=0.011603;SPV=0.67585	GT:GQ:DP:AD:ADF:ADR	0/1:.:14:11,3:10,3:1,0	0/1:.:14:11,3:10,3:1,0	VarCount;VarMMQS;MMQSdiff;ReadLenDiff
chr1	877687	T	C	DP=30;SS=1;SSC=1;GPV=0.01186;SPV=0.67433	GT:GQ:DP:AD:ADF:ADR	0/1:.:15:12,3:11,3:1,0	0/1:.:15:12,3:11,3:1,0	VarCount;VarMMQS;MMQSdiff
chr1	877866	G	A	DP=40;SS=1;SSC=1;GPV=0.012773;SPV=0.66929	GT:GQ:DP:AD:ADF:ADR	0/1:.:20:17,3:1,0:16,3	0/1:.:20:17,3:1,0:16,3	VarCount;VarMapQual;VarMMQS;MMQSdiff
chr1	878260	A	G	DP=18;SS=1;SSC=0;GPV=1.1019e-10;SPV=1	GT:GQ:DP:AD:ADF:ADR	1/1:.:9:0,9:0,9:0,0	1/1:.:9:0,9:0,9:0,0	Strand
chr1	878367	G	A	DP=26;SS=1;SSC=1;GPV=5.5261e-11;SPV=0.70348	GT:GQ:DP:AD:ADF:ADR	1/1:.:13:2,11:2,9:0,2	1/1:.:13:2,11:2,9:0,2	RefAvgRL;MMQSdiff
chr1	886507	A	G	DP=20;SS=1;SSC=0;GPV=7.2544e-12;SPV=1	GT:GQ:DP:AD:ADF:ADR	1/1:.:10:0,10:0,10:0,0	1/1:.:10:0,10:0,10:0,0	Strand
chr1	886568	T	C	DP=30;SS=1;SSC=0;GPV=8.4556e-18;SPV=1	GT:GQ:DP:AD:ADF:ADR	1/1:.:15:0,15:0,10:0,5	1/1:.:15:0,15:0,10:0,5	PASS
chr1	890030	G	A	DP=22;SS=1;SSC=0;GPV=4.7526e-13;SPV=1	GT:GQ:DP:AD:ADF:ADR	1/1:.:11:0,11:0,3:0,8	1/1:.:11:0,11:0,3:0,8	PASS
chr1	890174	A	G	DP=16;SS=1;SSC=0;GPV=1.6637e-09;SPV=1	GT:GQ:DP:AD:ADF:ADR	1/1:.:8:0,8:0,5:0,3	1/1:.:8:0,8:0,5:0,3	PASS
chr1	891887	C	T	DP=46;SS=1;SSC=0;GPV=2.4343e-27;SPV=1	GT:GQ:DP:AD:ADF:ADR	1/1:.:23:0,23:0,9:0,14	1/1:.:23:0,23:0,9:0,14	PASS
chr1	891897	T	C	DP=60;SS=1;SSC=0;GPV=1.035e-35;SPV=1	GT:GQ:DP:AD:ADF:ADR	1/1:.:30:0,30:0,13:0,17	1/1:.:30:0,30:0,13:0,17	PASS
chr1	891943	C	T	DP=60;SS=1;SSC=0;GPV=1.035e-35;SPV=1	GT:GQ:DP:AD:ADF:ADR	1/1:.:30:0,30:0,14:0,16	1/1:.:30:0,30:0,14:0,16	PASS
chr1	893503	G	A	DP=32;SS=1;SSC=1;GPV=1.2304e-06;SPV=0.63778	GT:GQ:DP:AD:ADF:ADR	0/1:.:16:8,8:4,6:4,2	0/1:.:16:8,8:4,6:4,2	RefAvgRL
chr1	894257	C	T	DP=22;SS=1;SSC=0;GPV=4.7526e-13;SPV=1	GT:GQ:DP:AD:ADF:ADR	1/1:.:11:0,11:0,6:0,5	1/1:.:11:0,11:0,6:0,5	PASS
chr1	895427	G	C	DP=22;SS=1;SSC=0;GPV=4.7526e-13;SPV=1	GT:GQ:DP:AD:ADF:ADR	1/1:.:11:0,11:0,7:0,4	1/1:.:11:0,11:0,7:0,4	PASS
chr1	896938	C	A	DP=26;SS=1;SSC=0;GPV=2.0165e-15;SPV=1	GT:GQ:DP:AD:ADF:ADR	1/1:.:13:0,13:0,3:0,10	1/1:.:13:0,13:0,3:0,10	PASS
chr1	903551	A	C	DP=54;SS=1;SSC=0;GPV=4.0229e-32;SPV=1	GT:GQ:DP:AD:ADF:ADR	1/1:.:27:0,27:0,22:0,5	1/1:.:27:0,27:0,22:0,5	PASS
chr1	904531	C	T	DP=24;SS=1;SSC=1;GPV=4.0663e-06;SPV=0.65991	GT:GQ:DP:AD:ADF:ADR	0/1:.:12:5,7:4,3:1,4	0/1:.:12:5,7:4,3:1,4	RefMapQual;RefAvgRL;MinMMQSdiff
chr1	904553	C	T	DP=28;SS=1;SSC=1;GPV=0.00036855;SPV=0.65271	GT:GQ:DP:AD:ADF:ADR	0/1:.:14:9,5:3,3:6,2	0/1:.:14:9,5:3,3:6,2	VarMapQual;VarMMQS;VarAvgRL;MMQSdiff
chr1	904580	T	G	DP=30;SS=1;SSC=1;GPV=0.01186;SPV=0.67433	GT:GQ:DP:AD:ADF:ADR	0/1:.:15:12,3:4,2:8,1	0/1:.:15:12,3:4,2:8,1	RefAvgRL;VarCount
chr1	904591	T	C	DP=28;SS=1;SSC=1;GPV=0.002188;SPV=0.66119	GT:GQ:DP:AD:ADF:ADR	0/1:.:14:10,4:3,3:7,1	0/1:.:14:10,4:3,3:7,1	RefAvgRL;VarMapQual;VarMMQS;VarAvgRL;MMQSdiff
chr1	904596	G	T	DP=28;SS=1;SSC=1;GPV=0.002188;SPV=0.66119	GT:GQ:DP:AD:ADF:ADR	0/1:.:14:10,4:4,2:6,2	0/1:.:14:10,4:4,2:6,2	VarMapQual;VarAvgRL;MinMMQSdiff;ReadLenDiff
chr1	906287	T	A	DP=22;SS=1;SSC=1;GPV=0.01057;SPV=0.68244	GT:GQ:DP:AD:ADF:ADR	0/1:.:11:8,3:8,3:0,0	0/1:.:11:8,3:8,3:0,0	VarCount;VarDist3
chr1	907445	A	G	DP=50;SS=1;SSC=0;GPV=9.9117e-30;SPV=1	GT:GQ:DP:AD:ADF:ADR	1/1:.:25:0,25:0,6:0,19	1/1:.:25:0,25:0,6:0,19	PASS
chr1	907802	C	T	DP=36;SS=1;SSC=2;GPV=2.1904e-07;SPV=0.63024	GT:GQ:DP:AD:ADF:ADR	0/1:.:18:9,9:4,5:5,4	0/1:.:18:9,9:4,5:5,4	PASS
chr1	908025	A	G	DP=36;SS=1;SSC=0;GPV=2.2598e-21;SPV=1	GT:GQ:DP:AD:ADF:ADR	1/1:.:18:0,18:0,6:0,12	1/1:.:18:0,18:0,6:0,12	PASS
chr1	908920	C	G	DP=26;SS=1;SSC=1;GPV=3.6611e-08;SPV=0.66362	GT:GQ:DP:AD:ADF:ADR	0/1:.:13:4,9:2,6:2,3	0/1:.:13:4,9:2,6:2,3	VarMMQS;MMQSdiff
chr1	908944	G	A	DP=28;SS=1;SSC=1;GPV=6.1806e-08;SPV=0.65271	GT:GQ:DP:AD:ADF:ADR	0/1:.:14:5,9:2,6:3,3	0/1:.:14:5,9:2,6:3,3	VarMMQS;MMQSdiff
chr1	908963	A	G	DP=24;SS=1;SSC=1;GPV=3.2617e-07;SPV=0.66658	GT:GQ:DP:AD:ADF:ADR	0/1:.:12:4,8:2,5:2,3	0/1:.:12:4,8:2,5:2,3	VarMMQS;MMQSdiff
chr1	909718	T	G	DP=20;SS=1;SSC=1;GPV=0.010098;SPV=0.68576	GT:GQ:DP:AD:ADF:ADR	0/1:.:10:7,3:7,3:0,0	0/1:.:10:7,3:7,3:0,0	RefMapQual;VarCount;VarMapQual;MMQSdiff
chr1	909894	G	T	DP=22;SS=1;SSC=1;GPV=3.066e-05;SPV=0.66504	GT:GQ:DP:AD:ADF:ADR	0/1:.:11:5,6:1,1:4,5	0/1:.:11:5,6:1,1:4,5	MMQSdiff
chr1	909903	G	T	DP=18;SS=1;SSC=1;GPV=0.00017215;SPV=0.68141	GT:GQ:DP:AD:ADF:ADR	0/1:.:9:4,5:0,0:4,5	0/1:.:9:4,5:0,0:4,5	MMQSdiff
chr1	910958	A	G	DP=48;SS=1;SSC=2;GPV=1.0268e-08;SPV=0.61376	GT:GQ:DP:AD:ADF:ADR	0/1:.:24:13,11:2,9:11,2	0/1:.:24:13,11:2,9:11,2	PASS
chr1	911661	C	T	DP=56;SS=1;SSC=2;GPV=4.3766e-06;SPV=0.61597	GT:GQ:DP:AD:ADF:ADR	0/1:.:28:20,8:15,2:5,6	0/1:.:28:20,8:15,2:5,6	PASS
chr1	911848	C	T	DP=28;SS=1;SSC=1;GPV=0.00036855;SPV=0.65271	GT:GQ:DP:AD:ADF:ADR	0/1:.:14:9,5:0,0:9,5	0/1:.:14:9,5:0,0:9,5	Strand;VarAvgRL;ReadLenDiff
chr1	911870	G	A	DP=28;SS=1;SSC=0;GPV=1.3074e-16;SPV=1	GT:GQ:DP:AD:ADF:ADR	1/1:.:14:0,14:0,0:0,14	1/1:.:14:0,14:0,0:0,14	Strand
chr1	912278	T	C	DP=52;SS=1;SSC=1;GPV=9.0394e-28;SPV=0.7549	GT:GQ:DP:AD:ADF:ADR	1/1:.:26:1,25:1,13:0,12	1/1:.:26:1,25:1,13:0,12	PASS
chr1	913065	G	A	DP=50;SS=1;SSC=1;GPV=7.4728e-19;SPV=0.6374	GT:GQ:DP:AD:ADF:ADR	1/1:.:25:5,20:4,16:1,4	1/1:.:25:5,20:4,16:1,4	MMQSdiff
chr1	913076	A	G	DP=66;SS=1;SSC=1;GPV=3.9936e-29;SPV=0.64577	GT:GQ:DP:AD:ADF:ADR	1/1:.:33:4,29:3,25:1,4	1/1:.:33:4,29:3,25:1,4	MMQSdiff
chr1	914061	A	G	DP=58;SS=1;SSC=2;GPV=5.5047e-12;SPV=0.60348	GT:GQ:DP:AD:ADF:ADR	0/1:.:29:14,15:6,3:8,12	0/1:.:29:14,15:6,3:8,12	PASS
chr1	914173	A	G	DP=56;SS=1;SSC=2;GPV=1.8644e-20;SPV=0.62709	GT:GQ:DP:AD:ADF:ADR	1/1:.:28:6,22:6,16:0,6	1/1:.:28:6,22:6,16:0,6	PASS
chr1	914527	C	T	DP=66;SS=1;SSC=2;GPV=9.974e-07;SPV=0.60859	GT:GQ:DP:AD:ADF:ADR	0/1:.:33:24,9:14,4:10,5	0/1:.:33:24,9:14,4:10,5	PASS
chr1	914618	A	G	DP=44;SS=1;SSC=2;GPV=2.8784e-06;SPV=0.62269	GT:GQ:DP:AD:ADF:ADR	0/1:.:22:14,8:6,7:8,1	0/1:.:22:14,8:6,7:8,1	PASS
chr1	915810	G	A	DP=22;SS=1;SSC=1;GPV=2.7817e-06;SPV=0.67028	GT:GQ:DP:AD:ADF:ADR	0/1:.:11:4,7:3,5:1,2	0/1:.:11:4,7:3,5:1,2	MMQSdiff
chr1	915824	G	C	DP=22;SS=1;SSC=1;GPV=2.7817e-06;SPV=0.67028	GT:GQ:DP:AD:ADF:ADR	0/1:.:11:4,7:3,5:1,2	0/1:.:11:4,7:3,5:1,2	MMQSdiff
chr1	916377	A	G	DP=64;SS=1;SSC=0;GPV=4.1752e-38;SPV=1	GT:GQ:DP:AD:ADF:ADR	1/1:.:32:0,32:0,4:0,28	1/1:.:32:0,32:0,4:0,28	PASS
chr1	916753	C	T	DP=58;SS=1;SSC=2;GPV=5.5047e-12;SPV=0.60348	GT:GQ:DP:AD:ADF:ADR	0/1:.:29:14,15:1,0:13,15	0/1:.:29:14,15:1,0:13,15	Strand
chr1	917887	G	T	DP=44;SS=1;SSC=1;GPV=0.013026;SPV=0.66798	GT:GQ:DP:AD:ADF:ADR	0/1:.:22:19,3:4,2:15,1	0/1:.:22:19,3:4,2:15,1	VarCount
chr1	918523	C	T	DP=50;SS=1;SSC=1;GPV=0.013331;SPV=0.66645	GT:GQ:DP:AD:ADF:ADR	0/1:.:25:22,3:2,0:20,3	0/1:.:25:22,3:2,0:20,3	VarCount;VarReadPos;VarDist3
chr1	918870	A	G	DP=32;SS=1;SSC=1;GPV=3.2142e-14;SPV=0.70022	GT:GQ:DP:AD:ADF:ADR	1/1:.:16:2,14:1,8:1,6	1/1:.:16:2,14:1,8:1,6	RefAvgRL
chr1	919397	A	G	DP=82;SS=1;SSC=2;GPV=5.3169e-12;SPV=0.58944	GT:GQ:DP:AD:ADF:ADR	0/1:.:41:25,16:15,9:10,7	0/1:.:41:25,16:15,9:10,7	PASS
chr1	919695	C	G	DP=42;SS=1;SSC=2;GPV=2.607e-06;SPV=0.62434	GT:GQ:DP:AD:ADF:ADR	0/1:.:21:13,8:10,5:3,3	0/1:.:21:13,8:10,5:3,3	PASS
chr1	919788	G	A	DP=72;SS=1;SSC=2;GPV=2.0601e-07;SPV=0.60353	GT:GQ:DP:AD:ADF:ADR	0/1:.:36:26,10:19,3:7,7	0/1:.:36:26,10:19,3:7,7	PASS
chr1	920569	G	A	DP=44;SS=1;SSC=2;GPV=7.0445e-11;SPV=0.62016	GT:GQ:DP:AD:ADF:ADR	0/1:.:22:9,13:4,5:5,8	0/1:.:22:9,13:4,5:5,8	PASS
chr1	920661	G	A	DP=32;SS=1;SSC=1;GPV=9.8512e-06;SPV=0.6388	GT:GQ:DP:AD:ADF:ADR	0/1:.:16:9,7:6,1:3,6	0/1:.:16:9,7:6,1:3,6	VarMMQS;MMQSdiff
chr1	920662	C	T	DP=32;SS=1;SSC=1;GPV=1.3089e-07;SPV=0.6388	GT:GQ:DP:AD:ADF:ADR	0/1:.:16:7,9:1,6:6,3	0/1:.:16:7,9:1,6:6,3	RefMMQS;MinMMQSdiff
chr1	920719	T	G	DP=30;SS=1;SSC=1;GPV=9.3503e-08;SPV=0.64481	GT:GQ:DP:AD:ADF:ADR	0/1:.:15:6,9:5,1:1,8	0/1:.:15:6,9:5,1:1,8	RefDist3;VarMMQS;MMQSdiff
chr1	920728	A	G	DP=32;SS=1;SSC=1;GPV=1.1508e-08;SPV=0.64201	GT:GQ:DP:AD:ADF:ADR	0/1:.:16:6,10:5,2:1,8	0/1:.:16:6,10:5,2:1,8	RefDist3;MMQSdiff
chr1	920949	C	G	DP=46;SS=1;SSC=2;GPV=6.654e-13;SPV=0.62124	GT:GQ:DP:AD:ADF:ADR	0/1:.:23:8,15:5,5:3,10	0/1:.:23:8,15:5,5:3,10	PASS
chr1	921096	A	G	DP=34;SS=1;SSC=0;GPV=3.5146e-20;SPV=1	GT:GQ:DP:AD:ADF:ADR	1/1:.:17:0,17:0,3:0,14	1/1:.:17:0,17:0,3:0,14	PASS
chr1	921797	T	C	DP=56;SS=1;SSC=2;GPV=3.6279e-14;SPV=0.60761	GT:GQ:DP:AD:ADF:ADR	0/1:.:28:11,17:3,11:8,6	0/1:.:28:11,17:3,11:8,6	PASS
chr1	922063	C	T	DP=46;SS=1;SSC=2;GPV=9.761e-10;SPV=0.61584	GT:GQ:DP:AD:ADF:ADR	0/1:.:23:11,12:7,7:4,5	0/1:.:23:11,12:7,7:4,5	PASS
chr1	922273	C	G	DP=18;SS=1;SSC=1;GPV=1.4831e-05;SPV=0.69005	GT:GQ:DP:AD:ADF:ADR	0/1:.:9:3,6:0,2:3,4	0/1:.:9:3,6:0,2:3,4	PASS
chr1	922348	T	G	DP=30;SS=1;SSC=0;GPV=8.4556e-18;SPV=1	GT:GQ:DP:AD:ADF:ADR	1/1:.:15:0,15:0,2:0,13	1/1:.:15:0,15:0,2:0,13	PASS
chr1	923421	A	G	DP=42;SS=1;SSC=2;GPV=3.4574e-12;SPV=0.62789	GT:GQ:DP:AD:ADF:ADR	0/1:.:21:7,14:6,7:1,7	0/1:.:21:7,14:6,7:1,7	RefReadPos
chr1	924024	C	G	DP=154;SS=1;SSC=2;GPV=2.9235e-26;SPV=0.56425	GT:GQ:DP:AD:ADF:ADR	0/1:.:77:42,35:36,25:6,10	0/1:.:77:42,35:36,25:6,10	PASS
chr1	924321	C	G	DP=70;SS=1;SSC=2;GPV=5.4869e-09;SPV=0.59923	GT:GQ:DP:AD:ADF:ADR	0/1:.:35:23,12:7,4:16,8	0/1:.:35:23,12:7,4:16,8	MMQSdiff
chr1	924533	A	G	DP=132;SS=1;SSC=2;GPV=2.3314e-30;SPV=0.56985	GT:GQ:DP:AD:ADF:ADR	0/1:.:66:28,38:10,32:18,6	0/1:.:66:28,38:10,32:18,6	PASS
chr1	925036	G	A	DP=56;SS=1;SSC=1;GPV=1.1332e-23;SPV=0.64756	GT:GQ:DP:AD:ADF:ADR	1/1:.:28:4,24:0,17:4,7	1/1:.:28:4,24:0,17:4,7	MMQSdiff
chr1	925081	G	A	DP=64;SS=1;SSC=2;GPV=2.4431e-20;SPV=0.60922	GT:GQ:DP:AD:ADF:ADR	0/1:.:32:9,23:0,14:9,9	0/1:.:32:9,23:0,14:9,9	MMQSdiff
chr1	925141	C	A	DP=42;SS=1;SSC=1;GPV=9.4228e-15;SPV=0.64071	GT:GQ:DP:AD:ADF:ADR	1/1:.:21:5,16:0,9:5,7	1/1:.:21:5,16:0,9:5,7	MMQSdiff
chr1	925308	G	A	DP=48;SS=1;SSC=2;GPV=1.3341e-10;SPV=0.61376	GT:GQ:DP:AD:ADF:ADR	0/1:.:24:11,13:11,9:0,4	0/1:.:24:11,13:11,9:0,4	PASS
chr1	925398	A	G	DP=64;SS=1;SSC=2;GPV=1.2401e-12;SPV=0.59857	GT:GQ:DP:AD:ADF:ADR	0/1:.:32:16,16:14,7:2,9	0/1:.:32:16,16:14,7:2,9	MMQSdiff
chr1	925419	G	C	DP=72;SS=1;SSC=2;GPV=5.9452e-09;SPV=0.59853	GT:GQ:DP:AD:ADF:ADR	0/1:.:36:24,12:20,2:4,10	0/1:.:36:24,12:20,2:4,10	MMQSdiff
chr1	925474	T	C	DP=68;SS=1;SSC=0;GPV=1.6809e-40;SPV=1	GT:GQ:DP:AD:ADF:ADR	1/1:.:34:0,34:0,18:0,16	1/1:.:34:0,34:0,18:0,16	PASS
chr1	925628	G	C	DP=58;SS=1;SSC=2;GPV=4.411e-15;SPV=0.60646	GT:GQ:DP:AD:ADF:ADR	0/1:.:29:11,18:4,13:7,5	0/1:.:29:11,18:4,13:7,5	PASS
chr1	926250	G	A	DP=102;SS=1;SSC=2;GPV=4.3378e-10;SPV=0.58765	GT:GQ:DP:AD:ADF:ADR	0/1:.:51:37,14:29,8:8,6	0/1:.:51:37,14:29,8:8,6	PASS
chr1	926428	A	G	DP=40;SS=1;SSC=1;GPV=9.555e-14;SPV=0.64179	GT:GQ:DP:AD:ADF:ADR	1/1:.:20:5,15:5,12:0,3	1/1:.:20:5,15:5,12:0,3	PASS
chr1	926713	T	C	DP=84;SS=1;SSC=2;GPV=2.4772e-18;SPV=0.58667	GT:GQ:DP:AD:ADF:ADR	0/1:.:42:19,23:5,6:14,17	0/1:.:42:19,23:5,6:14,17	MMQSdiff
chr1	926744	A	G	DP=50;SS=1;SSC=2;GPV=1.2104e-08;SPV=0.61193	GT:GQ:DP:AD:ADF:ADR	0/1:.:25:14,11:4,4:10,7	0/1:.:25:14,11:4,4:10,7	MMQSdiff
chr1	927003	C	T	DP=66;SS=1;SSC=2;GPV=1.7361e-15;SPV=0.5982	GT:GQ:DP:AD:ADF:ADR	0/1:.:33:14,19:6,9:8,10	0/1:.:33:14,19:6,9:8,10	MMQSdiff
chr1	927009	A	G	DP=68;SS=1;SSC=2;GPV=1.3588e-18;SPV=0.59999	GT:GQ:DP:AD:ADF:ADR	0/1:.:34:12,22:6,9:6,13	0/1:.:34:12,22:6,9:6,13	MMQSdiff
chr1	927486	C	T	DP=36;SS=1;SSC=1;GPV=1.1855e-14;SPV=0.67093	GT:GQ:DP:AD:ADF:ADR	1/1:.:18:3,15:1,10:2,5	1/1:.:18:3,15:1,10:2,5	PASS
chr1	927744	G	T	DP=16;SS=1;SSC=1;GPV=0.008837;SPV=0.6958	GT:GQ:DP:AD:ADF:ADR	0/1:.:8:5,3:5,2:0,1	0/1:.:8:5,3:5,2:0,1	PASS
chr1	928176	G	A	DP=48;SS=1;SSC=2;GPV=2.0156e-05;SPV=0.62418	GT:GQ:DP:AD:ADF:ADR	0/1:.:24:17,7:8,2:9,5	0/1:.:24:17,7:8,2:9,5	MMQSdiff
chr1	928182	A	C	DP=42;SS=1;SSC=2;GPV=1.6656e-05;SPV=0.62789	GT:GQ:DP:AD:ADF:ADR	0/1:.:21:14,7:6,2:8,5	0/1:.:21:14,7:6,2:8,5	MMQSdiff
chr1	928264	T	C	DP=22;SS=1;SSC=1;GPV=0.01057;SPV=0.68244	GT:GQ:DP:AD:ADF:ADR	0/1:.:11:8,3:0,2:8,1	0/1:.:11:8,3:0,2:8,1	VarMMQS;MMQSdiff
chr1	928396	A	C	DP=26;SS=1;SSC=1;GPV=5.1256e-07;SPV=0.65592	GT:GQ:DP:AD:ADF:ADR	0/1:.:13:5,8:3,3:2,5	0/1:.:13:5,8:3,3:2,5	MMQSdiff
chr1	928483	G	A	DP=44;SS=1;SSC=1;GPV=9.117e-16;SPV=0.63974	GT:GQ:DP:AD:ADF:ADR	1/1:.:22:5,17:5,2:0,15	1/1:.:22:5,17:5,2:0,15	MMQSdiff
chr1	928598	G	A	DP=74;SS=1;SSC=2;GPV=2.7531e-28;SPV=0.61622	GT:GQ:DP:AD:ADF:ADR	1/1:.:37:7,30:2,18:5,12	1/1:.:37:7,30:2,18:5,12	PASS
chr1	928861	C	T	DP=24;SS=1;SSC=1;GPV=0.00029985;SPV=0.65991	GT:GQ:DP:AD:ADF:ADR	0/1:.:12:7,5:1,1:6,4	0/1:.:12:7,5:1,1:6,4	PASS
chr1	929346	T	A	DP=34;SS=1;SSC=0;GPV=3.5146e-20;SPV=1	GT:GQ:DP:AD:ADF:ADR	1/1:.:17:0,17:0,10:0,7	1/1:.:17:0,17:0,10:0,7	PASS
chr1	929375	A	G	DP=44;SS=1;SSC=2;GPV=7.4746e-10;SPV=0.61872	GT:GQ:DP:AD:ADF:ADR	0/1:.:22:10,12:7,3:3,9	0/1:.:22:10,12:7,3:3,9	PASS
chr1	929377	G	A	DP=44;SS=1;SSC=2;GPV=7.4746e-10;SPV=0.61872	GT:GQ:DP:AD:ADF:ADR	0/1:.:22:10,12:7,3:3,9	0/1:.:22:10,12:7,3:3,9	PASS
chr1	929558	G	A	DP=32;SS=1;SSC=1;GPV=4.1964e-11;SPV=0.65746	GT:GQ:DP:AD:ADF:ADR	1/1:.:16:4,12:3,3:1,9	1/1:.:16:4,12:3,3:1,9	PASS
chr1	930939	G	A	DP=36;SS=1;SSC=0;GPV=2.2598e-21;SPV=1	GT:GQ:DP:AD:ADF:ADR	1/1:.:18:0,18:0,11:0,7	1/1:.:18:0,18:0,11:0,7	PASS
chr1	932204	A	T	DP=26;SS=1;SSC=0;GPV=2.0165e-15;SPV=1	GT:GQ:DP:AD:ADF:ADR	1/1:.:13:0,13:0,11:0,2	1/1:.:13:0,13:0,11:0,2	PASS
chr1	932716	T	C	DP=44;SS=1;SSC=2;GPV=5.7286e-08;SPV=0.61872	GT:GQ:DP:AD:ADF:ADR	0/1:.:22:12,10:12,6:0,4	0/1:.:22:12,10:12,6:0,4	ReadLenDiff
chr1	932949	A	C	DP=54;SS=1;SSC=0;GPV=4.0229e-32;SPV=1	GT:GQ:DP:AD:ADF:ADR	1/1:.:27:0,27:0,14:0,13	1/1:.:27:0,27:0,14:0,13	PASS
chr1	932976	C	T	DP=56;SS=1;SSC=2;GPV=3.6279e-14;SPV=0.60761	GT:GQ:DP:AD:ADF:ADR	0/1:.:28:11,17:6,8:5,9	0/1:.:28:11,17:6,8:5,9	PASS
chr1	933024	C	T	DP=24;SS=1;SSC=0;GPV=3.101e-14;SPV=1	GT:GQ:DP:AD:ADF:ADR	1/1:.:12:0,12:0,2:0,10	1/1:.:12:0,12:0,2:0,10	PASS
chr1	933401	A	C	DP=86;SS=1;SSC=2;GPV=1.3376e-28;SPV=0.59738	GT:GQ:DP:AD:ADF:ADR	0/1:.:43:11,32:5,19:6,13	0/1:.:43:11,32:5,19:6,13	VarAvgRL
chr1	933481	C	T	DP=20;SS=1;SSC=1;GPV=0.010098;SPV=0.68576	GT:GQ:DP:AD:ADF:ADR	0/1:.:10:7,3:5,1:2,2	0/1:.:10:7,3:5,1:2,2	VarCount;VarAvgRL;MinMMQSdiff;ReadLenDiff
chr1	933511	A	G	DP=20;SS=1;SSC=1;GPV=2.2548e-05;SPV=0.67504	GT:GQ:DP:AD:ADF:ADR	0/1:.:10:4,6:0,4:4,2	0/1:.:10:4,6:0,4:4,2	PASS
chr1	933601	C	T	DP=32;SS=1;SSC=1;GPV=8.0292e-10;SPV=0.64787	GT:GQ:DP:AD:ADF:ADR	0/1:.:16:5,11:0,4:5,7	0/1:.:16:5,11:0,4:5,7	PASS
chr1	933943	T	C	DP=30;SS=1;SSC=0;GPV=8.4556e-18;SPV=1	GT:GQ:DP:AD:ADF:ADR	1/1:.:15:0,15:0,7:0,8	1/1:.:15:0,15:0,7:0,8	PASS
chr1	933989	G	T	DP=16;SS=1;SSC=0;GPV=1.6637e-09;SPV=1	GT:GQ:DP:AD:ADF:ADR	1/1:.:8:0,8:0,1:0,7	1/1:.:8:0,8:0,1:0,7	VarMMQS
chr1	933993	G	C	DP=16;SS=1;SSC=0;GPV=1.6637e-09;SPV=1	GT:GQ:DP:AD:ADF:ADR	1/1:.:8:0,8:0,1:0,7	1/1:.:8:0,8:0,1:0,7	VarMMQS
chr1	934021	G	C	DP=16;SS=1;SSC=0;GPV=1.6637e-09;SPV=1	GT:GQ:DP:AD:ADF:ADR	1/1:.:8:0,8:0,0:0,8	1/1:.:8:0,8:0,0:0,8	Strand;VarMMQS
chr1	934833	C	G	DP=20;SS=1;SSC=1;GPV=0.001638;SPV=0.67504	GT:GQ:DP:AD:ADF:ADR	0/1:.:10:6,4:6,4:0,0	0/1:.:10:6,4:6,4:0,0	RefMapQual;VarMapQual
chr1	934861	G	C	DP=20;SS=1;SSC=1;GPV=0.010098;SPV=0.68576	GT:GQ:DP:AD:ADF:ADR	0/1:.:10:7,3:7,3:0,0	0/1:.:10:7,3:7,3:0,0	RefMapQual;VarCount;VarMapQual
chr1	934937	G	A	DP=26;SS=1;SSC=0;GPV=2.0165e-15;SPV=1	GT:GQ:DP:AD:ADF:ADR	1/1:.:13:0,13:0,5:0,8	1/1:.:13:0,13:0,5:0,8	PASS
chr1	935374	C	T	DP=62;SS=1;SSC=2;GPV=1.4429e-23;SPV=0.62548	GT:GQ:DP:AD:ADF:ADR	1/1:.:31:6,25:6,16:0,9	1/1:.:31:6,25:6,16:0,9	PASS
chr1	935431	G	A	DP=48;SS=1;SSC=0;GPV=1.554e-28;SPV=1	GT:GQ:DP:AD:ADF:ADR	1/1:.:24:0,24:0,14:0,10	1/1:.:24:0,24:0,14:0,10	PASS
chr1	935523	T	C	DP=54;SS=1;SSC=0;GPV=4.0229e-32;SPV=1	GT:GQ:DP:AD:ADF:ADR	1/1:.:27:0,27:0,18:0,9	1/1:.:27:0,27:0,18:0,9	PASS
chr1	935954	G	T	DP=24;SS=1;SSC=1;GPV=0.00029985;SPV=0.65991	GT:GQ:DP:AD:ADF:ADR	0/1:.:12:7,5:0,2:7,3	0/1:.:12:7,5:0,2:7,3	PASS
chr1	936264	A	G	DP=50;SS=1;SSC=1;GPV=0.00059342;SPV=0.6374	GT:GQ:DP:AD:ADF:ADR	0/1:.:25:20,5:16,4:4,1	0/1:.:25:20,5:16,4:4,1	VarMapQual;VarAvgRL;ReadLenDiff
chr1	936303	G	A	DP=70;SS=1;SSC=2;GPV=3.3578e-08;SPV=0.60139	GT:GQ:DP:AD:ADF:ADR	0/1:.:35:24,11:14,8:10,3	0/1:.:35:24,11:14,8:10,3	PASS
chr1	936342	A	G	DP=76;SS=1;SSC=2;GPV=6.8742e-09;SPV=0.59728	GT:GQ:DP:AD:ADF:ADR	0/1:.:38:26,12:14,10:12,2	0/1:.:38:26,12:14,10:12,2	PASS
chr1	936381	A	G	DP=86;SS=1;SSC=2;GPV=1.414e-06;SPV=0.60421	GT:GQ:DP:AD:ADF:ADR	0/1:.:43:34,9:29,2:5,7	0/1:.:43:34,9:29,2:5,7	PASS
chr1	936444	T	C	DP=68;SS=1;SSC=2;GPV=2.2046e-16;SPV=0.59718	GT:GQ:DP:AD:ADF:ADR	0/1:.:34:14,20:9,7:5,13	0/1:.:34:14,20:9,7:5,13	RefAvgRL;VarAvgRL;MMQSdiff
chr1	936526	T	C	DP=78;SS=1;SSC=2;GPV=9.149e-19;SPV=0.59092	GT:GQ:DP:AD:ADF:ADR	0/1:.:39:16,23:0,15:16,8	0/1:.:39:16,23:0,15:16,8	PASS
chr1	938178	G	T	DP=76;SS=1;SSC=0;GPV=2.8026e-45;SPV=1	GT:GQ:DP:AD:ADF:ADR	1/1:.:38:0,38:0,25:0,13	1/1:.:38:0,38:0,25:0,13	PASS
chr1	941119	A	G	DP=84;SS=1;SSC=0;GPV=0;SPV=1	GT:GQ:DP:AD:ADF:ADR	1/1:.:42:0,42:0,22:0,20	1/1:.:42:0,42:0,22:0,20	PASS
chr1	942335	C	G	DP=84;SS=1;SSC=0;GPV=0;SPV=1	GT:GQ:DP:AD:ADF:ADR	1/1:.:42:0,42:0,18:0,24	1/1:.:42:0,42:0,18:0,24	PASS
chr1	942451	T	C	DP=16;SS=1;SSC=0;GPV=1.6637e-09;SPV=1	GT:GQ:DP:AD:ADF:ADR	1/1:.:8:0,8:0,4:0,4	1/1:.:8:0,8:0,4:0,4	PASS
chr1	943937	C	T	DP=72;SS=1;SSC=0;GPV=6.75426e-43;SPV=1	GT:GQ:DP:AD:ADF:ADR	1/1:.:36:0,36:0,25:0,11	1/1:.:36:0,36:0,25:0,11	PASS
chr1	944858	A	G	DP=26;SS=1;SSC=0;GPV=2.0165e-15;SPV=1	GT:GQ:DP:AD:ADF:ADR	1/1:.:13:0,13:0,5:0,8	1/1:.:13:0,13:0,5:0,8	PASS
chr1	945010	C	A	DP=26;SS=1;SSC=0;GPV=2.0165e-15;SPV=1	GT:GQ:DP:AD:ADF:ADR	1/1:.:13:0,13:0,12:0,1	1/1:.:13:0,13:0,12:0,1	PASS
chr1	945299	T	C	DP=44;SS=1;SSC=2;GPV=2.8784e-06;SPV=0.62269	GT:GQ:DP:AD:ADF:ADR	0/1:.:22:14,8:0,2:14,6	0/1:.:22:14,8:0,2:14,6	PASS
chr1	945771	T	C	DP=74;SS=1;SSC=2;GPV=6.156e-06;SPV=0.61081	GT:GQ:DP:AD:ADF:ADR	0/1:.:37:29,8:20,5:9,3	0/1:.:37:29,8:20,5:9,3	PASS
chr1	947423	A	G	DP=44;SS=1;SSC=0;GPV=3.8097e-26;SPV=1	GT:GQ:DP:AD:ADF:ADR	1/1:.:22:0,22:0,16:0,6	1/1:.:22:0,22:0,16:0,6	PASS
chr1	948245	A	G	DP=44;SS=1;SSC=0;GPV=3.8097e-26;SPV=1	GT:GQ:DP:AD:ADF:ADR	1/1:.:22:0,22:0,13:0,9	1/1:.:22:0,22:0,13:0,9	PASS
chr1	948711	C	G	DP=36;SS=1;SSC=1;GPV=1.2704e-05;SPV=0.63339	GT:GQ:DP:AD:ADF:ADR	0/1:.:18:11,7:5,5:6,2	0/1:.:18:11,7:5,5:6,2	VarAvgRL
chr1	948721	A	C	DP=28;SS=1;SSC=1;GPV=7.3043e-07;SPV=0.64822	GT:GQ:DP:AD:ADF:ADR	0/1:.:14:6,8:4,2:2,6	0/1:.:14:6,8:4,2:2,6	PASS
chr1	948922	C	G	DP=46;SS=1;SSC=2;GPV=4.2225e-14;SPV=0.62528	GT:GQ:DP:AD:ADF:ADR	0/1:.:23:7,16:5,9:2,7	0/1:.:23:7,16:5,9:2,7	PASS
chr1	950296	C	A	DP=16;SS=1;SSC=0;GPV=1.6637e-09;SPV=1	GT:GQ:DP:AD:ADF:ADR	1/1:.:8:0,8:0,2:0,6	1/1:.:8:0,8:0,2:0,6	PASS
chr1	950626	T	C	DP=24;SS=1;SSC=0;GPV=3.101e-14;SPV=1	GT:GQ:DP:AD:ADF:ADR	1/1:.:12:0,12:0,9:0,3	1/1:.:12:0,12:0,9:0,3	PASS
chr1	951004	G	A	DP=26;SS=1;SSC=0;GPV=2.0165e-15;SPV=1	GT:GQ:DP:AD:ADF:ADR	1/1:.:13:0,13:0,12:0,1	1/1:.:13:0,13:0,12:0,1	PASS
chr1	952180	A	C	DP=52;SS=1;SSC=0;GPV=6.3169e-31;SPV=1	GT:GQ:DP:AD:ADF:ADR	1/1:.:26:0,26:0,12:0,14	1/1:.:26:0,26:0,12:0,14	PASS
chr1	952421	A	G	DP=40;SS=1;SSC=0;GPV=9.3017e-24;SPV=1	GT:GQ:DP:AD:ADF:ADR	1/1:.:20:0,20:0,6:0,14	1/1:.:20:0,20:0,6:0,14	PASS
chr1	953259	T	C	DP=26;SS=1;SSC=0;GPV=2.0165e-15;SPV=1	GT:GQ:DP:AD:ADF:ADR	1/1:.:13:0,13:0,9:0,4	1/1:.:13:0,13:0,9:0,4	PASS
chr1	953279	T	C	DP=26;SS=1;SSC=0;GPV=2.0165e-15;SPV=1	GT:GQ:DP:AD:ADF:ADR	1/1:.:13:0,13:0,13:0,0	1/1:.:13:0,13:0,13:0,0	PASS
chr1	953778	G	C	DP=46;SS=1;SSC=0;GPV=2.4343e-27;SPV=1	GT:GQ:DP:AD:ADF:ADR	1/1:.:23:0,23:0,7:0,16	1/1:.:23:0,23:0,7:0,16	PASS
chr1	953779	A	C	DP=46;SS=1;SSC=0;GPV=2.4343e-27;SPV=1	GT:GQ:DP:AD:ADF:ADR	1/1:.:23:0,23:0,7:0,16	1/1:.:23:0,23:0,7:0,16	PASS
chr1	954258	G	C	DP=48;SS=1;SSC=0;GPV=1.554e-28;SPV=1	GT:GQ:DP:AD:ADF:ADR	1/1:.:24:0,24:0,12:0,12	1/1:.:24:0,24:0,12:0,12	PASS
chr1	954333	C	A	DP=32;SS=1;SSC=0;GPV=5.4567e-19;SPV=1	GT:GQ:DP:AD:ADF:ADR	1/1:.:16:0,16:0,13:0,3	1/1:.:16:0,16:0,13:0,3	PASS
chr1	954915	G	C	DP=48;SS=1;SSC=0;GPV=1.554e-28;SPV=1	GT:GQ:DP:AD:ADF:ADR	1/1:.:24:0,24:0,19:0,5	1/1:.:24:0,24:0,19:0,5	PASS
chr1	955641	G	A	DP=26;SS=1;SSC=0;GPV=2.0165e-15;SPV=1	GT:GQ:DP:AD:ADF:ADR	1/1:.:13:0,13:0,11:0,2	1/1:.:13:0,13:0,11:0,2	PASS
chr1	957080	G	C	DP=40;SS=1;SSC=0;GPV=9.3017e-24;SPV=1	GT:GQ:DP:AD:ADF:ADR	1/1:.:20:0,20:0,11:0,9	1/1:.:20:0,20:0,11:0,9	PASS
chr1	957365	G	A	DP=16;SS=1;SSC=0;GPV=1.6637e-09;SPV=1	GT:GQ:DP:AD:ADF:ADR	1/1:.:8:0,8:0,3:0,5	1/1:.:8:0,8:0,3:0,5	PASS
chr1	957900	G	A	DP=46;SS=1;SSC=0;GPV=2.4343e-27;SPV=1	GT:GQ:DP:AD:ADF:ADR	1/1:.:23:0,23:0,14:0,9	1/1:.:23:0,23:0,14:0,9	PASS
chr1	960121	G	T	DP=30;SS=1;SSC=1;GPV=0.0022875;SPV=0.65917	GT:GQ:DP:AD:ADF:ADR	0/1:.:15:11,4:11,4:0,0	0/1:.:15:11,4:11,4:0,0	VarReadPos;VarDist3
chr1	960684	C	G	DP=78;SS=1;SSC=0;GPV=0;SPV=1	GT:GQ:DP:AD:ADF:ADR	1/1:.:39:0,39:0,24:0,15	1/1:.:39:0,39:0,24:0,15	PASS
chr1	960953	C	T	DP=44;SS=1;SSC=0;GPV=3.8097e-26;SPV=1	GT:GQ:DP:AD:ADF:ADR	1/1:.:22:0,22:0,20:0,2	1/1:.:22:0,22:0,20:0,2	PASS
chr1	961096	A	G	DP=76;SS=1;SSC=0;GPV=2.8026e-45;SPV=1	GT:GQ:DP:AD:ADF:ADR	1/1:.:38:0,38:0,11:0,27	1/1:.:38:0,38:0,11:0,27	PASS
chr1	961945	G	C	DP=54;SS=1;SSC=0;GPV=4.0229e-32;SPV=1	GT:GQ:DP:AD:ADF:ADR	1/1:.:27:0,27:0,3:0,24	1/1:.:27:0,27:0,3:0,24	PASS
chr1	962350	C	T	DP=22;SS=1;SSC=0;GPV=4.7526e-13;SPV=1	GT:GQ:DP:AD:ADF:ADR	1/1:.:11:0,11:0,6:0,5	1/1:.:11:0,11:0,6:0,5	PASS
chr1	962943	T	C	DP=24;SS=1;SSC=0;GPV=3.101e-14;SPV=1	GT:GQ:DP:AD:ADF:ADR	1/1:.:12:0,12:0,4:0,8	1/1:.:12:0,12:0,4:0,8	PASS
chr1	964905	C	T	DP=32;SS=1;SSC=0;GPV=5.4567e-19;SPV=1	GT:GQ:DP:AD:ADF:ADR	1/1:.:16:0,16:0,4:0,12	1/1:.:16:0,16:0,4:0,12	PASS
chr1	964906	A	G	DP=32;SS=1;SSC=0;GPV=5.4567e-19;SPV=1	GT:GQ:DP:AD:ADF:ADR	1/1:.:16:0,16:0,4:0,12	1/1:.:16:0,16:0,4:0,12	PASS
chr1	965592	T	G	DP=64;SS=1;SSC=0;GPV=4.1752e-38;SPV=1	GT:GQ:DP:AD:ADF:ADR	1/1:.:32:0,32:0,1:0,31	1/1:.:32:0,32:0,1:0,31	PASS
chr1	965643	T	C	DP=24;SS=1;SSC=0;GPV=3.101e-14;SPV=1	GT:GQ:DP:AD:ADF:ADR	1/1:.:12:0,12:0,2:0,10	1/1:.:12:0,12:0,2:0,10	PASS
chr1	966227	C	G	DP=66;SS=1;SSC=0;GPV=2.6498e-39;SPV=1	GT:GQ:DP:AD:ADF:ADR	1/1:.:33:0,33:0,14:0,19	1/1:.:33:0,33:0,14:0,19	PASS
chr1	966272	A	G	DP=64;SS=1;SSC=0;GPV=4.1752e-38;SPV=1	GT:GQ:DP:AD:ADF:ADR	1/1:.:32:0,32:0,9:0,23	1/1:.:32:0,32:0,9:0,23	PASS
chr1	966426	G	C	DP=24;SS=1;SSC=0;GPV=3.101e-14;SPV=1	GT:GQ:DP:AD:ADF:ADR	1/1:.:12:0,12:0,7:0,5	1/1:.:12:0,12:0,7:0,5	PASS
chr1	966689	T	C	DP=68;SS=1;SSC=0;GPV=1.6809e-40;SPV=1	GT:GQ:DP:AD:ADF:ADR	1/1:.:34:0,34:0,7:0,27	1/1:.:34:0,34:0,7:0,27	PASS
chr1	967724	C	T	DP=26;SS=1;SSC=0;GPV=2.0165e-15;SPV=1	GT:GQ:DP:AD:ADF:ADR	1/1:.:13:0,13:0,4:0,9	1/1:.:13:0,13:0,4:0,9	PASS
chr1	967941	G	A	DP=30;SS=1;SSC=0;GPV=8.4556e-18;SPV=1	GT:GQ:DP:AD:ADF:ADR	1/1:.:15:0,15:0,11:0,4	1/1:.:15:0,15:0,11:0,4	PASS
chr1	971630	C	G	DP=48;SS=1;SSC=2;GPV=7.7415e-08;SPV=0.61492	GT:GQ:DP:AD:ADF:ADR	0/1:.:24:14,10:3,5:11,5	0/1:.:24:14,10:3,5:11,5	PASS
chr1	973858	G	C	DP=48;SS=1;SSC=0;GPV=1.554e-28;SPV=1	GT:GQ:DP:AD:ADF:ADR	1/1:.:24:0,24:0,10:0,14	1/1:.:24:0,24:0,10:0,14	PASS
chr1	973862	A	G	DP=48;SS=1;SSC=2;GPV=1.2761e-11;SPV=0.61492	GT:GQ:DP:AD:ADF:ADR	0/1:.:24:10,14:3,7:7,7	0/1:.:24:10,14:3,7:7,7	PASS
chr1	974175	A	G	DP=40;SS=1;SSC=2;GPV=2.1904e-07;SPV=0.63024	GT:GQ:DP:AD:ADF:ADR	0/1:.:20:9,9:1,8:8,1	0/1:.:20:9,9:1,8:8,1	PASS
chr1	974388	A	G	DP=20;SS=1;SSC=0;GPV=7.2544e-12;SPV=1	GT:GQ:DP:AD:ADF:ADR	1/1:.:10:0,10:0,4:0,6	1/1:.:10:0,10:0,4:0,6	PASS
chr1	975058	A	G	DP=26;SS=1;SSC=0;GPV=2.0165e-15;SPV=1	GT:GQ:DP:AD:ADF:ADR	1/1:.:13:0,13:0,0:0,13	1/1:.:13:0,13:0,0:0,13	Strand;VarAvgRL
chr1	975523	T	C	DP=112;SS=1;SSC=0;GPV=0;SPV=1	GT:GQ:DP:AD:ADF:ADR	1/1:.:56:0,56:0,21:0,35	1/1:.:56:0,56:0,21:0,35	PASS
chr1	978812	G	C	DP=32;SS=1;SSC=0;GPV=5.4567e-19;SPV=1	GT:GQ:DP:AD:ADF:ADR	1/1:.:16:0,16:0,8:0,8	1/1:.:16:0,16:0,8:0,8	PASS
chr1	979496	T	C	DP=50;SS=1;SSC=0;GPV=9.9117e-30;SPV=1	GT:GQ:DP:AD:ADF:ADR	1/1:.:25:0,25:0,10:0,15	1/1:.:25:0,25:0,10:0,15	PASS
chr1	979847	A	G	DP=30;SS=1;SSC=0;GPV=8.4556e-18;SPV=1	GT:GQ:DP:AD:ADF:ADR	1/1:.:15:0,15:0,5:0,10	1/1:.:15:0,15:0,5:0,10	PASS
chr1	981680	C	G	DP=66;SS=1;SSC=0;GPV=2.6498e-39;SPV=1	GT:GQ:DP:AD:ADF:ADR	1/1:.:33:0,33:0,19:0,14	1/1:.:33:0,33:0,19:0,14	PASS
chr1	982260	G	A	DP=58;SS=1;SSC=0;GPV=1.6283e-34;SPV=1	GT:GQ:DP:AD:ADF:ADR	1/1:.:29:0,29:0,13:0,16	1/1:.:29:0,29:0,13:0,16	PASS
chr1	982858	C	G	DP=42;SS=1;SSC=0;GPV=5.9562e-25;SPV=1	GT:GQ:DP:AD:ADF:ADR	1/1:.:21:0,21:0,15:0,6	1/1:.:21:0,21:0,15:0,6	PASS
chr1	984039	T	C	DP=120;SS=1;SSC=0;GPV=0;SPV=1	GT:GQ:DP:AD:ADF:ADR	1/1:.:60:0,60:0,37:0,23	1/1:.:60:0,60:0,37:0,23	PASS
chr1	986007	G	A	DP=44;SS=1;SSC=1;GPV=7.413e-21;SPV=0.69654	GT:GQ:DP:AD:ADF:ADR	1/1:.:22:2,20:2,17:0,3	1/1:.:22:2,20:2,17:0,3	RefReadPos;RefAvgRL
chr1	992993	A	G	DP=20;SS=1;SSC=1;GPV=1.6758e-09;SPV=0.76316	GT:GQ:DP:AD:ADF:ADR	1/1:.:10:1,9:1,6:0,3	1/1:.:10:1,9:1,6:0,3	PASS
chr1	993036	G	A	DP=24;SS=1;SSC=1;GPV=6.3493e-10;SPV=0.70497	GT:GQ:DP:AD:ADF:ADR	1/1:.:12:2,10:2,6:0,4	1/1:.:12:2,10:2,6:0,4	MMQSdiff
chr1	993082	G	A	DP=26;SS=1;SSC=1;GPV=1.8273e-09;SPV=0.67764	GT:GQ:DP:AD:ADF:ADR	1/1:.:13:3,10:2,5:1,5	1/1:.:13:3,10:2,5:1,5	MMQSdiff
chr1	993140	A	G	DP=20;SS=1;SSC=1;GPV=7.7086e-08;SPV=0.70898	GT:GQ:DP:AD:ADF:ADR	1/1:.:10:2,8:0,1:2,7	1/1:.:10:2,8:0,1:2,7	MMQSdiff
chr1	993589	C	T	DP=32;SS=1;SSC=1;GPV=8.0292e-10;SPV=0.64787	GT:GQ:DP:AD:ADF:ADR	0/1:.:16:5,11:3,9:2,2	0/1:.:16:5,11:3,9:2,2	PASS
chr1	993810	A	G	DP=42;SS=1;SSC=2;GPV=4.7857e-08;SPV=0.62107	GT:GQ:DP:AD:ADF:ADR	0/1:.:21:11,10:5,7:6,3	0/1:.:21:11,10:5,7:6,3	PASS
chr1	994919	G	A	DP=28;SS=1;SSC=1;GPV=6.911e-06;SPV=0.6468	GT:GQ:DP:AD:ADF:ADR	0/1:.:14:7,7:4,6:3,1	0/1:.:14:7,7:4,6:3,1	PASS
chr1	995634	A	G	DP=20;SS=1;SSC=0;GPV=7.2544e-12;SPV=1	GT:GQ:DP:AD:ADF:ADR	1/1:.:10:0,10:0,4:0,6	1/1:.:10:0,10:0,4:0,6	PASS
chr1	995959	G	A	DP=28;SS=1;SSC=1;GPV=3.9563e-09;SPV=0.66119	GT:GQ:DP:AD:ADF:ADR	0/1:.:14:4,10:1,3:3,7	0/1:.:14:4,10:1,3:3,7	MMQSdiff
chr1	995982	G	A	DP=22;SS=1;SSC=1;GPV=1.3117e-10;SPV=0.7619	GT:GQ:DP:AD:ADF:ADR	1/1:.:11:1,10:1,3:0,7	1/1:.:11:1,10:1,3:0,7	PASS
chr1	996350	A	G	DP=60;SS=1;SSC=0;GPV=1.035e-35;SPV=1	GT:GQ:DP:AD:ADF:ADR	1/1:.:30:0,30:0,18:0,12	1/1:.:30:0,30:0,18:0,12	PASS
chr1	998719	G	C	DP=46;SS=1;SSC=1;GPV=8.6678e-17;SPV=0.63888	GT:GQ:DP:AD:ADF:ADR	1/1:.:23:5,18:2,9:3,9	1/1:.:23:5,18:2,9:3,9	MMQSdiff
chr1	998726	A	G	DP=46;SS=1;SSC=1;GPV=8.6678e-17;SPV=0.63888	GT:GQ:DP:AD:ADF:ADR	1/1:.:23:5,18:2,9:3,9	1/1:.:23:5,18:2,9:3,9	MMQSdiff
chr1	1000830	C	A	DP=46;SS=1;SSC=0;GPV=2.4343e-27;SPV=1	GT:GQ:DP:AD:ADF:ADR	1/1:.:23:0,23:0,14:0,9	1/1:.:23:0,23:0,14:0,9	PASS
chr1	1002308	T	C	DP=66;SS=1;SSC=2;GPV=1.7361e-15;SPV=0.5982	GT:GQ:DP:AD:ADF:ADR	0/1:.:33:14,19:11,6:3,13	0/1:.:33:14,19:11,6:3,13	PASS
chr1	1002736	T	G	DP=30;SS=1;SSC=1;GPV=6.1809e-05;SPV=0.64481	GT:GQ:DP:AD:ADF:ADR	0/1:.:15:9,6:5,4:4,2	0/1:.:15:9,6:5,4:4,2	PASS
chr1	1002833	A	G	DP=46;SS=1;SSC=2;GPV=4.7997e-07;SPV=0.61845	GT:GQ:DP:AD:ADF:ADR	0/1:.:23:14,9:7,1:7,8	0/1:.:23:14,9:7,1:7,8	MMQSdiff
chr1	1002840	C	T	DP=46;SS=1;SSC=2;GPV=4.7997e-07;SPV=0.61845	GT:GQ:DP:AD:ADF:ADR	0/1:.:23:14,9:7,1:7,8	0/1:.:23:14,9:7,1:7,8	MMQSdiff
chr1	1004625	A	G	DP=30;SS=1;SSC=1;GPV=0.01186;SPV=0.67433	GT:GQ:DP:AD:ADF:ADR	0/1:.:15:12,3:3,1:9,2	0/1:.:15:12,3:3,1:9,2	VarCount
chr1	1004950	A	T	DP=38;SS=1;SSC=1;GPV=8.7276e-05;SPV=0.63595	GT:GQ:DP:AD:ADF:ADR	0/1:.:19:13,6:13,6:0,0	0/1:.:19:13,6:13,6:0,0	Strand;MMQSdiff
chr1	1004954	C	A	DP=34;SS=1;SSC=1;GPV=0.000451;SPV=0.64601	GT:GQ:DP:AD:ADF:ADR	0/1:.:17:12,5:11,5:1,0	0/1:.:17:12,5:11,5:1,0	Strand;MMQSdiff
chr1	1006159	C	T	DP=50;SS=1;SSC=2;GPV=3.6584e-06;SPV=0.61879	GT:GQ:DP:AD:ADF:ADR	0/1:.:25:17,8:1,0:16,8	0/1:.:25:17,8:1,0:16,8	Strand
chr1	1008824	G	A	DP=80;SS=1;SSC=2;GPV=1.3105e-09;SPV=0.59418	GT:GQ:DP:AD:ADF:ADR	0/1:.:40:27,13:19,11:8,2	0/1:.:40:27,13:19,11:8,2	PASS
chr1	1010094	C	T	DP=42;SS=1;SSC=1;GPV=7.3092e-18;SPV=0.6686	GT:GQ:DP:AD:ADF:ADR	1/1:.:21:3,18:3,10:0,8	1/1:.:21:3,18:3,10:0,8	RefMapQual;RefReadPos;RefAvgRL
chr1	1010182	T	C	DP=78;SS=1;SSC=1;GPV=0.00071814;SPV=0.63172	GT:GQ:DP:AD:ADF:ADR	0/1:.:39:34,5:19,2:15,3	0/1:.:39:34,5:19,2:15,3	PASS
chr1	1010183	C	G	DP=78;SS=1;SSC=1;GPV=0.00071814;SPV=0.63172	GT:GQ:DP:AD:ADF:ADR	0/1:.:39:34,5:19,2:15,3	0/1:.:39:34,5:19,2:15,3	PASS
chr1	1013490	C	G	DP=32;SS=1;SSC=1;GPV=1.1508e-08;SPV=0.64201	GT:GQ:DP:AD:ADF:ADR	0/1:.:16:6,10:4,1:2,9	0/1:.:16:6,10:4,1:2,9	VarAvgRL;ReadLenDiff
chr1	1017114	A	T	DP=32;SS=1;SSC=1;GPV=5.4482e-05;SPV=0.64822	GT:GQ:DP:AD:ADF:ADR	0/1:.:16:8,6:4,4:4,2	0/1:.:16:8,6:4,4:4,2	VarAvgRL
chr1	1017697	A	G	DP=34;SS=1;SSC=1;GPV=0.0024562;SPV=0.65599	GT:GQ:DP:AD:ADF:ADR	0/1:.:17:13,4:7,1:6,3	0/1:.:17:13,4:7,1:6,3	PASS
chr1	1018181	A	C	DP=34;SS=1;SSC=1;GPV=1.1295e-05;SPV=0.63586	GT:GQ:DP:AD:ADF:ADR	0/1:.:17:10,7:10,3:0,4	0/1:.:17:10,7:10,3:0,4	PASS
chr1	1019833	T	C	DP=84;SS=1;SSC=0;GPV=0;SPV=1	GT:GQ:DP:AD:ADF:ADR	1/1:.:42:0,42:0,0:0,42	1/1:.:42:0,42:0,0:0,42	Strand
chr1	1023038	G	A	DP=44;SS=1;SSC=1;GPV=0.013026;SPV=0.66798	GT:GQ:DP:AD:ADF:ADR	0/1:.:22:19,3:12,1:7,2	0/1:.:22:19,3:12,1:7,2	VarCount;VarAvgRL;ReadLenDiff
chr1	1023573	A	G	DP=26;SS=1;SSC=0;GPV=2.0165e-15;SPV=1	GT:GQ:DP:AD:ADF:ADR	1/1:.:13:0,13:0,11:0,2	1/1:.:13:0,13:0,11:0,2	PASS
chr1	1023789	G	C	DP=78;SS=1;SSC=2;GPV=1.2153e-09;SPV=0.59475	GT:GQ:DP:AD:ADF:ADR	0/1:.:39:26,13:20,2:6,11	0/1:.:39:26,13:20,2:6,11	PASS
chr1	1024609	G	A	DP=64;SS=1;SSC=2;GPV=6.0487e-10;SPV=0.6003	GT:GQ:DP:AD:ADF:ADR	0/1:.:32:19,13:7,2:12,11	0/1:.:32:19,13:7,2:12,11	PASS
chr1	1026447	G	A	DP=34;SS=1;SSC=1;GPV=1.4997e-06;SPV=0.63407	GT:GQ:DP:AD:ADF:ADR	0/1:.:17:9,8:0,4:9,4	0/1:.:17:9,8:0,4:9,4	PASS
chr1	1027869	C	T	DP=44;SS=1;SSC=2;GPV=3.8642e-13;SPV=0.62651	GT:GQ:DP:AD:ADF:ADR	0/1:.:22:7,15:1,8:6,7	0/1:.:22:7,15:1,8:6,7	PASS
chr1	1028324	C	A	DP=32;SS=1;SSC=1;GPV=0.012087;SPV=0.67303	GT:GQ:DP:AD:ADF:ADR	0/1:.:16:13,3:0,0:13,3	0/1:.:16:13,3:0,0:13,3	RefAvgRL;VarCount
chr1	1028341	T	C	DP=32;SS=1;SSC=1;GPV=9.8512e-06;SPV=0.6388	GT:GQ:DP:AD:ADF:ADR	0/1:.:16:9,7:0,0:9,7	0/1:.:16:9,7:0,0:9,7	RefAvgRL;Strand;VarAvgRL;MMQSdiff
chr1	1029009	C	T	DP=26;SS=1;SSC=1;GPV=0.011309;SPV=0.67764	GT:GQ:DP:AD:ADF:ADR	0/1:.:13:10,3:9,2:1,1	0/1:.:13:10,3:9,2:1,1	RefReadPos;VarCount
chr1	1029468	A	T	DP=34;SS=1;SSC=1;GPV=1.4997e-06;SPV=0.63407	GT:GQ:DP:AD:ADF:ADR	0/1:.:17:9,8:7,6:2,2	0/1:.:17:9,8:7,6:2,2	VarAvgRL;MMQSdiff;ReadLenDiff
chr1	1030559	A	T	DP=40;SS=1;SSC=1;GPV=9.2733e-05;SPV=0.63445	GT:GQ:DP:AD:ADF:ADR	0/1:.:20:14,6:9,2:5,4	0/1:.:20:14,6:9,2:5,4	MMQSdiff
chr1	1035037	A	C	DP=50;SS=1;SSC=2;GPV=8.793e-08;SPV=0.61336	GT:GQ:DP:AD:ADF:ADR	0/1:.:25:15,10:4,1:11,9	0/1:.:25:15,10:4,1:11,9	PASS
chr1	1035804	G	A	DP=18;SS=1;SSC=0;GPV=1.1019e-10;SPV=1	GT:GQ:DP:AD:ADF:ADR	1/1:.:9:0,9:0,9:0,0	1/1:.:9:0,9:0,9:0,0	Strand
chr1	1035810	C	T	DP=18;SS=1;SSC=1;GPV=0.0014461;SPV=0.68141	GT:GQ:DP:AD:ADF:ADR	0/1:.:9:5,4:5,4:0,0	0/1:.:9:5,4:5,4:0,0	VarMMQS;MMQSdiff
chr1	1036754	C	T	DP=24;SS=1;SSC=1;GPV=4.0663e-06;SPV=0.65991	GT:GQ:DP:AD:ADF:ADR	0/1:.:12:5,7:2,4:3,3	0/1:.:12:5,7:2,4:3,3	PASS
chr1	1036943	C	T	DP=80;SS=1;SSC=2;GPV=5.8231e-27;SPV=0.60162	GT:GQ:DP:AD:ADF:ADR	1/1:.:40:10,30:9,15:1,15	1/1:.:40:10,30:9,15:1,15	PASS
chr1	1037956	A	G	DP=44;SS=1;SSC=1;GPV=2.1273e-14;SPV=0.63198	GT:GQ:DP:AD:ADF:ADR	0/1:.:22:6,16:4,5:2,11	0/1:.:22:6,16:4,5:2,11	PASS
chr1	1037997	G	A	DP=30;SS=1;SSC=1;GPV=9.7202e-07;SPV=0.64238	GT:GQ:DP:AD:ADF:ADR	0/1:.:15:7,8:7,8:0,0	0/1:.:15:7,8:7,8:0,0	MMQSdiff
chr1	1038288	A	G	DP=34;SS=1;SSC=1;GPV=1.6951e-08;SPV=0.63586	GT:GQ:DP:AD:ADF:ADR	0/1:.:17:7,10:2,5:5,5	0/1:.:17:7,10:2,5:5,5	PASS
chr1	1038916	A	G	DP=28;SS=1;SSC=1;GPV=7.3043e-07;SPV=0.64822	GT:GQ:DP:AD:ADF:ADR	0/1:.:14:6,8:3,3:3,5	0/1:.:14:6,8:3,3:3,5	MMQSdiff
chr1	1039190	T	G	DP=24;SS=1;SSC=1;GPV=4.0663e-06;SPV=0.65991	GT:GQ:DP:AD:ADF:ADR	0/1:.:12:5,7:5,7:0,0	0/1:.:12:5,7:5,7:0,0	Strand;MMQSdiff
chr1	1039940	G	C	DP=24;SS=1;SSC=1;GPV=0.010968;SPV=0.6798	GT:GQ:DP:AD:ADF:ADR	0/1:.:12:9,3:9,3:0,0	0/1:.:12:9,3:9,3:0,0	VarCount;VarReadPos;VarDist3;MMQSdiff
chr1	1039943	A	C	DP=26;SS=1;SSC=1;GPV=0.011309;SPV=0.67764	GT:GQ:DP:AD:ADF:ADR	0/1:.:13:10,3:10,3:0,0	0/1:.:13:10,3:10,3:0,0	VarCount;VarReadPos;VarDist3;MMQSdiff
chr1	1040322	A	G	DP=28;SS=1;SSC=1;GPV=0.002188;SPV=0.66119	GT:GQ:DP:AD:ADF:ADR	0/1:.:14:10,4:1,0:9,4	0/1:.:14:10,4:1,0:9,4	PASS
chr1	1041823	G	C	DP=20;SS=1;SSC=1;GPV=1.6702e-06;SPV=0.68576	GT:GQ:DP:AD:ADF:ADR	0/1:.:10:3,7:0,0:3,7	0/1:.:10:3,7:0,0:3,7	Strand
chr1	1044100	T	A	DP=40;SS=1;SSC=1;GPV=0.00051483;SPV=0.64179	GT:GQ:DP:AD:ADF:ADR	0/1:.:20:15,5:15,5:0,0	0/1:.:20:15,5:15,5:0,0	Strand;VarReadPos;VarDist3
chr1	1044447	G	A	DP=36;SS=1;SSC=1;GPV=1.2704e-05;SPV=0.63339	GT:GQ:DP:AD:ADF:ADR	0/1:.:18:11,7:7,2:4,5	0/1:.:18:11,7:7,2:4,5	PASS
chr1	1047064	A	G	DP=36;SS=1;SSC=1;GPV=9.2118e-12;SPV=0.6444	GT:GQ:DP:AD:ADF:ADR	0/1:.:18:5,13:5,13:0,0	0/1:.:18:5,13:5,13:0,0	PASS
chr1	1047082	T	C	DP=34;SS=1;SSC=0;GPV=3.5146e-20;SPV=1	GT:GQ:DP:AD:ADF:ADR	1/1:.:17:0,17:0,16:0,1	1/1:.:17:0,17:0,16:0,1	PASS
chr1	1047133	T	C	DP=16;SS=1;SSC=0;GPV=1.6637e-09;SPV=1	GT:GQ:DP:AD:ADF:ADR	1/1:.:8:0,8:0,0:0,8	1/1:.:8:0,8:0,0:0,8	Strand
chr1	1048545	C	A	DP=22;SS=1;SSC=1;GPV=1.3117e-10;SPV=0.7619	GT:GQ:DP:AD:ADF:ADR	1/1:.:11:1,10:1,1:0,9	1/1:.:11:1,10:1,1:0,9	PASS
chr1	1048636	G	A	DP=18;SS=1;SSC=1;GPV=0.00017215;SPV=0.68141	GT:GQ:DP:AD:ADF:ADR	0/1:.:9:4,5:4,2:0,3	0/1:.:9:4,5:4,2:0,3	VarMMQS;MMQSdiff
chr1	1048653	C	T	DP=24;SS=1;SSC=1;GPV=4.0663e-06;SPV=0.65991	GT:GQ:DP:AD:ADF:ADR	0/1:.:12:5,7:5,3:0,4	0/1:.:12:5,7:5,3:0,4	VarMMQS;MMQSdiff
chr1	1048681	C	T	DP=34;SS=1;SSC=1;GPV=1.6951e-08;SPV=0.63586	GT:GQ:DP:AD:ADF:ADR	0/1:.:17:7,10:7,5:0,5	0/1:.:17:7,10:7,5:0,5	MMQSdiff
chr1	1048722	G	A	DP=32;SS=1;SSC=1;GPV=1.2304e-06;SPV=0.63778	GT:GQ:DP:AD:ADF:ADR	0/1:.:16:8,8:8,8:0,0	0/1:.:16:8,8:8,8:0,0	Strand;MMQSdiff
chr1	1048822	A	G	DP=30;SS=1;SSC=1;GPV=4.1351e-10;SPV=0.65917	GT:GQ:DP:AD:ADF:ADR	0/1:.:15:4,11:0,5:4,6	0/1:.:15:4,11:0,5:4,6	VarAvgRL
chr1	1049467	G	C	DP=44;SS=1;SSC=2;GPV=2.8784e-06;SPV=0.62269	GT:GQ:DP:AD:ADF:ADR	0/1:.:22:14,8:10,7:4,1	0/1:.:22:14,8:10,7:4,1	MMQSdiff
chr1	1049508	A	G	DP=30;SS=1;SSC=1;GPV=0.0022875;SPV=0.65917	GT:GQ:DP:AD:ADF:ADR	0/1:.:15:11,4:6,3:5,1	0/1:.:15:11,4:6,3:5,1	MMQSdiff
chr1	1049859	C	T	DP=42;SS=1;SSC=2;GPV=1.6656e-05;SPV=0.62789	GT:GQ:DP:AD:ADF:ADR	0/1:.:21:14,7:11,2:3,5	0/1:.:21:14,7:11,2:3,5	PASS
chr1	1050070	G	A	DP=20;SS=1;SSC=1;GPV=1.6702e-06;SPV=0.68576	GT:GQ:DP:AD:ADF:ADR	0/1:.:10:3,7:2,4:1,3	0/1:.:10:3,7:2,4:1,3	PASS
chr1	1050080	T	C	DP=32;SS=1;SSC=0;GPV=5.4567e-19;SPV=1	GT:GQ:DP:AD:ADF:ADR	1/1:.:16:0,16:0,5:0,11	1/1:.:16:0,16:0,5:0,11	PASS
chr1	1050619	G	T	DP=48;SS=1;SSC=2;GPV=1.2761e-11;SPV=0.61492	GT:GQ:DP:AD:ADF:ADR	0/1:.:24:10,14:7,10:3,4	0/1:.:24:10,14:7,10:3,4	PASS
chr1	1050905	C	T	DP=48;SS=1;SSC=2;GPV=1.2355e-09;SPV=0.61338	GT:GQ:DP:AD:ADF:ADR	0/1:.:24:12,12:3,5:9,7	0/1:.:24:12,12:3,5:9,7	PASS
chr1	1051063	C	T	DP=26;SS=1;SSC=1;GPV=4.6796e-05;SPV=0.65245	GT:GQ:DP:AD:ADF:ADR	0/1:.:13:7,6:3,5:4,1	0/1:.:13:7,6:3,5:4,1	VarAvgRL;ReadLenDiff
chr1	1051820	C	T	DP=52;SS=1;SSC=2;GPV=4.8901e-17;SPV=0.6223	GT:GQ:DP:AD:ADF:ADR	0/1:.:26:7,19:3,5:4,14	0/1:.:26:7,19:3,5:4,14	PASS
chr1	1052290	T	G	DP=40;SS=1;SSC=0;GPV=9.3017e-24;SPV=1	GT:GQ:DP:AD:ADF:ADR	1/1:.:20:0,20:0,6:0,14	1/1:.:20:0,20:0,6:0,14	PASS
chr1	1053123	A	T	DP=38;SS=1;SSC=1;GPV=1.1316e-19;SPV=0.75676	GT:GQ:DP:AD:ADF:ADR	1/1:.:19:1,18:1,16:0,2	1/1:.:19:1,18:1,16:0,2	PASS
chr1	1054601	T	C	DP=32;SS=1;SSC=1;GPV=1.5064e-12;SPV=0.67303	GT:GQ:DP:AD:ADF:ADR	1/1:.:16:3,13:3,7:0,6	1/1:.:16:3,13:3,7:0,6	PASS
chr1	1055000	C	T	DP=34;SS=1;SSC=0;GPV=3.5146e-20;SPV=1	GT:GQ:DP:AD:ADF:ADR	1/1:.:17:0,17:0,12:0,5	1/1:.:17:0,17:0,12:0,5	VarAvgRL
chr1	1055137	C	T	DP=92;SS=1;SSC=0;GPV=0;SPV=1	GT:GQ:DP:AD:ADF:ADR	1/1:.:46:0,46:0,29:0,17	1/1:.:46:0,46:0,29:0,17	PASS
chr1	1055153	G	A	DP=116;SS=1;SSC=2;GPV=1.6168e-20;SPV=0.57378	GT:GQ:DP:AD:ADF:ADR	0/1:.:58:31,27:31,11:0,16	0/1:.:58:31,27:31,11:0,16	PASS
chr1	1055393	C	T	DP=88;SS=1;SSC=0;GPV=0;SPV=1	GT:GQ:DP:AD:ADF:ADR	1/1:.:44:0,44:0,10:0,34	1/1:.:44:0,44:0,10:0,34	PASS
chr1	1055426	G	A	DP=94;SS=1;SSC=0;GPV=0;SPV=1	GT:GQ:DP:AD:ADF:ADR	1/1:.:47:0,47:0,13:0,34	1/1:.:47:0,47:0,13:0,34	PASS
chr1	1056491	G	C	DP=24;SS=1;SSC=1;GPV=1.8413e-08;SPV=0.6798	GT:GQ:DP:AD:ADF:ADR	1/1:.:12:3,9:0,7:3,2	1/1:.:12:3,9:0,7:3,2	PASS
chr1	1056947	C	T	DP=18;SS=1;SSC=0;GPV=1.1019e-10;SPV=1	GT:GQ:DP:AD:ADF:ADR	1/1:.:9:0,9:0,3:0,6	1/1:.:9:0,9:0,3:0,6	PASS
chr1	1057474	G	A	DP=30;SS=1;SSC=1;GPV=5.6872e-14;SPV=0.75926	GT:GQ:DP:AD:ADF:ADR	1/1:.:15:1,13:1,3:0,10	1/1:.:15:1,13:1,3:0,10	PASS
chr1	1058607	T	C	DP=46;SS=1;SSC=2;GPV=6.654e-13;SPV=0.62124	GT:GQ:DP:AD:ADF:ADR	0/1:.:23:8,15:5,11:3,4	0/1:.:23:8,15:5,11:3,4	PASS
chr1	1059011	G	T	DP=26;SS=1;SSC=1;GPV=0.002076;SPV=0.66362	GT:GQ:DP:AD:ADF:ADR	0/1:.:13:9,4:8,3:1,1	0/1:.:13:9,4:8,3:1,1	VarReadPos
chr1	1059337	A	G	DP=116;SS=1;SSC=2;GPV=1.6168e-20;SPV=0.57378	GT:GQ:DP:AD:ADF:ADR	0/1:.:58:31,27:26,20:5,7	0/1:.:58:31,27:26,20:5,7	PASS
chr1	1060804	G	A	DP=58;SS=1;SSC=2;GPV=5.5047e-12;SPV=0.60348	GT:GQ:DP:AD:ADF:ADR	0/1:.:29:14,15:14,11:0,4	0/1:.:29:14,15:14,11:0,4	PASS
chr1	1060905	G	A	DP=88;SS=1;SSC=2;GPV=1.6552e-24;SPV=0.58884	GT:GQ:DP:AD:ADF:ADR	0/1:.:44:15,29:1,6:14,23	0/1:.:44:15,29:1,6:14,23	PASS
chr1	1062028	T	C	DP=34;SS=1;SSC=0;GPV=3.5146e-20;SPV=1	GT:GQ:DP:AD:ADF:ADR	1/1:.:17:0,17:0,11:0,6	1/1:.:17:0,17:0,11:0,6	PASS
chr1	1063015	A	G	DP=42;SS=1;SSC=0;GPV=5.9562e-25;SPV=1	GT:GQ:DP:AD:ADF:ADR	1/1:.:21:0,21:0,8:0,13	1/1:.:21:0,21:0,8:0,13	PASS
chr1	1063198	T	C	DP=108;SS=1;SSC=2;GPV=4.337e-13;SPV=0.58078	GT:GQ:DP:AD:ADF:ADR	0/1:.:54:36,18:15,12:21,6	0/1:.:54:36,18:15,12:21,6	PASS
chr1	1063494	A	T	DP=42;SS=1;SSC=2;GPV=5.5097e-10;SPV=0.62213	GT:GQ:DP:AD:ADF:ADR	0/1:.:21:9,12:9,12:0,0	0/1:.:21:9,12:9,12:0,0	Strand
chr1	1064618	C	T	DP=66;SS=1;SSC=2;GPV=5.4307e-06;SPV=0.61268	GT:GQ:DP:AD:ADF:ADR	0/1:.:33:25,8:15,6:10,2	0/1:.:33:25,8:15,6:10,2	PASS
chr1	1064776	C	G	DP=42;SS=1;SSC=0;GPV=4.7526e-13;SPV=1	GT:GQ:DP:AD:ADF:ADR	1/1:.:21:0,11:0,2:0,9	0/1:.:21:0,11:0,2:0,9	PASS
chr1	1065797	G	C	DP=20;SS=1;SSC=1;GPV=0.001638;SPV=0.67504	GT:GQ:DP:AD:ADF:ADR	0/1:.:10:6,4:0,3:6,1	0/1:.:10:6,4:0,3:6,1	PASS
chr1	1067007	A	G	DP=46;SS=1;SSC=2;GPV=9.761e-10;SPV=0.61584	GT:GQ:DP:AD:ADF:ADR	0/1:.:23:11,12:5,7:6,5	0/1:.:23:11,12:5,7:6,5	PASS
chr1	1067279	T	C	DP=20;SS=1;SSC=1;GPV=0.010098;SPV=0.68576	GT:GQ:DP:AD:ADF:ADR	0/1:.:10:7,3:7,2:0,1	0/1:.:10:7,3:7,2:0,1	VarCount;VarAvgRL;MMQSdiff;ReadLenDiff
chr1	1067552	C	G	DP=30;SS=1;SSC=0;GPV=8.4556e-18;SPV=1	GT:GQ:DP:AD:ADF:ADR	1/1:.:15:0,15:0,12:0,3	1/1:.:15:0,15:0,12:0,3	PASS
chr1	1068747	C	G	DP=78;SS=1;SSC=2;GPV=7.2168e-14;SPV=0.58974	GT:GQ:DP:AD:ADF:ADR	0/1:.:39:21,18:12,14:9,4	0/1:.:39:21,18:12,14:9,4	VarMMQS;MMQSdiff
chr1	1068765	A	G	DP=82;SS=1;SSC=1;GPV=0.00072967;SPV=0.63126	GT:GQ:DP:AD:ADF:ADR	0/1:.:41:36,5:24,2:12,3	0/1:.:41:36,5:24,2:12,3	VarMMQS;VarAvgRL
chr1	1068801	C	A	DP=88;SS=1;SSC=2;GPV=4.6135e-34;SPV=0.60848	GT:GQ:DP:AD:ADF:ADR	1/1:.:44:8,36:7,21:1,15	1/1:.:44:8,36:7,21:1,15	RefAvgRL
chr1	1068804	G	A	DP=88;SS=1;SSC=2;GPV=3.4842e-05;SPV=0.61415	GT:GQ:DP:AD:ADF:ADR	0/1:.:44:37,7:21,6:16,1	0/1:.:44:37,7:21,6:16,1	VarAvgRL;MinMMQSdiff;ReadLenDiff
chr1	1068822	G	A	DP=82;SS=1;SSC=2;GPV=1.0134e-13;SPV=0.58795	GT:GQ:DP:AD:ADF:ADR	0/1:.:41:23,18:13,13:10,5	0/1:.:41:23,18:13,13:10,5	RefAvgRL;VarMMQS;MMQSdiff
chr1	1068824	G	A	DP=78;SS=1;SSC=2;GPV=5.6308e-13;SPV=0.5902	GT:GQ:DP:AD:ADF:ADR	0/1:.:39:22,17:12,14:10,3	0/1:.:39:22,17:12,14:10,3	VarMMQS;MMQSdiff
chr1	1069047	G	A	DP=16;SS=1;SSC=0;GPV=1.6637e-09;SPV=1	GT:GQ:DP:AD:ADF:ADR	1/1:.:8:0,8:0,0:0,8	1/1:.:8:0,8:0,0:0,8	Strand
chr1	1069577	G	A	DP=48;SS=1;SSC=1;GPV=0.0028457;SPV=0.64961	GT:GQ:DP:AD:ADF:ADR	0/1:.:24:20,4:15,3:5,1	0/1:.:24:20,4:15,3:5,1	MMQSdiff
chr1	1069600	G	A	DP=78;SS=1;SSC=2;GPV=8.7026e-15;SPV=0.58951	GT:GQ:DP:AD:ADF:ADR	0/1:.:39:20,19:7,7:13,12	0/1:.:39:20,19:7,7:13,12	PASS
chr1	1070843	G	A	DP=44;SS=1;SSC=2;GPV=3.8642e-13;SPV=0.62651	GT:GQ:DP:AD:ADF:ADR	0/1:.:22:7,15:1,1:6,14	0/1:.:22:7,15:1,1:6,14	PASS
chr1	1071610	G	A	DP=32;SS=1;SSC=0;GPV=5.4567e-19;SPV=1	GT:GQ:DP:AD:ADF:ADR	1/1:.:16:0,16:0,12:0,4	1/1:.:16:0,16:0,12:0,4	PASS
chr1	1071823	A	G	DP=46;SS=1;SSC=0;GPV=2.4343e-27;SPV=1	GT:GQ:DP:AD:ADF:ADR	1/1:.:23:0,23:0,23:0,0	1/1:.:23:0,23:0,23:0,0	Strand
chr1	1072052	G	A	DP=68;SS=1;SSC=2;GPV=2.4088e-15;SPV=0.59635	GT:GQ:DP:AD:ADF:ADR	0/1:.:34:15,19:0,1:15,18	0/1:.:34:15,19:0,1:15,18	PASS
chr1	1072607	C	T	DP=32;SS=1;SSC=1;GPV=0.0004259;SPV=0.64787	GT:GQ:DP:AD:ADF:ADR	0/1:.:16:11,5:3,4:8,1	0/1:.:16:11,5:3,4:8,1	PASS
chr1	1074098	G	C	DP=40;SS=1;SSC=0;GPV=9.3017e-24;SPV=1	GT:GQ:DP:AD:ADF:ADR	1/1:.:20:0,20:0,12:0,8	1/1:.:20:0,20:0,12:0,8	PASS
chr1	1074443	G	A	DP=52;SS=1;SSC=2;GPV=0.00011939;SPV=0.62842	GT:GQ:DP:AD:ADF:ADR	0/1:.:26:20,6:5,3:15,3	0/1:.:26:20,6:5,3:15,3	VarAvgRL
chr1	1075337	C	T	DP=94;SS=1;SSC=2;GPV=3.2414e-14;SPV=0.58315	GT:GQ:DP:AD:ADF:ADR	0/1:.:47:28,19:16,17:12,2	0/1:.:47:28,19:16,17:12,2	PASS
chr1	1075715	A	G	DP=18;SS=1;SSC=0;GPV=1.1019e-10;SPV=1	GT:GQ:DP:AD:ADF:ADR	1/1:.:9:0,9:0,9:0,0	1/1:.:9:0,9:0,9:0,0	PASS
chr1	1076040	C	T	DP=24;SS=1;SSC=1;GPV=1.8413e-08;SPV=0.6798	GT:GQ:DP:AD:ADF:ADR	1/1:.:12:3,9:1,3:2,6	1/1:.:12:3,9:1,3:2,6	PASS
chr1	1076045	T	C	DP=24;SS=1;SSC=1;GPV=0.010968;SPV=0.6798	GT:GQ:DP:AD:ADF:ADR	0/1:.:12:9,3:3,1:6,2	0/1:.:12:9,3:3,1:6,2	VarCount
chr1	1077064	G	A	DP=24;SS=1;SSC=1;GPV=3.8815e-05;SPV=0.65786	GT:GQ:DP:AD:ADF:ADR	0/1:.:12:6,6:1,4:5,2	0/1:.:12:6,6:1,4:5,2	RefAvgRL;VarMapQual;VarMMQS;MMQSdiff
chr1	1077103	G	T	DP=28;SS=1;SSC=1;GPV=5.6872e-14;SPV=0.75926	GT:GQ:DP:AD:ADF:ADR	1/1:.:14:1,13:1,7:0,6	1/1:.:14:1,13:1,7:0,6	VarAvgRL
chr1	1077193	T	G	DP=32;SS=1;SSC=1;GPV=3.0612e-16;SPV=0.75806	GT:GQ:DP:AD:ADF:ADR	1/1:.:16:1,15:1,11:0,4	1/1:.:16:1,15:1,11:0,4	PASS
chr1	1077221	A	T	DP=68;SS=1;SSC=2;GPV=5.6213e-06;SPV=0.61216	GT:GQ:DP:AD:ADF:ADR	0/1:.:34:26,8:9,2:17,6	0/1:.:34:26,8:9,2:17,6	VarMapQual;VarMMQS;VarAvgRL
chr1	1077245	A	T	DP=78;SS=1;SSC=2;GPV=8.7026e-15;SPV=0.58951	GT:GQ:DP:AD:ADF:ADR	0/1:.:39:20,19:8,5:12,14	0/1:.:39:20,19:8,5:12,14	RefAvgRL;VarMapQual;VarMMQS;VarAvgRL;MMQSdiff
chr1	1077251	A	T	DP=82;SS=1;SSC=2;GPV=1.0134e-13;SPV=0.58795	GT:GQ:DP:AD:ADF:ADR	0/1:.:41:23,18:8,5:15,13	0/1:.:41:23,18:8,5:15,13	RefMapQual;RefAvgRL;VarMapQual;VarMMQS;VarAvgRL;MMQSdiff
chr1	1077601	C	G	DP=24;SS=1;SSC=1;GPV=0.001949;SPV=0.66658	GT:GQ:DP:AD:ADF:ADR	0/1:.:12:8,4:2,3:6,1	0/1:.:12:8,4:2,3:6,1	RefMapQual;RefAvgRL;VarMMQS;MMQSdiff
chr1	1078710	G	C	DP=22;SS=1;SSC=1;GPV=1.7905e-07;SPV=0.68244	GT:GQ:DP:AD:ADF:ADR	0/1:.:11:3,8:2,6:1,2	0/1:.:11:3,8:2,6:1,2	RefMapQual;RefAvgRL;MMQSdiff
chr1	1079135	A	T	DP=58;SS=1;SSC=2;GPV=1.3135e-07;SPV=0.60859	GT:GQ:DP:AD:ADF:ADR	0/1:.:29:19,10:12,8:7,2	0/1:.:29:19,10:12,8:7,2	RefMapQual;RefAvgRL;VarMapQual;VarAvgRL;MMQSdiff
chr1	1079141	A	T	DP=54;SS=1;SSC=2;GPV=1.0949e-07;SPV=0.61072	GT:GQ:DP:AD:ADF:ADR	0/1:.:27:17,10:11,8:6,2	0/1:.:27:17,10:11,8:6,2	RefMapQual;RefAvgRL;VarMapQual;VarAvgRL;MMQSdiff
chr1	1079190	G	C	DP=18;SS=1;SSC=1;GPV=0.00017215;SPV=0.68141	GT:GQ:DP:AD:ADF:ADR	0/1:.:9:4,5:2,4:2,1	0/1:.:9:4,5:2,4:2,1	RefMapQual;RefAvgRL;VarMapQual;VarAvgRL;MinMMQSdiff
chr1	1079877	A	G	DP=42;SS=1;SSC=1;GPV=0.012905;SPV=0.6686	GT:GQ:DP:AD:ADF:ADR	0/1:.:21:18,3:10,1:8,2	0/1:.:21:18,3:10,1:8,2	VarCount
chr1	1080171	C	T	DP=48;SS=1;SSC=2;GPV=1.0643e-12;SPV=0.61694	GT:GQ:DP:AD:ADF:ADR	0/1:.:24:9,15:2,3:7,12	0/1:.:24:9,15:2,3:7,12	VarAvgRL;ReadLenDiff
chr1	1080336	G	A	DP=16;SS=1;SSC=1;GPV=0.008837;SPV=0.6958	GT:GQ:DP:AD:ADF:ADR	0/1:.:8:5,3:5,2:0,1	0/1:.:8:5,3:5,2:0,1	RefAvgRL
chr1	1080437	G	A	DP=28;SS=1;SSC=0;GPV=1.3074e-16;SPV=1	GT:GQ:DP:AD:ADF:ADR	1/1:.:14:0,14:0,7:0,7	1/1:.:14:0,14:0,7:0,7	PASS
chr1	1080720	C	T	DP=16;SS=1;SSC=1;GPV=8.0605e-06;SPV=0.71538	GT:GQ:DP:AD:ADF:ADR	1/1:.:8:2,6:0,0:2,6	1/1:.:8:2,6:0,0:2,6	Strand;MMQSdiff
chr1	1080724	G	T	DP=18;SS=1;SSC=1;GPV=8.0605e-07;SPV=0.71176	GT:GQ:DP:AD:ADF:ADR	1/1:.:9:2,7:0,0:2,7	1/1:.:9:2,7:0,0:2,7	Strand;MMQSdiff
chr1	1081247	G	A	DP=24;SS=1;SSC=0;GPV=3.101e-14;SPV=1	GT:GQ:DP:AD:ADF:ADR	1/1:.:12:0,12:0,5:0,7	1/1:.:12:0,12:0,5:0,7	PASS
chr1	1081649	C	G	DP=86;SS=1;SSC=0;GPV=0;SPV=1	GT:GQ:DP:AD:ADF:ADR	1/1:.:43:0,39:0,22:0,17	1/1:.:43:0,39:0,22:0,17	PASS
chr1	1081790	C	G	DP=24;SS=1;SSC=1;GPV=3.8815e-05;SPV=0.65786	GT:GQ:DP:AD:ADF:ADR	0/1:.:12:6,6:0,0:6,6	0/1:.:12:6,6:0,0:6,6	Strand;MMQSdiff
chr1	1081817	C	T	DP=24;SS=1;SSC=1;GPV=3.8815e-05;SPV=0.65786	GT:GQ:DP:AD:ADF:ADR	0/1:.:12:6,6:0,2:6,4	0/1:.:12:6,6:0,2:6,4	MMQSdiff
chr1	1081961	G	T	DP=52;SS=1;SSC=0;GPV=6.3169e-31;SPV=1	GT:GQ:DP:AD:ADF:ADR	1/1:.:26:0,26:0,18:0,8	1/1:.:26:0,26:0,18:0,8	PASS
chr1	1082517	C	A	DP=98;SS=1;SSC=2;GPV=7.8422e-06;SPV=0.60729	GT:GQ:DP:AD:ADF:ADR	0/1:.:49:41,8:3,2:38,6	0/1:.:49:41,8:3,2:38,6	PASS
chr1	1082764	T	C	DP=22;SS=1;SSC=0;GPV=4.7526e-13;SPV=1	GT:GQ:DP:AD:ADF:ADR	1/1:.:11:0,11:0,9:0,2	1/1:.:11:0,11:0,9:0,2	PASS
chr1	1083049	C	T	DP=28;SS=1;SSC=1;GPV=0.002188;SPV=0.66119	GT:GQ:DP:AD:ADF:ADR	0/1:.:14:10,4:4,2:6,2	0/1:.:14:10,4:4,2:6,2	PASS
chr1	1083182	C	T	DP=20;SS=1;SSC=1;GPV=7.7086e-08;SPV=0.70898	GT:GQ:DP:AD:ADF:ADR	1/1:.:10:2,8:1,2:1,6	1/1:.:10:2,8:1,2:1,6	PASS
chr1	1083324	A	G	DP=44;SS=1;SSC=0;GPV=3.8097e-26;SPV=1	GT:GQ:DP:AD:ADF:ADR	1/1:.:22:0,22:0,11:0,11	1/1:.:22:0,22:0,11:0,11	PASS
chr1	1083795	C	G	DP=32;SS=1;SSC=1;GPV=6.8751e-05;SPV=0.64201	GT:GQ:DP:AD:ADF:ADR	0/1:.:16:10,6:7,1:3,5	0/1:.:16:10,6:7,1:3,5	RefAvgRL;MMQSdiff
chr1	1083800	T	C	DP=42;SS=1;SSC=2;GPV=2.607e-06;SPV=0.62434	GT:GQ:DP:AD:ADF:ADR	0/1:.:21:13,8:7,1:6,7	0/1:.:21:13,8:7,1:6,7	MMQSdiff
chr1	1084906	A	C	DP=74;SS=1;SSC=2;GPV=2.7531e-28;SPV=0.61622	GT:GQ:DP:AD:ADF:ADR	1/1:.:37:7,30:0,3:7,27	1/1:.:37:7,30:0,3:7,27	PASS
chr1	1085334	C	T	DP=42;SS=1;SSC=2;GPV=4.7857e-08;SPV=0.62107	GT:GQ:DP:AD:ADF:ADR	0/1:.:21:11,10:1,3:10,7	0/1:.:21:11,10:1,3:10,7	PASS
chr1	1085966	A	G	DP=52;SS=1;SSC=2;GPV=2.3048e-12;SPV=0.61033	GT:GQ:DP:AD:ADF:ADR	0/1:.:26:11,15:4,10:7,5	0/1:.:26:11,15:4,10:7,5	MMQSdiff
chr1	1086028	G	A	DP=68;SS=1;SSC=2;GPV=2.5648e-22;SPV=0.608	GT:GQ:DP:AD:ADF:ADR	0/1:.:34:9,25:6,15:3,10	0/1:.:34:9,25:6,15:3,10	MMQSdiff
chr1	1086034	C	T	DP=68;SS=1;SSC=1;GPV=0.00068401;SPV=0.63315	GT:GQ:DP:AD:ADF:ADR	0/1:.:34:29,5:18,2:11,3	0/1:.:34:29,5:18,2:11,3	MinMMQSdiff
chr1	1086035	A	G	DP=64;SS=1;SSC=0;GPV=4.1752e-38;SPV=1	GT:GQ:DP:AD:ADF:ADR	1/1:.:32:0,32:0,18:0,14	1/1:.:32:0,32:0,18:0,14	PASS
chr1	1086136	G	A	DP=104;SS=1;SSC=2;GPV=1.6875e-16;SPV=0.57859	GT:GQ:DP:AD:ADF:ADR	0/1:.:52:30,22:20,16:10,6	0/1:.:52:30,22:20,16:10,6	MMQSdiff
chr1	1086203	A	C	DP=68;SS=1;SSC=2;GPV=2.5648e-22;SPV=0.608	GT:GQ:DP:AD:ADF:ADR	0/1:.:34:9,25:4,12:5,13	0/1:.:34:9,25:4,12:5,13	MMQSdiff
chr1	1086278	G	A	DP=40;SS=1;SSC=1;GPV=1.2627e-18;SPV=0.69751	GT:GQ:DP:AD:ADF:ADR	1/1:.:20:2,18:0,7:2,11	1/1:.:20:2,18:0,7:2,11	MMQSdiff
chr1	1086315	A	G	DP=40;SS=1;SSC=0;GPV=9.3017e-24;SPV=1	GT:GQ:DP:AD:ADF:ADR	1/1:.:20:0,20:0,4:0,16	1/1:.:20:0,20:0,4:0,16	PASS
chr1	1086657	C	T	DP=64;SS=1;SSC=2;GPV=2.6845e-08;SPV=0.6036	GT:GQ:DP:AD:ADF:ADR	0/1:.:32:21,11:8,9:13,2	0/1:.:32:21,11:8,9:13,2	PASS
chr1	1088064	C	G	DP=48;SS=1;SSC=0;GPV=1.554e-28;SPV=1	GT:GQ:DP:AD:ADF:ADR	1/1:.:24:0,24:0,11:0,13	1/1:.:24:0,24:0,11:0,13	PASS
chr1	1089921	T	C	DP=34;SS=1;SSC=0;GPV=3.5146e-20;SPV=1	GT:GQ:DP:AD:ADF:ADR	1/1:.:17:0,17:0,7:0,10	1/1:.:17:0,17:0,7:0,10	PASS
chr1	1091327	C	A	DP=50;SS=1;SSC=2;GPV=1.7754e-11;SPV=0.61193	GT:GQ:DP:AD:ADF:ADR	0/1:.:25:11,14:5,5:6,9	0/1:.:25:11,14:5,5:6,9	PASS
chr1	1091582	C	A	DP=18;SS=1;SSC=1;GPV=1.4831e-05;SPV=0.69005	GT:GQ:DP:AD:ADF:ADR	0/1:.:9:3,6:3,6:0,0	0/1:.:9:3,6:3,6:0,0	Strand
chr1	1091583	A	T	DP=16;SS=1;SSC=1;GPV=0.00012413;SPV=0.6958	GT:GQ:DP:AD:ADF:ADR	0/1:.:8:3,5:3,5:0,0	0/1:.:8:3,5:3,5:0,0	Strand
chr1	1091819	G	T	DP=28;SS=1;SSC=0;GPV=1.3074e-16;SPV=1	GT:GQ:DP:AD:ADF:ADR	1/1:.:14:0,14:0,14:0,0	1/1:.:14:0,14:0,14:0,0	Strand
chr1	1091874	G	A	DP=46;SS=1;SSC=2;GPV=4.2225e-14;SPV=0.62528	GT:GQ:DP:AD:ADF:ADR	0/1:.:23:7,16:5,12:2,4	0/1:.:23:7,16:5,12:2,4	MMQSdiff
chr1	1096160	A	G	DP=20;SS=1;SSC=0;GPV=7.2544e-12;SPV=1	GT:GQ:DP:AD:ADF:ADR	1/1:.:10:0,10:0,10:0,0	1/1:.:10:0,10:0,10:0,0	Strand;VarAvgRL
chr1	1096804	A	G	DP=28;SS=1;SSC=0;GPV=1.3074e-16;SPV=1	GT:GQ:DP:AD:ADF:ADR	1/1:.:14:0,14:0,7:0,7	1/1:.:14:0,14:0,7:0,7	PASS
chr1	1099023	C	G	DP=20;SS=1;SSC=1;GPV=7.7086e-08;SPV=0.70898	GT:GQ:DP:AD:ADF:ADR	1/1:.:10:2,8:1,2:1,6	1/1:.:10:2,8:1,2:1,6	VarMapQual;VarMMQS;MapQualDiff;MMQSdiff;ReadLenDiff
chr1	1099056	G	A	DP=18;SS=1;SSC=0;GPV=1.6637e-09;SPV=1	GT:GQ:DP:AD:ADF:ADR	1/1:.:9:0,8:0,1:0,7	1/1:.:9:0,8:0,1:0,7	VarMapQual
chr1	1099177	A	G	DP=18;SS=1;SSC=1;GPV=2.5454e-07;SPV=0.76667	GT:GQ:DP:AD:ADF:ADR	1/1:.:9:1,7:1,2:0,5	1/1:.:9:1,7:1,2:0,5	VarMMQS;MMQSdiff
chr1	1099189	A	G	DP=26;SS=1;SSC=1;GPV=4.6796e-05;SPV=0.65245	GT:GQ:DP:AD:ADF:ADR	0/1:.:13:7,6:4,2:3,4	0/1:.:13:7,6:4,2:3,4	VarMapQual;VarMMQS;MMQSdiff
chr1	1099203	G	A	DP=30;SS=1;SSC=1;GPV=9.3503e-08;SPV=0.64481	GT:GQ:DP:AD:ADF:ADR	0/1:.:15:6,9:2,5:4,4	0/1:.:15:6,9:2,5:4,4	RefAvgRL;VarMMQS;MMQSdiff
chr1	1099222	G	A	DP=28;SS=1;SSC=1;GPV=5.4482e-05;SPV=0.64822	GT:GQ:DP:AD:ADF:ADR	0/1:.:14:8,6:3,2:5,4	0/1:.:14:8,6:3,2:5,4	VarMapQual;VarMMQS;MMQSdiff
chr1	1099224	T	G	DP=30;SS=1;SSC=1;GPV=0.01186;SPV=0.67433	GT:GQ:DP:AD:ADF:ADR	0/1:.:15:12,3:3,2:9,1	0/1:.:15:12,3:3,2:9,1	RefMMQS;RefAvgRL;MinMMQSdiff
chr1	1099457	G	T	DP=34;SS=1;SSC=1;GPV=2.2142e-17;SPV=0.75758	GT:GQ:DP:AD:ADF:ADR	1/1:.:17:1,16:1,11:0,5	1/1:.:17:1,16:1,11:0,5	PASS
chr1	1099510	T	G	DP=30;SS=1;SSC=1;GPV=0.00039851;SPV=0.65007	GT:GQ:DP:AD:ADF:ADR	0/1:.:15:10,5:10,5:0,0	0/1:.:15:10,5:10,5:0,0	VarMapQual;VarMMQS;MMQSdiff
chr1	1099548	A	T	DP=44;SS=1;SSC=2;GPV=5.4836e-09;SPV=0.62107	GT:GQ:DP:AD:ADF:ADR	0/1:.:22:10,11:9,7:1,4	0/1:.:22:10,11:9,7:1,4	VarMapQual;VarMMQS;MMQSdiff
chr1	1099549	T	C	DP=50;SS=1;SSC=2;GPV=5.3443e-07;SPV=0.61694	GT:GQ:DP:AD:ADF:ADR	0/1:.:25:15,9:11,7:4,2	0/1:.:25:15,9:11,7:4,2	VarMapQual;VarMMQS;MMQSdiff
chr1	1099574	G	A	DP=76;SS=1;SSC=2;GPV=9.3924e-10;SPV=0.59676	GT:GQ:DP:AD:ADF:ADR	0/1:.:38:23,13:10,6:13,7	0/1:.:38:23,13:10,6:13,7	RefMapQual;RefMMQS;RefAvgRL;MinMMQSdiff
chr1	1099588	G	A	DP=90;SS=1;SSC=2;GPV=1.2222e-12;SPV=0.58596	GT:GQ:DP:AD:ADF:ADR	0/1:.:45:28,17:9,6:19,11	0/1:.:45:28,17:9,6:19,11	RefMapQual;RefAvgRL;VarMapQual;VarMMQS;MMQSdiff
chr1	1099626	T	C	DP=56;SS=1;SSC=2;GPV=0.000123;SPV=0.62773	GT:GQ:DP:AD:ADF:ADR	0/1:.:28:21,6:7,1:14,5	0/1:.:28:21,6:7,1:14,5	RefMapQual;RefMMQS;RefAvgRL;VarMapQual;VarMMQS;MMQSdiff
chr1	1099650	T	C	DP=28;SS=1;SSC=1;GPV=3.9563e-09;SPV=0.66119	GT:GQ:DP:AD:ADF:ADR	0/1:.:14:4,10:4,4:0,6	0/1:.:14:4,10:4,4:0,6	VarMapQual;VarMMQS;MMQSdiff
chr1	1099730	G	A	DP=62;SS=1;SSC=2;GPV=2.6732e-05;SPV=0.61889	GT:GQ:DP:AD:ADF:ADR	0/1:.:31:24,7:15,4:9,3	0/1:.:31:24,7:15,4:9,3	RefMapQual;RefAvgRL;VarMapQual;VarMMQS;MMQSdiff
chr1	1099755	C	A	DP=46;SS=1;SSC=1;GPV=8.6678e-17;SPV=0.63888	GT:GQ:DP:AD:ADF:ADR	1/1:.:23:5,18:5,10:0,8	1/1:.:23:5,18:5,10:0,8	RefAvgRL;VarMapQual;VarMMQS;MapQualDiff;MMQSdiff
chr1	1099768	A	G	DP=54;SS=1;SSC=2;GPV=4.1444e-06;SPV=0.61682	GT:GQ:DP:AD:ADF:ADR	0/1:.:27:19,8:12,5:7,3	0/1:.:27:19,8:12,5:7,3	RefAvgRL;VarMapQual;VarMMQS;VarAvgRL
chr1	1099843	A	G	DP=20;SS=1;SSC=1;GPV=0.0095308;SPV=0.69005	GT:GQ:DP:AD:ADF:ADR	0/1:.:10:6,3:1,1:5,2	0/1:.:10:6,3:1,1:5,2	RefMapQual;RefMMQS;RefAvgRL;VarAvgRL;MinMMQSdiff;ReadLenDiff
chr1	1101480	A	C	DP=26;SS=1;SSC=1;GPV=3.6611e-08;SPV=0.66362	GT:GQ:DP:AD:ADF:ADR	0/1:.:13:4,9:3,3:1,6	0/1:.:13:4,9:3,3:1,6	RefDist3;MMQSdiff
chr1	1101496	T	A	DP=20;SS=1;SSC=1;GPV=1.6758e-09;SPV=0.76316	GT:GQ:DP:AD:ADF:ADR	1/1:.:10:1,9:0,1:1,8	1/1:.:10:1,9:0,1:1,8	PASS
chr1	1101497	T	A	DP=20;SS=1;SSC=1;GPV=1.6758e-09;SPV=0.76316	GT:GQ:DP:AD:ADF:ADR	1/1:.:10:1,9:0,1:1,8	1/1:.:10:1,9:0,1:1,8	PASS
chr1	1101923	T	C	DP=24;SS=1;SSC=1;GPV=4.0663e-06;SPV=0.65991	GT:GQ:DP:AD:ADF:ADR	0/1:.:12:5,7:0,4:5,3	0/1:.:12:5,7:0,4:5,3	MMQSdiff
chr1	1101933	A	G	DP=24;SS=1;SSC=1;GPV=3.8815e-05;SPV=0.65786	GT:GQ:DP:AD:ADF:ADR	0/1:.:12:6,6:0,4:6,2	0/1:.:12:6,6:0,4:6,2	MMQSdiff
chr1	1101987	G	A	DP=30;SS=1;SSC=1;GPV=7.1675e-09;SPV=0.65007	GT:GQ:DP:AD:ADF:ADR	0/1:.:15:5,10:0,8:5,2	0/1:.:15:5,10:0,8:5,2	MMQSdiff
chr1	1104437	A	G	DP=16;SS=1;SSC=0;GPV=1.6637e-09;SPV=1	GT:GQ:DP:AD:ADF:ADR	1/1:.:8:0,8:0,2:0,6	1/1:.:8:0,8:0,2:0,6	PASS
chr1	1105092	C	T	DP=18;SS=1;SSC=1;GPV=2.0936e-08;SPV=0.76471	GT:GQ:DP:AD:ADF:ADR	1/1:.:9:1,8:0,4:1,4	1/1:.:9:1,8:0,4:1,4	VarAvgRL
chr1	1105414	G	A	DP=28;SS=1;SSC=1;GPV=7.3043e-07;SPV=0.64822	GT:GQ:DP:AD:ADF:ADR	0/1:.:14:6,8:1,2:5,6	0/1:.:14:6,8:1,2:5,6	MMQSdiff
chr1	1106998	A	C	DP=48;SS=1;SSC=2;GPV=1.2355e-09;SPV=0.61338	GT:GQ:DP:AD:ADF:ADR	0/1:.:24:12,12:5,4:7,8	0/1:.:24:12,12:5,4:7,8	PASS
chr1	1107673	A	G	DP=18;SS=1;SSC=1;GPV=8.0605e-07;SPV=0.71176	GT:GQ:DP:AD:ADF:ADR	1/1:.:9:2,7:2,6:0,1	1/1:.:9:2,7:2,6:0,1	RefAvgRL
chr1	1107882	T	C	DP=28;SS=1;SSC=1;GPV=3.9563e-09;SPV=0.66119	GT:GQ:DP:AD:ADF:ADR	0/1:.:14:4,10:4,9:0,1	0/1:.:14:4,10:4,9:0,1	PASS
chr1	1108604	C	T	DP=16;SS=1;SSC=1;GPV=0.00012413;SPV=0.6958	GT:GQ:DP:AD:ADF:ADR	0/1:.:8:3,5:1,3:2,2	0/1:.:8:3,5:1,3:2,2	RefAvgRL;MinMMQSdiff
chr1	1110784	C	T	DP=22;SS=1;SSC=1;GPV=0.0018042;SPV=0.67028	GT:GQ:DP:AD:ADF:ADR	0/1:.:11:7,4:4,2:3,2	0/1:.:11:7,4:4,2:3,2	PASS
chr1	1114143	C	A	DP=20;SS=1;SSC=1;GPV=1.6758e-09;SPV=0.76316	GT:GQ:DP:AD:ADF:ADR	1/1:.:10:1,9:0,1:1,8	1/1:.:10:1,9:0,1:1,8	PASS
chr1	1114570	A	G	DP=26;SS=1;SSC=1;GPV=5.4595e-06;SPV=0.65245	GT:GQ:DP:AD:ADF:ADR	0/1:.:13:6,7:0,1:6,6	0/1:.:13:6,7:0,1:6,6	RefAvgRL;VarAvgRL
chr1	1116758	G	T	DP=104;SS=1;SSC=2;GPV=3.6764e-13;SPV=0.58156	GT:GQ:DP:AD:ADF:ADR	0/1:.:52:34,18:2,7:32,11	0/1:.:52:34,18:2,7:32,11	PASS
chr1	1116860	G	C	DP=28;SS=1;SSC=1;GPV=7.3043e-07;SPV=0.64822	GT:GQ:DP:AD:ADF:ADR	0/1:.:14:6,8:0,2:6,6	0/1:.:14:6,8:0,2:6,6	MMQSdiff
chr1	1116992	A	G	DP=18;SS=1;SSC=1;GPV=0.00017215;SPV=0.68141	GT:GQ:DP:AD:ADF:ADR	0/1:.:9:4,5:4,1:0,4	0/1:.:9:4,5:4,1:0,4	PASS
chr1	1118196	G	A	DP=48;SS=1;SSC=1;GPV=8.1086e-18;SPV=0.6381	GT:GQ:DP:AD:ADF:ADR	1/1:.:24:5,19:5,10:0,9	1/1:.:24:5,19:5,10:0,9	RefAvgRL
chr1	1120153	C	T	DP=24;SS=1;SSC=1;GPV=0.00029985;SPV=0.65991	GT:GQ:DP:AD:ADF:ADR	0/1:.:12:7,5:1,2:6,3	0/1:.:12:7,5:1,2:6,3	PASS
chr1	1120162	G	A	DP=24;SS=1;SSC=1;GPV=4.0663e-06;SPV=0.65991	GT:GQ:DP:AD:ADF:ADR	0/1:.:12:5,7:2,1:3,6	0/1:.:12:5,7:2,1:3,6	PASS
chr1	1120889	C	T	DP=40;SS=1;SSC=2;GPV=3.8741e-10;SPV=0.62624	GT:GQ:DP:AD:ADF:ADR	0/1:.:20:8,12:7,10:1,2	0/1:.:20:8,12:7,10:1,2	VarMMQS;MMQSdiff
chr1	1120909	A	C	DP=40;SS=1;SSC=2;GPV=3.8741e-10;SPV=0.62624	GT:GQ:DP:AD:ADF:ADR	0/1:.:20:8,12:7,10:1,2	0/1:.:20:8,12:7,10:1,2	VarMMQS;MMQSdiff
chr1	1120934	C	T	DP=42;SS=1;SSC=2;GPV=5.5097e-10;SPV=0.62213	GT:GQ:DP:AD:ADF:ADR	0/1:.:21:9,12:5,10:4,2	0/1:.:21:9,12:5,10:4,2	VarMMQS;MMQSdiff
chr1	1120968	G	A	DP=62;SS=1;SSC=2;GPV=8.1588e-16;SPV=0.60268	GT:GQ:DP:AD:ADF:ADR	0/1:.:31:12,19:6,15:6,4	0/1:.:31:12,19:6,15:6,4	RefAvgRL;MMQSdiff
chr1	1122432	G	A	DP=24;SS=1;SSC=1;GPV=4.0663e-06;SPV=0.65991	GT:GQ:DP:AD:ADF:ADR	0/1:.:12:5,7:5,3:0,4	0/1:.:12:5,7:5,3:0,4	MMQSdiff
chr1	1123509	G	A	DP=26;SS=1;SSC=1;GPV=1.8273e-09;SPV=0.67764	GT:GQ:DP:AD:ADF:ADR	1/1:.:13:3,10:3,8:0,2	1/1:.:13:3,10:3,8:0,2	PASS
chr1	1124094	A	C	DP=18;SS=1;SSC=1;GPV=8.0605e-07;SPV=0.71176	GT:GQ:DP:AD:ADF:ADR	1/1:.:9:2,7:2,5:0,2	1/1:.:9:2,7:2,5:0,2	PASS
chr1	1124975	G	C	DP=32;SS=1;SSC=1;GPV=8.0292e-10;SPV=0.64787	GT:GQ:DP:AD:ADF:ADR	0/1:.:16:5,11:5,7:0,4	0/1:.:16:5,11:5,7:0,4	PASS
chr1	1125735	T	C	DP=24;SS=1;SSC=1;GPV=4.0663e-06;SPV=0.65991	GT:GQ:DP:AD:ADF:ADR	0/1:.:12:5,7:5,2:0,5	0/1:.:12:5,7:5,2:0,5	PASS
chr1	1125772	T	C	DP=26;SS=1;SSC=1;GPV=3.6611e-08;SPV=0.66362	GT:GQ:DP:AD:ADF:ADR	0/1:.:13:4,9:4,4:0,5	0/1:.:13:4,9:4,4:0,5	ReadLenDiff
chr1	1125786	T	C	DP=26;SS=1;SSC=1;GPV=4.6796e-05;SPV=0.65245	GT:GQ:DP:AD:ADF:ADR	0/1:.:13:7,6:7,4:0,2	0/1:.:13:7,6:7,4:0,2	VarAvgRL;MMQSdiff;ReadLenDiff
chr1	1126128	G	A	DP=24;SS=1;SSC=1;GPV=4.0663e-06;SPV=0.65991	GT:GQ:DP:AD:ADF:ADR	0/1:.:12:5,7:5,5:0,2	0/1:.:12:5,7:5,5:0,2	MMQSdiff
chr1	1126222	G	A	DP=40;SS=1;SSC=1;GPV=3.51e-15;SPV=0.65262	GT:GQ:DP:AD:ADF:ADR	1/1:.:20:4,16:0,6:4,10	1/1:.:20:4,16:0,6:4,10	PASS
chr1	1126645	A	G	DP=26;SS=1;SSC=1;GPV=5.1256e-07;SPV=0.65592	GT:GQ:DP:AD:ADF:ADR	0/1:.:13:5,8:4,2:1,6	0/1:.:13:5,8:4,2:1,6	PASS
chr1	1127258	C	A	DP=44;SS=1;SSC=2;GPV=5.6997e-12;SPV=0.62269	GT:GQ:DP:AD:ADF:ADR	0/1:.:22:8,14:8,8:0,6	0/1:.:22:8,14:8,8:0,6	PASS
chr1	1127664	A	G	DP=74;SS=1;SSC=2;GPV=2.1616e-07;SPV=0.603	GT:GQ:DP:AD:ADF:ADR	0/1:.:37:27,10:8,5:19,5	0/1:.:37:27,10:8,5:19,5	PASS
chr1	1127861	G	T	DP=24;SS=1;SSC=1;GPV=4.0663e-06;SPV=0.65991	GT:GQ:DP:AD:ADF:ADR	0/1:.:12:5,7:1,4:4,3	0/1:.:12:5,7:1,4:4,3	PASS
chr1	1128339	C	T	DP=36;SS=1;SSC=1;GPV=0.0025282;SPV=0.65472	GT:GQ:DP:AD:ADF:ADR	0/1:.:18:14,4:7,3:7,1	0/1:.:18:14,4:7,3:7,1	PASS
chr1	1129155	G	C	DP=46;SS=1;SSC=0;GPV=2.4343e-27;SPV=1	GT:GQ:DP:AD:ADF:ADR	1/1:.:23:0,23:0,3:0,20	1/1:.:23:0,23:0,3:0,20	PASS
chr1	1129422	T	C	DP=46;SS=1;SSC=0;GPV=2.4343e-27;SPV=1	GT:GQ:DP:AD:ADF:ADR	1/1:.:23:0,23:0,19:0,4	1/1:.:23:0,23:0,19:0,4	PASS
chr1	1129916	T	C	DP=34;SS=1;SSC=1;GPV=1.3675e-09;SPV=0.63966	GT:GQ:DP:AD:ADF:ADR	0/1:.:17:6,11:1,6:5,5	0/1:.:17:6,11:1,6:5,5	PASS
chr1	1130346	T	C	DP=46;SS=1;SSC=2;GPV=1.9039e-05;SPV=0.62528	GT:GQ:DP:AD:ADF:ADR	0/1:.:23:16,7:16,7:0,0	0/1:.:23:16,7:16,7:0,0	MMQSdiff
chr1	1130879	G	C	DP=26;SS=1;SSC=0;GPV=2.0165e-15;SPV=1	GT:GQ:DP:AD:ADF:ADR	1/1:.:13:0,13:0,10:0,3	1/1:.:13:0,13:0,10:0,3	PASS
chr1	1131566	A	G	DP=42;SS=1;SSC=2;GPV=5.5097e-10;SPV=0.62213	GT:GQ:DP:AD:ADF:ADR	0/1:.:21:9,12:6,3:3,9	0/1:.:21:9,12:6,3:3,9	PASS
chr1	1131572	A	G	DP=38;SS=1;SSC=2;GPV=3.0805e-08;SPV=0.62707	GT:GQ:DP:AD:ADF:ADR	0/1:.:19:9,10:6,2:3,8	0/1:.:19:9,10:6,2:3,8	PASS
chr1	1131573	T	C	DP=38;SS=1;SSC=2;GPV=3.0805e-08;SPV=0.62707	GT:GQ:DP:AD:ADF:ADR	0/1:.:19:9,10:6,2:3,8	0/1:.:19:9,10:6,2:3,8	PASS
chr1	1133455	C	T	DP=52;SS=1;SSC=1;GPV=2.5328e-18;SPV=0.65025	GT:GQ:DP:AD:ADF:ADR	1/1:.:26:4,19:0,7:4,12	1/1:.:26:4,19:0,7:4,12	PASS
chr1	1134045	C	A	DP=18;SS=1;SSC=1;GPV=1.4831e-05;SPV=0.69005	GT:GQ:DP:AD:ADF:ADR	0/1:.:9:3,6:3,1:0,5	0/1:.:9:3,6:3,1:0,5	PASS
chr1	1134187	G	A	DP=22;SS=1;SSC=1;GPV=1.7905e-07;SPV=0.68244	GT:GQ:DP:AD:ADF:ADR	0/1:.:11:3,8:3,3:0,5	0/1:.:11:3,8:3,3:0,5	PASS
chr1	1134748	T	G	DP=36;SS=1;SSC=0;GPV=2.2598e-21;SPV=1	GT:GQ:DP:AD:ADF:ADR	1/1:.:18:0,18:0,7:0,11	1/1:.:18:0,18:0,7:0,11	PASS
chr1	1135061	C	T	DP=24;SS=1;SSC=0;GPV=3.101e-14;SPV=1	GT:GQ:DP:AD:ADF:ADR	1/1:.:12:0,12:0,2:0,10	1/1:.:12:0,12:0,2:0,10	PASS
chr1	1135812	T	C	DP=36;SS=1;SSC=0;GPV=2.2598e-21;SPV=1	GT:GQ:DP:AD:ADF:ADR	1/1:.:18:0,18:0,14:0,4	1/1:.:18:0,18:0,14:0,4	PASS
chr1	1138457	C	A	DP=68;SS=1;SSC=1;GPV=0.0031411;SPV=0.64548	GT:GQ:DP:AD:ADF:ADR	0/1:.:34:30,4:14,3:16,1	0/1:.:34:30,4:14,3:16,1	MMQSdiff
chr1	1138463	G	A	DP=56;SS=1;SSC=1;GPV=0.0029874;SPV=0.64756	GT:GQ:DP:AD:ADF:ADR	0/1:.:28:24,4:14,3:10,1	0/1:.:28:24,4:14,3:10,1	MMQSdiff
chr1	1138516	G	A	DP=30;SS=1;SSC=1;GPV=0.01186;SPV=0.67433	GT:GQ:DP:AD:ADF:ADR	0/1:.:15:12,3:9,2:3,1	0/1:.:15:12,3:9,2:3,1	VarReadPos;VarMMQS;MMQSdiff
chr1	1138857	A	T	DP=22;SS=1;SSC=1;GPV=3.066e-05;SPV=0.66504	GT:GQ:DP:AD:ADF:ADR	0/1:.:11:5,6:0,5:5,1	0/1:.:11:5,6:0,5:5,1	MMQSdiff
chr1	1139082	A	G	DP=26;SS=1;SSC=1;GPV=5.4595e-06;SPV=0.65245	GT:GQ:DP:AD:ADF:ADR	0/1:.:13:6,7:1,2:5,5	0/1:.:13:6,7:1,2:5,5	MMQSdiff
chr1	1141612	G	A	DP=18;SS=1;SSC=0;GPV=1.1019e-10;SPV=1	GT:GQ:DP:AD:ADF:ADR	1/1:.:9:0,9:0,1:0,8	1/1:.:9:0,9:0,1:0,8	PASS
chr1	1142124	G	A	DP=68;SS=1;SSC=2;GPV=5.6213e-06;SPV=0.61216	GT:GQ:DP:AD:ADF:ADR	0/1:.:34:26,8:6,3:20,5	0/1:.:34:26,8:6,3:20,5	PASS
chr1	1142582	C	T	DP=50;SS=1;SSC=2;GPV=2.1411e-17;SPV=0.62918	GT:GQ:DP:AD:ADF:ADR	1/1:.:25:6,19:6,9:0,10	1/1:.:25:6,19:6,9:0,10	PASS
chr1	1143550	C	T	DP=44;SS=1;SSC=2;GPV=5.6997e-12;SPV=0.62269	GT:GQ:DP:AD:ADF:ADR	0/1:.:22:8,14:0,6:8,8	0/1:.:22:8,14:0,6:8,8	PASS
chr1	1143811	T	C	DP=70;SS=1;SSC=2;GPV=3.2512e-15;SPV=0.59469	GT:GQ:DP:AD:ADF:ADR	0/1:.:35:16,19:13,7:3,12	0/1:.:35:16,19:13,7:3,12	MMQSdiff
chr1	1143818	T	C	DP=50;SS=1;SSC=2;GPV=1.5236e-09;SPV=0.61124	GT:GQ:DP:AD:ADF:ADR	0/1:.:25:13,12:13,7:0,5	0/1:.:25:13,12:13,7:0,5	MMQSdiff
chr1	1144486	C	G	DP=60;SS=1;SSC=2;GPV=3.316e-09;SPV=0.60375	GT:GQ:DP:AD:ADF:ADR	0/1:.:30:18,12:6,8:12,4	0/1:.:30:18,12:6,8:12,4	PASS
chr1	1144906	G	A	DP=84;SS=1;SSC=0;GPV=0;SPV=1	GT:GQ:DP:AD:ADF:ADR	1/1:.:42:0,42:0,18:0,24	1/1:.:42:0,42:0,18:0,24	PASS
chr1	1145545	G	C	DP=42;SS=1;SSC=2;GPV=1.6656e-05;SPV=0.62789	GT:GQ:DP:AD:ADF:ADR	0/1:.:21:14,7:2,4:12,3	0/1:.:21:14,7:2,4:12,3	RefAvgRL;VarMMQS;MMQSdiff
chr1	1145547	T	C	DP=42;SS=1;SSC=1;GPV=1.407e-05;SPV=0.63129	GT:GQ:DP:AD:ADF:ADR	0/1:.:21:12,7:0,4:12,3	0/1:.:21:12,7:0,4:12,3	RefAvgRL;VarMMQS;MMQSdiff
chr1	1145839	C	G	DP=54;SS=1;SSC=2;GPV=6.9602e-07;SPV=0.61331	GT:GQ:DP:AD:ADF:ADR	0/1:.:27:18,9:14,5:4,4	0/1:.:27:18,9:14,5:4,4	PASS
chr1	1146795	G	A	DP=82;SS=1;SSC=2;GPV=1.8211e-18;SPV=0.58795	GT:GQ:DP:AD:ADF:ADR	0/1:.:41:18,23:9,16:9,7	0/1:.:41:18,23:9,16:9,7	PASS
chr1	1148313	A	G	DP=42;SS=1;SSC=1;GPV=3.1978e-16;SPV=0.65174	GT:GQ:DP:AD:ADF:ADR	1/1:.:21:4,17:2,14:2,3	1/1:.:21:4,17:2,14:2,3	PASS
chr1	1148447	T	C	DP=20;SS=1;SSC=1;GPV=1.6758e-09;SPV=0.76316	GT:GQ:DP:AD:ADF:ADR	1/1:.:10:1,9:1,4:0,5	1/1:.:10:1,9:1,4:0,5	PASS
chr1	1148767	C	T	DP=26;SS=1;SSC=1;GPV=0.002076;SPV=0.66362	GT:GQ:DP:AD:ADF:ADR	0/1:.:13:9,4:6,3:3,1	0/1:.:13:9,4:6,3:3,1	PASS
chr1	1149964	C	T	DP=32;SS=1;SSC=1;GPV=3.2142e-14;SPV=0.70022	GT:GQ:DP:AD:ADF:ADR	1/1:.:16:2,14:0,10:2,4	1/1:.:16:2,14:0,10:2,4	PASS
chr1	1150036	T	C	DP=40;SS=1;SSC=2;GPV=3.1919e-07;SPV=0.62441	GT:GQ:DP:AD:ADF:ADR	0/1:.:20:11,9:10,7:1,2	0/1:.:20:11,9:10,7:1,2	PASS
chr1	1150386	C	T	DP=20;SS=1;SSC=1;GPV=0.010098;SPV=0.68576	GT:GQ:DP:AD:ADF:ADR	0/1:.:10:7,3:4,1:3,2	0/1:.:10:7,3:4,1:3,2	VarCount;MMQSdiff
chr1	1150405	C	T	DP=20;SS=1;SSC=1;GPV=0.001638;SPV=0.67504	GT:GQ:DP:AD:ADF:ADR	0/1:.:10:6,4:3,2:3,2	0/1:.:10:6,4:3,2:3,2	MMQSdiff
chr1	1150613	T	C	DP=42;SS=1;SSC=1;GPV=7.3092e-18;SPV=0.6686	GT:GQ:DP:AD:ADF:ADR	1/1:.:21:3,18:2,13:1,5	1/1:.:21:3,18:2,13:1,5	PASS
chr1	1151393	A	G	DP=32;SS=1;SSC=0;GPV=5.4567e-19;SPV=1	GT:GQ:DP:AD:ADF:ADR	1/1:.:16:0,16:0,15:0,1	1/1:.:16:0,16:0,15:0,1	PASS
chr1	1152048	C	T	DP=50;SS=1;SSC=1;GPV=0.013331;SPV=0.66645	GT:GQ:DP:AD:ADF:ADR	0/1:.:25:22,3:13,1:9,2	0/1:.:25:22,3:13,1:9,2	VarCount;MMQSdiff
chr1	1152072	G	A	DP=46;SS=1;SSC=1;GPV=0.013136;SPV=0.66742	GT:GQ:DP:AD:ADF:ADR	0/1:.:23:20,3:11,1:9,2	0/1:.:23:20,3:11,1:9,2	VarCount;MMQSdiff
chr1	1152709	T	C	DP=32;SS=1;SSC=1;GPV=3.0612e-16;SPV=0.75806	GT:GQ:DP:AD:ADF:ADR	1/1:.:16:1,15:1,14:0,1	1/1:.:16:1,15:1,14:0,1	PASS
chr1	1152759	C	T	DP=20;SS=1;SSC=1;GPV=0.00021796;SPV=0.67186	GT:GQ:DP:AD:ADF:ADR	0/1:.:10:5,5:5,4:0,1	0/1:.:10:5,5:5,4:0,1	MinMMQSdiff
chr1	1153012	T	C	DP=18;SS=1;SSC=0;GPV=1.1019e-10;SPV=1	GT:GQ:DP:AD:ADF:ADR	1/1:.:9:0,9:0,9:0,0	1/1:.:9:0,9:0,9:0,0	Strand
chr1	1153882	A	G	DP=26;SS=1;SSC=0;GPV=2.0165e-15;SPV=1	GT:GQ:DP:AD:ADF:ADR	1/1:.:13:0,13:0,10:0,3	1/1:.:13:0,13:0,10:0,3	PASS
chr1	1154643	C	T	DP=18;SS=1;SSC=1;GPV=0.0014461;SPV=0.68141	GT:GQ:DP:AD:ADF:ADR	0/1:.:9:5,4:2,2:3,2	0/1:.:9:5,4:2,2:3,2	VarDist3
chr1	1155177	A	C	DP=20;SS=1;SSC=0;GPV=7.2544e-12;SPV=1	GT:GQ:DP:AD:ADF:ADR	1/1:.:10:0,10:0,3:0,7	1/1:.:10:0,10:0,3:0,7	PASS
chr1	1155197	A	G	DP=20;SS=1;SSC=0;GPV=7.2544e-12;SPV=1	GT:GQ:DP:AD:ADF:ADR	1/1:.:10:0,10:0,3:0,7	1/1:.:10:0,10:0,3:0,7	PASS
chr1	1155933	A	G	DP=38;SS=1;SSC=0;GPV=1.4508e-22;SPV=1	GT:GQ:DP:AD:ADF:ADR	1/1:.:19:0,19:0,19:0,0	1/1:.:19:0,19:0,19:0,0	Strand
chr1	1156125	C	T	DP=52;SS=1;SSC=0;GPV=6.3169e-31;SPV=1	GT:GQ:DP:AD:ADF:ADR	1/1:.:26:0,26:0,10:0,16	1/1:.:26:0,26:0,10:0,16	PASS
chr1	1156196	A	C	DP=52;SS=1;SSC=0;GPV=6.3169e-31;SPV=1	GT:GQ:DP:AD:ADF:ADR	1/1:.:26:0,26:0,8:0,18	1/1:.:26:0,26:0,8:0,18	PASS
chr1	1156322	A	G	DP=52;SS=1;SSC=0;GPV=6.3169e-31;SPV=1	GT:GQ:DP:AD:ADF:ADR	1/1:.:26:0,26:0,16:0,10	1/1:.:26:0,26:0,16:0,10	PASS
chr1	1156447	C	T	DP=34;SS=1;SSC=0;GPV=3.5146e-20;SPV=1	GT:GQ:DP:AD:ADF:ADR	1/1:.:17:0,17:0,0:0,17	1/1:.:17:0,17:0,0:0,17	Strand
chr1	1156601	C	T	DP=18;SS=1;SSC=0;GPV=1.1019e-10;SPV=1	GT:GQ:DP:AD:ADF:ADR	1/1:.:9:0,9:0,6:0,3	1/1:.:9:0,9:0,6:0,3	PASS
chr1	1156691	C	A	DP=26;SS=1;SSC=0;GPV=2.0165e-15;SPV=1	GT:GQ:DP:AD:ADF:ADR	1/1:.:13:0,13:0,0:0,13	1/1:.:13:0,13:0,0:0,13	Strand
chr1	1156768	G	C	DP=20;SS=1;SSC=0;GPV=7.2544e-12;SPV=1	GT:GQ:DP:AD:ADF:ADR	1/1:.:10:0,10:0,3:0,7	1/1:.:10:0,10:0,3:0,7	PASS
chr1	1156907	A	G	DP=16;SS=1;SSC=0;GPV=1.6637e-09;SPV=1	GT:GQ:DP:AD:ADF:ADR	1/1:.:8:0,8:0,8:0,0	1/1:.:8:0,8:0,8:0,0	Strand
chr1	1157044	A	G	DP=28;SS=1;SSC=0;GPV=1.3074e-16;SPV=1	GT:GQ:DP:AD:ADF:ADR	1/1:.:14:0,14:0,7:0,7	1/1:.:14:0,14:0,7:0,7	PASS
chr1	1157209	G	A	DP=40;SS=1;SSC=0;GPV=9.3017e-24;SPV=1	GT:GQ:DP:AD:ADF:ADR	1/1:.:20:0,20:0,8:0,12	1/1:.:20:0,20:0,8:0,12	PASS
chr1	1157219	G	C	DP=38;SS=1;SSC=0;GPV=1.4508e-22;SPV=1	GT:GQ:DP:AD:ADF:ADR	1/1:.:19:0,19:0,7:0,12	1/1:.:19:0,19:0,7:0,12	PASS
chr1	1157572	G	A	DP=18;SS=1;SSC=1;GPV=2.0936e-08;SPV=0.76471	GT:GQ:DP:AD:ADF:ADR	1/1:.:9:1,8:1,8:0,0	1/1:.:9:1,8:1,8:0,0	Strand
chr1	1158456	G	A	DP=18;SS=1;SSC=0;GPV=1.1019e-10;SPV=1	GT:GQ:DP:AD:ADF:ADR	1/1:.:9:0,9:0,0:0,9	1/1:.:9:0,9:0,0:0,9	Strand
chr1	1158683	T	C	DP=76;SS=1;SSC=0;GPV=2.8026e-45;SPV=1	GT:GQ:DP:AD:ADF:ADR	1/1:.:38:0,38:0,26:0,12	1/1:.:38:0,38:0,26:0,12	PASS
chr1	1158844	C	T	DP=70;SS=1;SSC=1;GPV=0.0031618;SPV=0.6452	GT:GQ:DP:AD:ADF:ADR	0/1:.:35:31,4:10,3:21,1	0/1:.:35:31,4:10,3:21,1	PASS
chr1	1159599	G	A	DP=48;SS=1;SSC=2;GPV=2.1746e-16;SPV=0.63002	GT:GQ:DP:AD:ADF:ADR	1/1:.:24:6,18:5,13:1,5	1/1:.:24:6,18:5,13:1,5	PASS
chr1	1160003	G	A	DP=28;SS=1;SSC=1;GPV=7.3043e-07;SPV=0.64822	GT:GQ:DP:AD:ADF:ADR	0/1:.:14:6,8:1,2:5,6	0/1:.:14:6,8:1,2:5,6	RefReadPos
chr1	1160239	C	G	DP=48;SS=1;SSC=1;GPV=0.0028033;SPV=0.65025	GT:GQ:DP:AD:ADF:ADR	0/1:.:24:19,4:8,2:11,2	0/1:.:24:19,4:8,2:11,2	PASS
chr1	1161528	T	C	DP=30;SS=1;SSC=0;GPV=8.4556e-18;SPV=1	GT:GQ:DP:AD:ADF:ADR	1/1:.:15:0,15:0,12:0,3	1/1:.:15:0,15:0,12:0,3	PASS
chr1	1161720	C	T	DP=48;SS=1;SSC=2;GPV=2.0156e-05;SPV=0.62418	GT:GQ:DP:AD:ADF:ADR	0/1:.:24:17,7:12,6:5,1	0/1:.:24:17,7:12,6:5,1	PASS
chr1	1161907	T	C	DP=24;SS=1;SSC=1;GPV=4.0663e-06;SPV=0.65991	GT:GQ:DP:AD:ADF:ADR	0/1:.:12:5,7:0,3:5,4	0/1:.:12:5,7:0,3:5,4	PASS
chr1	1161955	T	G	DP=30;SS=1;SSC=1;GPV=8.3837e-06;SPV=0.64238	GT:GQ:DP:AD:ADF:ADR	0/1:.:15:8,7:0,2:8,5	0/1:.:15:8,7:0,2:8,5	PASS
chr1	1162557	A	G	DP=56;SS=1;SSC=0;GPV=2.5602e-33;SPV=1	GT:GQ:DP:AD:ADF:ADR	1/1:.:28:0,28:0,8:0,20	1/1:.:28:0,28:0,8:0,20	PASS
chr1	1162579	C	T	DP=48;SS=1;SSC=2;GPV=5.3443e-07;SPV=0.61694	GT:GQ:DP:AD:ADF:ADR	0/1:.:24:15,9:0,3:15,6	0/1:.:24:15,9:0,3:15,6	PASS
chr1	1165477	G	A	DP=68;SS=1;SSC=2;GPV=8.959e-20;SPV=0.60207	GT:GQ:DP:AD:ADF:ADR	0/1:.:34:11,23:6,14:5,9	0/1:.:34:11,23:6,14:5,9	PASS
chr1	1165623	C	T	DP=48;SS=1;SSC=2;GPV=1.2355e-09;SPV=0.61338	GT:GQ:DP:AD:ADF:ADR	0/1:.:24:12,12:0,0:12,12	0/1:.:24:12,12:0,0:12,12	Strand
chr1	1166033	G	A	DP=52;SS=1;SSC=2;GPV=1.8384e-09;SPV=0.60937	GT:GQ:DP:AD:ADF:ADR	0/1:.:26:14,12:7,2:7,10	0/1:.:26:14,12:7,2:7,10	PASS
chr1	1166916	G	A	DP=42;SS=1;SSC=2;GPV=5.5097e-10;SPV=0.62213	GT:GQ:DP:AD:ADF:ADR	0/1:.:21:9,12:5,4:4,8	0/1:.:21:9,12:5,4:4,8	PASS
chr1	1168162	T	C	DP=52;SS=1;SSC=2;GPV=2.2247e-05;SPV=0.6223	GT:GQ:DP:AD:ADF:ADR	0/1:.:26:19,7:9,6:10,1	0/1:.:26:19,7:9,6:10,1	PASS
chr1	1169858	T	C	DP=46;SS=1;SSC=2;GPV=8.5409e-09;SPV=0.61584	GT:GQ:DP:AD:ADF:ADR	0/1:.:23:12,11:1,3:11,8	0/1:.:23:12,11:1,3:11,8	PASS
chr1	1170681	G	A	DP=28;SS=1;SSC=1;GPV=5.6872e-14;SPV=0.75926	GT:GQ:DP:AD:ADF:ADR	1/1:.:14:1,13:1,10:0,3	1/1:.:14:1,13:1,10:0,3	PASS
chr1	1170732	A	G	DP=22;SS=1;SSC=0;GPV=4.7526e-13;SPV=1	GT:GQ:DP:AD:ADF:ADR	1/1:.:11:0,11:0,11:0,0	1/1:.:11:0,11:0,11:0,0	PASS
chr1	1171846	G	T	DP=18;SS=1;SSC=1;GPV=0.0095308;SPV=0.69005	GT:GQ:DP:AD:ADF:ADR	0/1:.:9:6,3:6,3:0,0	0/1:.:9:6,3:6,3:0,0	MMQSdiff
chr1	1171923	A	G	DP=60;SS=1;SSC=2;GPV=6.9672e-12;SPV=0.60173	GT:GQ:DP:AD:ADF:ADR	0/1:.:30:15,15:8,11:7,4	0/1:.:30:15,15:8,11:7,4	VarMMQS;MMQSdiff
chr1	1171925	A	C	DP=60;SS=1;SSC=2;GPV=6.9672e-12;SPV=0.60173	GT:GQ:DP:AD:ADF:ADR	0/1:.:30:15,15:8,11:7,4	0/1:.:30:15,15:8,11:7,4	VarMMQS;MMQSdiff
chr1	1171927	A	G	DP=64;SS=1;SSC=2;GPV=1.0507e-11;SPV=0.59876	GT:GQ:DP:AD:ADF:ADR	0/1:.:32:17,15:10,11:7,4	0/1:.:32:17,15:10,11:7,4	VarMMQS;MMQSdiff
chr1	1172059	C	T	DP=32;SS=1;SSC=1;GPV=1.2304e-06;SPV=0.63778	GT:GQ:DP:AD:ADF:ADR	0/1:.:16:8,8:5,4:3,4	0/1:.:16:8,8:5,4:3,4	ReadLenDiff
chr1	1173724	G	T	DP=24;SS=1;SSC=1;GPV=6.3493e-10;SPV=0.70497	GT:GQ:DP:AD:ADF:ADR	1/1:.:12:2,10:2,1:0,9	1/1:.:12:2,10:2,1:0,9	PASS
chr1	1173812	C	G	DP=46;SS=1;SSC=2;GPV=4.2225e-14;SPV=0.62528	GT:GQ:DP:AD:ADF:ADR	0/1:.:23:7,16:2,8:5,8	0/1:.:23:7,16:2,8:5,8	MMQSdiff
chr1	1173931	G	A	DP=28;SS=1;SSC=1;GPV=3.6611e-08;SPV=0.66362	GT:GQ:DP:AD:ADF:ADR	0/1:.:14:4,9:4,5:0,4	0/1:.:14:4,9:4,5:0,4	RefReadPos;VarMMQS;MMQSdiff
chr1	1173935	C	G	DP=28;SS=1;SSC=1;GPV=6.1806e-08;SPV=0.65271	GT:GQ:DP:AD:ADF:ADR	0/1:.:14:5,9:5,5:0,4	0/1:.:14:5,9:5,5:0,4	RefReadPos;VarMMQS;MMQSdiff
chr1	1173996	G	A	DP=56;SS=1;SSC=2;GPV=2.5383e-09;SPV=0.60625	GT:GQ:DP:AD:ADF:ADR	0/1:.:28:16,12:16,12:0,0	0/1:.:28:16,12:16,12:0,0	MMQSdiff
chr1	1174174	G	C	DP=38;SS=1;SSC=1;GPV=1.0241e-15;SPV=0.67006	GT:GQ:DP:AD:ADF:ADR	1/1:.:19:3,16:2,8:1,8	1/1:.:19:3,16:2,8:1,8	PASS
chr1	1174243	C	T	DP=52;SS=1;SSC=2;GPV=1.4653e-14;SPV=0.61439	GT:GQ:DP:AD:ADF:ADR	0/1:.:26:9,17:0,5:9,12	0/1:.:26:9,17:0,5:9,12	MMQSdiff
chr1	1174273	G	A	DP=32;SS=1;SSC=1;GPV=1.1508e-08;SPV=0.64201	GT:GQ:DP:AD:ADF:ADR	0/1:.:16:6,10:0,5:6,5	0/1:.:16:6,10:0,5:6,5	MMQSdiff
chr1	1175611	G	C	DP=26;SS=1;SSC=1;GPV=5.4595e-06;SPV=0.65245	GT:GQ:DP:AD:ADF:ADR	0/1:.:13:6,7:6,7:0,0	0/1:.:13:6,7:6,7:0,0	Strand
chr1	1176329	A	G	DP=16;SS=1;SSC=1;GPV=8.0605e-06;SPV=0.71538	GT:GQ:DP:AD:ADF:ADR	1/1:.:8:2,6:0,0:2,6	1/1:.:8:2,6:0,0:2,6	RefAvgRL;Strand;VarMMQS;MMQSdiff
chr1	1177602	C	T	DP=54;SS=1;SSC=2;GPV=3.0926e-11;SPV=0.60715	GT:GQ:DP:AD:ADF:ADR	0/1:.:27:13,14:7,9:6,5	0/1:.:27:13,14:7,9:6,5	PASS
chr1	1178121	C	A	DP=22;SS=1;SSC=1;GPV=0.00026061;SPV=0.66504	GT:GQ:DP:AD:ADF:ADR	0/1:.:11:6,5:5,2:1,3	0/1:.:11:6,5:5,2:1,3	MMQSdiff
chr1	1178191	A	G	DP=48;SS=1;SSC=2;GPV=7.5916e-14;SPV=0.61995	GT:GQ:DP:AD:ADF:ADR	0/1:.:24:8,16:3,6:5,10	0/1:.:24:8,16:3,6:5,10	PASS
chr1	1179319	G	A	DP=38;SS=1;SSC=1;GPV=1.407e-05;SPV=0.63129	GT:GQ:DP:AD:ADF:ADR	0/1:.:19:12,7:10,5:2,2	0/1:.:19:12,7:10,5:2,2	PASS
chr1	1179600	A	G	DP=92;SS=1;SSC=2;GPV=1.3567e-12;SPV=0.5854	GT:GQ:DP:AD:ADF:ADR	0/1:.:46:29,17:18,6:11,11	0/1:.:46:29,17:18,6:11,11	PASS
chr1	1179999	G	A	DP=52;SS=1;SSC=2;GPV=2.38e-11;SPV=0.60937	GT:GQ:DP:AD:ADF:ADR	0/1:.:26:12,14:11,2:1,12	0/1:.:26:12,14:11,2:1,12	RefAvgRL
chr1	1180614	G	A	DP=40;SS=1;SSC=2;GPV=2.3315e-06;SPV=0.62624	GT:GQ:DP:AD:ADF:ADR	0/1:.:20:12,8:8,2:4,6	0/1:.:20:12,8:8,2:4,6	PASS
chr1	1180851	T	C	DP=46;SS=1;SSC=0;GPV=2.4343e-27;SPV=1	GT:GQ:DP:AD:ADF:ADR	1/1:.:23:0,23:0,22:0,1	1/1:.:23:0,23:0,22:0,1	PASS
chr1	1180931	A	G	DP=26;SS=1;SSC=0;GPV=2.0165e-15;SPV=1	GT:GQ:DP:AD:ADF:ADR	1/1:.:13:0,13:0,2:0,11	1/1:.:13:0,13:0,2:0,11	PASS
chr1	1182018	A	G	DP=74;SS=1;SSC=2;GPV=2.9945e-20;SPV=0.59604	GT:GQ:DP:AD:ADF:ADR	0/1:.:37:13,24:5,9:8,15	0/1:.:37:13,24:5,9:8,15	PASS
chr1	1182204	G	A	DP=40;SS=1;SSC=2;GPV=3.1919e-07;SPV=0.62441	GT:GQ:DP:AD:ADF:ADR	0/1:.:20:11,9:6,7:5,2	0/1:.:20:11,9:6,7:5,2	PASS
chr1	1183198	G	A	DP=48;SS=1;SSC=1;GPV=0.0028457;SPV=0.64961	GT:GQ:DP:AD:ADF:ADR	0/1:.:24:20,4:14,1:6,3	0/1:.:24:20,4:14,1:6,3	PASS
chr1	1184277	G	C	DP=50;SS=1;SSC=0;GPV=9.9117e-30;SPV=1	GT:GQ:DP:AD:ADF:ADR	1/1:.:25:0,25:0,15:0,10	1/1:.:25:0,25:0,15:0,10	PASS
chr1	1184478	C	T	DP=22;SS=1;SSC=0;GPV=4.7526e-13;SPV=1	GT:GQ:DP:AD:ADF:ADR	1/1:.:11:0,11:0,5:0,6	1/1:.:11:0,11:0,5:0,6	PASS
chr1	1184711	G	A	DP=54;SS=1;SSC=2;GPV=0.000123;SPV=0.62773	GT:GQ:DP:AD:ADF:ADR	0/1:.:27:21,6:11,4:10,2	0/1:.:27:21,6:11,4:10,2	RefMapQual;RefAvgRL;VarMapQual
chr1	1184990	C	G	DP=34;SS=1;SSC=1;GPV=2.2142e-17;SPV=0.75758	GT:GQ:DP:AD:ADF:ADR	1/1:.:17:1,16:1,9:0,7	1/1:.:17:1,16:1,9:0,7	PASS
chr1	1185051	G	A	DP=24;SS=1;SSC=1;GPV=0.00029985;SPV=0.65991	GT:GQ:DP:AD:ADF:ADR	0/1:.:12:7,5:6,1:1,4	0/1:.:12:7,5:6,1:1,4	PASS
chr1	1187535	A	G	DP=16;SS=1;SSC=1;GPV=0.00012413;SPV=0.6958	GT:GQ:DP:AD:ADF:ADR	0/1:.:8:3,5:3,3:0,2	0/1:.:8:3,5:3,3:0,2	VarMMQS;MMQSdiff
chr1	1188507	C	T	DP=38;SS=1;SSC=1;GPV=0.0025935;SPV=0.6536	GT:GQ:DP:AD:ADF:ADR	0/1:.:19:15,4:14,4:1,0	0/1:.:19:15,4:14,4:1,0	PASS
chr1	1188669	T	A	DP=48;SS=1;SSC=1;GPV=0.013237;SPV=0.66691	GT:GQ:DP:AD:ADF:ADR	0/1:.:24:21,3:2,0:19,3	0/1:.:24:21,3:2,0:19,3	VarCount
chr1	1189283	G	A	DP=34;SS=1;SSC=0;GPV=3.5146e-20;SPV=1	GT:GQ:DP:AD:ADF:ADR	1/1:.:17:0,17:0,12:0,5	1/1:.:17:0,17:0,12:0,5	PASS
chr1	1192629	G	C	DP=42;SS=1;SSC=1;GPV=0.00053293;SPV=0.64071	GT:GQ:DP:AD:ADF:ADR	0/1:.:21:16,5:5,3:11,2	0/1:.:21:16,5:5,3:11,2	RefAvgRL;VarMapQual;MMQSdiff
chr1	1193141	C	T	DP=24;SS=1;SSC=1;GPV=0.001949;SPV=0.66658	GT:GQ:DP:AD:ADF:ADR	0/1:.:12:8,4:5,2:3,2	0/1:.:12:8,4:5,2:3,2	PASS
chr1	1197405	C	T	DP=18;SS=1;SSC=1;GPV=8.0605e-07;SPV=0.71176	GT:GQ:DP:AD:ADF:ADR	1/1:.:9:2,7:0,0:2,7	1/1:.:9:2,7:0,0:2,7	Strand
chr1	1197586	C	A	DP=54;SS=1;SSC=2;GPV=2.7171e-10;SPV=0.60715	GT:GQ:DP:AD:ADF:ADR	0/1:.:27:14,13:7,2:7,11	0/1:.:27:14,13:7,2:7,11	PASS
chr1	1197697	A	G	DP=26;SS=1;SSC=0;GPV=2.0165e-15;SPV=1	GT:GQ:DP:AD:ADF:ADR	1/1:.:13:0,13:0,3:0,10	1/1:.:13:0,13:0,3:0,10	PASS
chr1	1197861	C	T	DP=86;SS=1;SSC=2;GPV=1.8221e-14;SPV=0.58586	GT:GQ:DP:AD:ADF:ADR	0/1:.:43:24,19:11,14:13,5	0/1:.:43:24,19:11,14:13,5	PASS
chr1	1197893	T	C	DP=66;SS=1;SSC=0;GPV=2.6498e-39;SPV=1	GT:GQ:DP:AD:ADF:ADR	1/1:.:33:0,33:0,18:0,15	1/1:.:33:0,33:0,18:0,15	PASS
chr1	1198407	T	C	DP=32;SS=1;SSC=0;GPV=5.4567e-19;SPV=1	GT:GQ:DP:AD:ADF:ADR	1/1:.:16:0,16:0,9:0,7	1/1:.:16:0,16:0,9:0,7	PASS
chr1	1198435	T	C	DP=38;SS=1;SSC=0;GPV=1.4508e-22;SPV=1	GT:GQ:DP:AD:ADF:ADR	1/1:.:19:0,19:0,7:0,12	1/1:.:19:0,19:0,7:0,12	PASS
chr1	1198550	A	G	DP=34;SS=1;SSC=1;GPV=7.5302e-05;SPV=0.63966	GT:GQ:DP:AD:ADF:ADR	0/1:.:17:11,6:10,5:1,1	0/1:.:17:11,6:10,5:1,1	MMQSdiff
chr1	1198673	G	A	DP=42;SS=1;SSC=2;GPV=2.607e-06;SPV=0.62434	GT:GQ:DP:AD:ADF:ADR	0/1:.:21:13,8:7,3:6,5	0/1:.:21:13,8:7,3:6,5	PASS
chr1	1199253	C	T	DP=34;SS=1;SSC=1;GPV=4.1482e-12;SPV=0.65599	GT:GQ:DP:AD:ADF:ADR	1/1:.:17:4,13:3,8:1,5	1/1:.:17:4,13:3,8:1,5	MMQSdiff
chr1	1199327	G	A	DP=34;SS=1;SSC=1;GPV=1.349e-13;SPV=0.67191	GT:GQ:DP:AD:ADF:ADR	1/1:.:17:3,14:2,7:1,7	1/1:.:17:3,14:2,7:1,7	MMQSdiff
chr1	1199727	C	T	DP=48;SS=1;SSC=2;GPV=1.2355e-09;SPV=0.61338	GT:GQ:DP:AD:ADF:ADR	0/1:.:24:12,12:11,2:1,10	0/1:.:24:12,12:11,2:1,10	PASS
chr1	1199728	C	G	DP=48;SS=1;SSC=2;GPV=1.2355e-09;SPV=0.61338	GT:GQ:DP:AD:ADF:ADR	0/1:.:24:12,12:11,2:1,10	0/1:.:24:12,12:11,2:1,10	PASS
chr1	1199862	A	C	DP=32;SS=1;SSC=0;GPV=5.4567e-19;SPV=1	GT:GQ:DP:AD:ADF:ADR	1/1:.:16:0,16:0,4:0,12	1/1:.:16:0,16:0,4:0,12	PASS
chr1	1200271	C	T	DP=42;SS=1;SSC=1;GPV=0.00053293;SPV=0.64071	GT:GQ:DP:AD:ADF:ADR	0/1:.:21:16,5:2,4:14,1	0/1:.:21:16,5:2,4:14,1	PASS
chr1	1201373	T	C	DP=108;SS=1;SSC=0;GPV=0;SPV=1	GT:GQ:DP:AD:ADF:ADR	1/1:.:54:0,54:0,5:0,49	1/1:.:54:0,54:0,5:0,49	PASS
chr1	1201798	C	G	DP=52;SS=1;SSC=1;GPV=0.0029216;SPV=0.6485	GT:GQ:DP:AD:ADF:ADR	0/1:.:26:22,4:2,1:20,3	0/1:.:26:22,4:2,1:20,3	RefMMQS;MinMMQSdiff
chr1	1201830	C	T	DP=40;SS=1;SSC=2;GPV=3.0187e-11;SPV=0.62947	GT:GQ:DP:AD:ADF:ADR	0/1:.:20:7,13:0,0:7,13	0/1:.:20:7,13:0,0:7,13	RefMapQual;Strand;VarMMQS;MMQSdiff
chr1	1201832	G	C	DP=42;SS=1;SSC=1;GPV=1.7613e-11;SPV=0.63595	GT:GQ:DP:AD:ADF:ADR	0/1:.:21:6,13:0,0:6,13	0/1:.:21:6,13:0,0:6,13	RefMapQual;Strand;VarMMQS;MMQSdiff
chr1	1202302	G	T	DP=20;SS=1;SSC=1;GPV=0.010098;SPV=0.68576	GT:GQ:DP:AD:ADF:ADR	0/1:.:10:7,3:1,1:6,2	0/1:.:10:7,3:1,1:6,2	RefMapQual;RefMMQS;VarCount;VarMapQual;MinMMQSdiff
chr1	1202306	C	G	DP=20;SS=1;SSC=1;GPV=0.010098;SPV=0.68576	GT:GQ:DP:AD:ADF:ADR	0/1:.:10:7,3:1,1:6,2	0/1:.:10:7,3:1,1:6,2	RefMapQual;RefMMQS;VarAvgRL;MinMMQSdiff
chr1	1202326	C	G	DP=16;SS=1;SSC=1;GPV=0.0012236;SPV=0.69037	GT:GQ:DP:AD:ADF:ADR	0/1:.:8:4,4:1,1:3,3	0/1:.:8:4,4:1,1:3,3	VarMapQual;VarMMQS
chr1	1202492	G	T	DP=34;SS=1;SSC=1;GPV=0.0024562;SPV=0.65599	GT:GQ:DP:AD:ADF:ADR	0/1:.:17:13,4:5,1:8,3	0/1:.:17:13,4:5,1:8,3	RefMapQual;RefAvgRL;VarMapQual;VarMMQS;VarAvgRL;MMQSdiff
chr1	1202497	C	G	DP=36;SS=1;SSC=1;GPV=7.5302e-05;SPV=0.63966	GT:GQ:DP:AD:ADF:ADR	0/1:.:18:11,6:4,3:7,3	0/1:.:18:11,6:4,3:7,3	RefMapQual;RefAvgRL;VarMapQual;VarMMQS;VarAvgRL;MMQSdiff
chr1	1202511	G	T	DP=38;SS=1;SSC=1;GPV=0.00049525;SPV=0.64301	GT:GQ:DP:AD:ADF:ADR	0/1:.:19:14,5:6,2:8,3	0/1:.:19:14,5:6,2:8,3	RefMapQual;RefAvgRL;VarMapQual;VarMMQS;VarAvgRL;MMQSdiff
chr1	1202515	C	G	DP=40;SS=1;SSC=1;GPV=0.002653;SPV=0.65262	GT:GQ:DP:AD:ADF:ADR	0/1:.:20:16,4:7,1:9,3	0/1:.:20:16,4:7,1:9,3	RefMapQual;RefAvgRL;VarMapQual;VarAvgRL;MinMMQSdiff
chr1	1202530	G	T	DP=34;SS=1;SSC=1;GPV=1.4997e-06;SPV=0.63407	GT:GQ:DP:AD:ADF:ADR	0/1:.:17:9,8:3,4:6,4	0/1:.:17:9,8:3,4:6,4	RefMapQual;RefAvgRL;VarMMQS;MMQSdiff
chr1	1202562	C	T	DP=22;SS=1;SSC=1;GPV=0.01057;SPV=0.68244	GT:GQ:DP:AD:ADF:ADR	0/1:.:11:8,3:1,1:7,2	0/1:.:11:8,3:1,1:7,2	VarCount;VarMapQual;VarMMQS;VarAvgRL;MMQSdiff;ReadLenDiff
chr1	1202723	T	C	DP=24;SS=1;SSC=1;GPV=0.00029985;SPV=0.65991	GT:GQ:DP:AD:ADF:ADR	0/1:.:12:7,5:1,2:6,3	0/1:.:12:7,5:1,2:6,3	VarMapQual;VarMMQS;MMQSdiff
chr1	1202725	T	G	DP=24;SS=1;SSC=1;GPV=0.0014461;SPV=0.68141	GT:GQ:DP:AD:ADF:ADR	0/1:.:12:5,4:0,1:5,3	0/1:.:12:5,4:0,1:5,3	VarMapQual;VarMMQS;MMQSdiff
chr1	1203533	T	C	DP=26;SS=1;SSC=0;GPV=2.0165e-15;SPV=1	GT:GQ:DP:AD:ADF:ADR	1/1:.:13:0,13:0,9:0,4	1/1:.:13:0,13:0,9:0,4	PASS
chr1	1203822	T	C	DP=56;SS=1;SSC=0;GPV=2.5602e-33;SPV=1	GT:GQ:DP:AD:ADF:ADR	1/1:.:28:0,28:0,23:0,5	1/1:.:28:0,28:0,23:0,5	PASS
chr1	1204910	T	C	DP=52;SS=1;SSC=2;GPV=2.2247e-05;SPV=0.6223	GT:GQ:DP:AD:ADF:ADR	0/1:.:26:19,7:5,2:14,5	0/1:.:26:19,7:5,2:14,5	PASS
chr1	1205055	G	T	DP=24;SS=1;SSC=0;GPV=3.101e-14;SPV=1	GT:GQ:DP:AD:ADF:ADR	1/1:.:12:0,12:0,5:0,7	1/1:.:12:0,12:0,5:0,7	PASS
chr1	1205813	G	A	DP=20;SS=1;SSC=1;GPV=1.6758e-09;SPV=0.76316	GT:GQ:DP:AD:ADF:ADR	1/1:.:10:1,9:1,2:0,7	1/1:.:10:1,9:1,2:0,7	PASS
chr1	1206176	G	T	DP=26;SS=1;SSC=1;GPV=0.00033576;SPV=0.65592	GT:GQ:DP:AD:ADF:ADR	0/1:.:13:8,5:0,3:8,2	0/1:.:13:8,5:0,3:8,2	VarReadPos;VarDist3
chr1	1206444	G	C	DP=40;SS=1;SSC=1;GPV=8.0088e-21;SPV=0.75641	GT:GQ:DP:AD:ADF:ADR	1/1:.:20:1,19:1,13:0,6	1/1:.:20:1,19:1,13:0,6	PASS
chr1	1206874	C	G	DP=44;SS=1;SSC=2;GPV=7.0445e-11;SPV=0.62016	GT:GQ:DP:AD:ADF:ADR	0/1:.:22:9,13:5,5:4,8	0/1:.:22:9,13:5,5:4,8	PASS
chr1	1206978	T	C	DP=58;SS=1;SSC=2;GPV=5.5047e-12;SPV=0.60348	GT:GQ:DP:AD:ADF:ADR	0/1:.:29:14,15:4,11:10,4	0/1:.:29:14,15:4,11:10,4	PASS
chr1	1208038	T	C	DP=26;SS=1;SSC=0;GPV=2.0165e-15;SPV=1	GT:GQ:DP:AD:ADF:ADR	1/1:.:13:0,13:0,6:0,7	1/1:.:13:0,13:0,6:0,7	PASS
chr1	1208784	G	T	DP=48;SS=1;SSC=1;GPV=8.1086e-18;SPV=0.6381	GT:GQ:DP:AD:ADF:ADR	1/1:.:24:5,19:0,14:5,5	1/1:.:24:5,19:0,14:5,5	MMQSdiff
chr1	1208786	G	A	DP=48;SS=1;SSC=1;GPV=8.1086e-18;SPV=0.6381	GT:GQ:DP:AD:ADF:ADR	1/1:.:24:5,19:0,14:5,5	1/1:.:24:5,19:0,14:5,5	MMQSdiff
chr1	1208816	T	C	DP=44;SS=1;SSC=0;GPV=3.8097e-26;SPV=1	GT:GQ:DP:AD:ADF:ADR	1/1:.:22:0,22:0,13:0,9	1/1:.:22:0,22:0,13:0,9	PASS
chr1	1209300	C	T	DP=56;SS=1;SSC=2;GPV=2.416e-05;SPV=0.62076	GT:GQ:DP:AD:ADF:ADR	0/1:.:28:21,7:17,4:4,3	0/1:.:28:21,7:17,4:4,3	PASS
chr1	1209452	A	G	DP=64;SS=1;SSC=2;GPV=1.2401e-12;SPV=0.59857	GT:GQ:DP:AD:ADF:ADR	0/1:.:32:16,16:5,6:11,10	0/1:.:32:16,16:5,6:11,10	PASS
chr1	1210321	G	A	DP=62;SS=1;SSC=2;GPV=3.7283e-09;SPV=0.60268	GT:GQ:DP:AD:ADF:ADR	0/1:.:31:19,12:13,8:6,4	0/1:.:31:19,12:13,8:6,4	PASS
chr1	1210631	G	A	DP=50;SS=1;SSC=2;GPV=8.4786e-15;SPV=0.61879	GT:GQ:DP:AD:ADF:ADR	0/1:.:25:8,17:7,6:1,11	0/1:.:25:8,17:7,6:1,11	PASS
chr1	1211316	C	T	DP=66;SS=1;SSC=2;GPV=9.5854e-11;SPV=0.5982	GT:GQ:DP:AD:ADF:ADR	0/1:.:33:19,14:14,5:5,9	0/1:.:33:19,14:14,5:5,9	PASS
chr1	1212275	G	A	DP=40;SS=1;SSC=1;GPV=1.9197e-12;SPV=0.63445	GT:GQ:DP:AD:ADF:ADR	0/1:.:20:6,14:0,8:6,6	0/1:.:20:6,14:0,8:6,6	PASS
chr1	1212898	C	T	DP=48;SS=1;SSC=0;GPV=1.554e-28;SPV=1	GT:GQ:DP:AD:ADF:ADR	1/1:.:24:0,24:0,12:0,12	1/1:.:24:0,24:0,12:0,12	PASS
chr1	1212978	G	A	DP=50;SS=1;SSC=2;GPV=3.6584e-06;SPV=0.61879	GT:GQ:DP:AD:ADF:ADR	0/1:.:25:17,8:7,1:10,7	0/1:.:25:17,8:7,1:10,7	PASS
chr1	1215852	T	C	DP=34;SS=1;SSC=1;GPV=1.1295e-05;SPV=0.63586	GT:GQ:DP:AD:ADF:ADR	0/1:.:17:10,7:9,7:1,0	0/1:.:17:10,7:9,7:1,0	Strand
chr1	1216593	G	C	DP=42;SS=1;SSC=1;GPV=0.00053293;SPV=0.64071	GT:GQ:DP:AD:ADF:ADR	0/1:.:21:16,5:6,2:10,3	0/1:.:21:16,5:6,2:10,3	MMQSdiff
chr1	1217733	G	A	DP=36;SS=1;SSC=1;GPV=8.1472e-05;SPV=0.63766	GT:GQ:DP:AD:ADF:ADR	0/1:.:18:12,6:1,5:11,1	0/1:.:18:12,6:1,5:11,1	PASS
chr1	1218718	G	C	DP=20;SS=1;SSC=1;GPV=0.001638;SPV=0.67504	GT:GQ:DP:AD:ADF:ADR	0/1:.:10:6,4:6,4:0,0	0/1:.:10:6,4:6,4:0,0	VarReadPos;VarDist3
chr1	1219577	G	A	DP=48;SS=1;SSC=1;GPV=4.207e-23;SPV=0.69574	GT:GQ:DP:AD:ADF:ADR	1/1:.:24:2,22:2,11:0,11	1/1:.:24:2,22:2,11:0,11	PASS
chr1	1219858	G	A	DP=50;SS=1;SSC=0;GPV=9.9117e-30;SPV=1	GT:GQ:DP:AD:ADF:ADR	1/1:.:25:0,25:0,7:0,18	1/1:.:25:0,25:0,7:0,18	PASS
chr1	1220377	C	T	DP=34;SS=1;SSC=1;GPV=7.5302e-05;SPV=0.63966	GT:GQ:DP:AD:ADF:ADR	0/1:.:17:11,6:7,2:4,4	0/1:.:17:11,6:7,2:4,4	MMQSdiff
chr1	1220406	T	C	DP=34;SS=1;SSC=1;GPV=7.5302e-05;SPV=0.63966	GT:GQ:DP:AD:ADF:ADR	0/1:.:17:11,6:7,2:4,4	0/1:.:17:11,6:7,2:4,4	MMQSdiff
chr1	1220751	T	C	DP=68;SS=1;SSC=0;GPV=1.6809e-40;SPV=1	GT:GQ:DP:AD:ADF:ADR	1/1:.:34:0,34:0,31:0,3	1/1:.:34:0,34:0,31:0,3	PASS
chr1	1223251	A	G	DP=54;SS=1;SSC=0;GPV=4.0229e-32;SPV=1	GT:GQ:DP:AD:ADF:ADR	1/1:.:27:0,27:0,17:0,10	1/1:.:27:0,27:0,17:0,10	PASS
chr1	1224137	T	C	DP=38;SS=1;SSC=0;GPV=1.4508e-22;SPV=1	GT:GQ:DP:AD:ADF:ADR	1/1:.:19:0,19:0,4:0,15	1/1:.:19:0,19:0,4:0,15	PASS
chr1	1225420	C	T	DP=58;SS=1;SSC=1;GPV=0.013641;SPV=0.66494	GT:GQ:DP:AD:ADF:ADR	0/1:.:29:26,3:24,3:2,0	0/1:.:29:26,3:24,3:2,0	VarCount;MMQSdiff
chr1	1226013	C	T	DP=42;SS=1;SSC=1;GPV=0.0027074;SPV=0.65174	GT:GQ:DP:AD:ADF:ADR	0/1:.:21:17,4:4,1:13,3	0/1:.:21:17,4:4,1:13,3	PASS
chr1	1226363	C	A	DP=16;SS=1;SSC=0;GPV=1.6637e-09;SPV=1	GT:GQ:DP:AD:ADF:ADR	1/1:.:8:0,8:0,6:0,2	1/1:.:8:0,8:0,6:0,2	PASS
chr1	1226946	A	G	DP=40;SS=1;SSC=0;GPV=9.3017e-24;SPV=1	GT:GQ:DP:AD:ADF:ADR	1/1:.:20:0,20:0,4:0,16	1/1:.:20:0,20:0,4:0,16	PASS
chr1	1228424	C	T	DP=26;SS=1;SSC=1;GPV=3.6611e-08;SPV=0.66362	GT:GQ:DP:AD:ADF:ADR	0/1:.:13:4,9:3,2:1,7	0/1:.:13:4,9:3,2:1,7	PASS
chr1	1229244	A	G	DP=24;SS=1;SSC=1;GPV=3.8815e-05;SPV=0.65786	GT:GQ:DP:AD:ADF:ADR	0/1:.:12:6,6:1,4:5,2	0/1:.:12:6,6:1,4:5,2	MMQSdiff
chr1	1229248	C	T	DP=24;SS=1;SSC=1;GPV=3.8815e-05;SPV=0.65786	GT:GQ:DP:AD:ADF:ADR	0/1:.:12:6,6:1,4:5,2	0/1:.:12:6,6:1,4:5,2	MMQSdiff
chr1	1229550	C	T	DP=16;SS=1;SSC=1;GPV=0.00012413;SPV=0.6958	GT:GQ:DP:AD:ADF:ADR	0/1:.:8:3,5:2,1:1,4	0/1:.:8:3,5:2,1:1,4	VarDist3
chr1	1229930	G	A	DP=36;SS=1;SSC=1;GPV=1.1855e-14;SPV=0.67093	GT:GQ:DP:AD:ADF:ADR	1/1:.:18:3,15:3,15:0,0	1/1:.:18:3,15:3,15:0,0	PASS
chr1	1232800	G	C	DP=32;SS=1;SSC=1;GPV=4.1964e-11;SPV=0.65746	GT:GQ:DP:AD:ADF:ADR	1/1:.:16:4,12:1,4:3,8	1/1:.:16:4,12:1,4:3,8	PASS
chr1	1234105	G	A	DP=20;SS=1;SSC=1;GPV=2.2548e-05;SPV=0.67504	GT:GQ:DP:AD:ADF:ADR	0/1:.:10:4,6:1,5:3,1	0/1:.:10:4,6:1,5:3,1	RefAvgRL
chr1	1234593	G	A	DP=78;SS=1;SSC=2;GPV=7.2168e-14;SPV=0.58974	GT:GQ:DP:AD:ADF:ADR	0/1:.:39:21,18:7,7:14,11	0/1:.:39:21,18:7,7:14,11	PASS
chr1	1234610	G	A	DP=82;SS=1;SSC=2;GPV=0.00015831;SPV=0.62201	GT:GQ:DP:AD:ADF:ADR	0/1:.:41:35,6:8,3:27,3	0/1:.:41:35,6:8,3:27,3	PASS
chr1	1235720	T	G	DP=80;SS=1;SSC=0;GPV=0;SPV=1	GT:GQ:DP:AD:ADF:ADR	1/1:.:40:0,40:0,25:0,15	1/1:.:40:0,40:0,25:0,15	PASS
chr1	1235869	T	C	DP=36;SS=1;SSC=1;GPV=0.0025282;SPV=0.65472	GT:GQ:DP:AD:ADF:ADR	0/1:.:18:14,4:0,0:14,4	0/1:.:18:14,4:0,0:14,4	PASS
chr1	1236037	C	T	DP=88;SS=1;SSC=2;GPV=3.1349e-22;SPV=0.58655	GT:GQ:DP:AD:ADF:ADR	0/1:.:44:17,27:11,22:6,5	0/1:.:44:17,27:11,22:6,5	VarAvgRL;MMQSdiff
chr1	1236303	A	G	DP=70;SS=1;SSC=2;GPV=1.2505e-10;SPV=0.59624	GT:GQ:DP:AD:ADF:ADR	0/1:.:35:21,14:18,8:3,6	0/1:.:35:21,14:18,8:3,6	PASS
chr1	1236587	G	A	DP=76;SS=1;SSC=2;GPV=6.8742e-09;SPV=0.59728	GT:GQ:DP:AD:ADF:ADR	0/1:.:38:26,12:9,4:17,8	0/1:.:38:26,12:9,4:17,8	PASS
chr1	1236705	T	C	DP=72;SS=1;SSC=2;GPV=3.3502e-13;SPV=0.5932	GT:GQ:DP:AD:ADF:ADR	0/1:.:36:19,17:6,8:13,9	0/1:.:36:19,17:6,8:13,9	PASS
chr1	1237404	C	T	DP=78;SS=1;SSC=2;GPV=7.2168e-14;SPV=0.58974	GT:GQ:DP:AD:ADF:ADR	0/1:.:39:21,18:9,7:12,11	0/1:.:39:21,18:9,7:12,11	PASS
chr1	1237868	G	A	DP=92;SS=1;SSC=2;GPV=2.8411e-14;SPV=0.58376	GT:GQ:DP:AD:ADF:ADR	0/1:.:46:27,19:7,9:20,10	0/1:.:46:27,19:7,9:20,10	PASS
chr1	1238162	T	C	DP=52;SS=1;SSC=2;GPV=6.4267e-07;SPV=0.61439	GT:GQ:DP:AD:ADF:ADR	0/1:.:26:17,9:7,7:10,2	0/1:.:26:17,9:7,7:10,2	RefAvgRL;MMQSdiff
chr1	1238211	C	G	DP=50;SS=1;SSC=2;GPV=4.7433e-16;SPV=0.62319	GT:GQ:DP:AD:ADF:ADR	0/1:.:25:7,18:5,14:2,4	0/1:.:25:7,18:5,14:2,4	MMQSdiff
chr1	1238231	G	A	DP=68;SS=1;SSC=2;GPV=1.0736e-23;SPV=0.61216	GT:GQ:DP:AD:ADF:ADR	1/1:.:34:8,26:4,21:4,5	1/1:.:34:8,26:4,21:4,5	MMQSdiff
chr1	1239127	A	C	DP=26;SS=1;SSC=1;GPV=3.6611e-08;SPV=0.66362	GT:GQ:DP:AD:ADF:ADR	0/1:.:13:4,9:0,3:4,6	0/1:.:13:4,9:0,3:4,6	PASS
chr1	1239228	C	T	DP=36;SS=1;SSC=1;GPV=4.0051e-13;SPV=0.65472	GT:GQ:DP:AD:ADF:ADR	1/1:.:18:4,14:0,6:4,8	1/1:.:18:4,14:0,6:4,8	PASS
chr1	1239574	T	C	DP=54;SS=1;SSC=2;GPV=6.9602e-07;SPV=0.61331	GT:GQ:DP:AD:ADF:ADR	0/1:.:27:18,9:11,5:7,4	0/1:.:27:18,9:11,5:7,4	PASS
chr1	1240148	C	G	DP=60;SS=1;SSC=2;GPV=3.316e-09;SPV=0.60375	GT:GQ:DP:AD:ADF:ADR	0/1:.:30:18,12:14,2:4,10	0/1:.:30:18,12:14,2:4,10	MMQSdiff
chr1	1240367	A	G	DP=40;SS=1;SSC=2;GPV=1.5388e-05;SPV=0.62947	GT:GQ:DP:AD:ADF:ADR	0/1:.:20:13,7:9,4:4,3	0/1:.:20:13,7:9,4:4,3	PASS
chr1	1241053	A	G	DP=56;SS=1;SSC=1;GPV=1.5739e-25;SPV=0.66527	GT:GQ:DP:AD:ADF:ADR	1/1:.:28:3,25:2,7:1,18	1/1:.:28:3,25:2,7:1,18	PASS
chr1	1241217	T	C	DP=56;SS=1;SSC=2;GPV=2.7907e-15;SPV=0.60961	GT:GQ:DP:AD:ADF:ADR	0/1:.:28:10,18:1,8:9,10	0/1:.:28:10,18:1,8:9,10	PASS
chr1	1242024	C	T	DP=58;SS=1;SSC=2;GPV=3.2245e-16;SPV=0.60859	GT:GQ:DP:AD:ADF:ADR	0/1:.:29:10,19:6,6:4,13	0/1:.:29:10,19:6,6:4,13	MMQSdiff
chr1	1242094	A	G	DP=56;SS=1;SSC=2;GPV=1.8605e-16;SPV=0.61234	GT:GQ:DP:AD:ADF:ADR	0/1:.:28:9,19:0,7:9,12	0/1:.:28:9,19:0,7:9,12	MMQSdiff
chr1	1242250	A	G	DP=26;SS=1;SSC=1;GPV=0.00033576;SPV=0.65592	GT:GQ:DP:AD:ADF:ADR	0/1:.:13:8,5:6,2:2,3	0/1:.:13:8,5:6,2:2,3	PASS
chr1	1242415	C	T	DP=42;SS=1;SSC=2;GPV=5.5097e-10;SPV=0.62213	GT:GQ:DP:AD:ADF:ADR	0/1:.:21:9,12:9,10:0,2	0/1:.:21:9,12:9,10:0,2	PASS
chr1	1242865	C	T	DP=46;SS=1;SSC=2;GPV=2.1709e-15;SPV=0.63094	GT:GQ:DP:AD:ADF:ADR	0/1:.:23:6,17:0,8:6,9	0/1:.:23:6,17:0,8:6,9	PASS
chr1	1243102	A	G	DP=22;SS=1;SSC=1;GPV=2.7817e-06;SPV=0.67028	GT:GQ:DP:AD:ADF:ADR	0/1:.:11:4,7:1,5:3,2	0/1:.:11:4,7:1,5:3,2	PASS
chr1	1243847	G	A	DP=44;SS=1;SSC=2;GPV=7.4746e-10;SPV=0.61872	GT:GQ:DP:AD:ADF:ADR	0/1:.:22:10,12:0,0:10,12	0/1:.:22:10,12:0,0:10,12	Strand
chr1	1244005	A	G	DP=98;SS=1;SSC=2;GPV=1.5733e-23;SPV=0.58134	GT:GQ:DP:AD:ADF:ADR	0/1:.:49:20,29:17,21:3,8	0/1:.:49:20,29:17,21:3,8	PASS
chr1	1244165	T	A	DP=36;SS=1;SSC=1;GPV=1.7753e-06;SPV=0.63101	GT:GQ:DP:AD:ADF:ADR	0/1:.:18:10,8:5,4:5,4	0/1:.:18:10,8:5,4:5,4	MMQSdiff
chr1	1244175	G	C	DP=36;SS=1;SSC=1;GPV=1.7753e-06;SPV=0.63101	GT:GQ:DP:AD:ADF:ADR	0/1:.:18:10,8:5,3:5,5	0/1:.:18:10,8:5,3:5,5	MMQSdiff
chr1	1244799	C	A	DP=16;SS=1;SSC=1;GPV=0.008837;SPV=0.6958	GT:GQ:DP:AD:ADF:ADR	0/1:.:8:5,3:0,0:5,3	0/1:.:8:5,3:0,0:5,3	PASS
chr1	1246371	T	C	DP=48;SS=1;SSC=2;GPV=4.5188e-15;SPV=0.62418	GT:GQ:DP:AD:ADF:ADR	0/1:.:24:7,17:4,8:3,9	0/1:.:24:7,17:4,8:3,9	PASS
chr1	1247173	C	T	DP=36;SS=1;SSC=1;GPV=9.2118e-12;SPV=0.6444	GT:GQ:DP:AD:ADF:ADR	0/1:.:18:5,13:5,4:0,9	0/1:.:18:5,13:5,4:0,9	RefAvgRL;MMQSdiff
chr1	1247532	C	T	DP=58;SS=1;SSC=2;GPV=1.7324e-21;SPV=0.62651	GT:GQ:DP:AD:ADF:ADR	1/1:.:29:6,23:3,12:3,11	1/1:.:29:6,23:3,12:3,11	MMQSdiff
chr1	1247593	G	C	DP=66;SS=1;SSC=2;GPV=1.7439e-13;SPV=0.59715	GT:GQ:DP:AD:ADF:ADR	0/1:.:33:16,17:10,8:6,9	0/1:.:33:16,17:10,8:6,9	MMQSdiff
chr1	1247738	A	G	DP=72;SS=1;SSC=2;GPV=4.3182e-16;SPV=0.59362	GT:GQ:DP:AD:ADF:ADR	0/1:.:36:16,20:1,11:15,9	0/1:.:36:16,20:1,11:15,9	PASS
chr1	1248218	A	G	DP=60;SS=1;SSC=1;GPV=0.00064957;SPV=0.63468	GT:GQ:DP:AD:ADF:ADR	0/1:.:30:25,5:7,1:18,4	0/1:.:30:25,5:7,1:18,4	PASS
chr1	1248597	A	C	DP=22;SS=1;SSC=1;GPV=0.0018042;SPV=0.67028	GT:GQ:DP:AD:ADF:ADR	0/1:.:11:7,4:6,2:1,2	0/1:.:11:7,4:6,2:1,2	PASS
chr1	1248798	T	C	DP=30;SS=1;SSC=1;GPV=0.01186;SPV=0.67433	GT:GQ:DP:AD:ADF:ADR	0/1:.:15:12,3:10,2:2,1	0/1:.:15:12,3:10,2:2,1	PASS
chr1	1248893	T	A	DP=58;SS=1;SSC=1;GPV=0.00063967;SPV=0.63514	GT:GQ:DP:AD:ADF:ADR	0/1:.:29:24,5:12,2:12,3	0/1:.:29:24,5:12,2:12,3	PASS
chr1	1248948	A	T	DP=34;SS=1;SSC=1;GPV=1.1295e-05;SPV=0.63586	GT:GQ:DP:AD:ADF:ADR	0/1:.:17:10,7:6,6:4,1	0/1:.:17:10,7:6,6:4,1	RefMapQual;VarMapQual;MMQSdiff
chr1	1249735	G	A	DP=18;SS=1;SSC=1;GPV=0.0095308;SPV=0.69005	GT:GQ:DP:AD:ADF:ADR	0/1:.:9:6,3:6,2:0,1	0/1:.:9:6,3:6,2:0,1	PASS
chr1	1249880	A	G	DP=40;SS=1;SSC=1;GPV=1.9197e-12;SPV=0.63445	GT:GQ:DP:AD:ADF:ADR	0/1:.:20:6,14:1,10:5,4	0/1:.:20:6,14:1,10:5,4	PASS
chr1	1250204	A	C	DP=20;SS=1;SSC=1;GPV=2.2548e-05;SPV=0.67504	GT:GQ:DP:AD:ADF:ADR	0/1:.:10:4,6:1,3:3,3	0/1:.:10:4,6:1,3:3,3	RefMapQual
chr1	1252750	C	T	DP=52;SS=1;SSC=2;GPV=1.9712e-13;SPV=0.61197	GT:GQ:DP:AD:ADF:ADR	0/1:.:26:10,16:6,4:4,12	0/1:.:26:10,16:6,4:4,12	PASS
chr1	1252845	G	T	DP=20;SS=1;SSC=1;GPV=0.001638;SPV=0.67504	GT:GQ:DP:AD:ADF:ADR	0/1:.:10:6,4:1,3:5,1	0/1:.:10:6,4:1,3:5,1	PASS
chr1	1254681	A	G	DP=16;SS=1;SSC=0;GPV=1.6637e-09;SPV=1	GT:GQ:DP:AD:ADF:ADR	1/1:.:8:0,8:0,0:0,8	1/1:.:8:0,8:0,0:0,8	Strand
chr1	1257135	A	G	DP=28;SS=1;SSC=0;GPV=1.3074e-16;SPV=1	GT:GQ:DP:AD:ADF:ADR	1/1:.:14:0,14:0,6:0,8	1/1:.:14:0,14:0,6:0,8	PASS
chr1	1258333	C	G	DP=50;SS=1;SSC=2;GPV=2.1224e-05;SPV=0.62319	GT:GQ:DP:AD:ADF:ADR	0/1:.:25:18,7:5,4:13,3	0/1:.:25:18,7:5,4:13,3	MMQSdiff
chr1	1258343	A	C	DP=52;SS=1;SSC=2;GPV=3.905e-06;SPV=0.61776	GT:GQ:DP:AD:ADF:ADR	0/1:.:26:18,8:5,4:13,4	0/1:.:26:18,8:5,4:13,4	MMQSdiff
chr1	1259424	T	C	DP=52;SS=1;SSC=0;GPV=6.3169e-31;SPV=1	GT:GQ:DP:AD:ADF:ADR	1/1:.:26:0,26:0,10:0,16	1/1:.:26:0,26:0,10:0,16	PASS
chr1	1260277	G	A	DP=24;SS=1;SSC=0;GPV=3.101e-14;SPV=1	GT:GQ:DP:AD:ADF:ADR	1/1:.:12:0,12:0,0:0,12	1/1:.:12:0,12:0,0:0,12	Strand
chr1	1262161	A	G	DP=64;SS=1;SSC=2;GPV=6.0487e-10;SPV=0.6003	GT:GQ:DP:AD:ADF:ADR	0/1:.:32:19,13:16,8:3,5	0/1:.:32:19,13:16,8:3,5	PASS
chr1	1262487	G	A	DP=16;SS=1;SSC=0;GPV=1.6637e-09;SPV=1	GT:GQ:DP:AD:ADF:ADR	1/1:.:8:0,8:0,3:0,5	1/1:.:8:0,8:0,3:0,5	PASS
chr1	1266559	C	T	DP=26;SS=1;SSC=1;GPV=5.5261e-11;SPV=0.70348	GT:GQ:DP:AD:ADF:ADR	1/1:.:13:2,11:1,7:1,4	1/1:.:13:2,11:1,7:1,4	PASS
chr1	1267057	A	T	DP=30;SS=1;SSC=1;GPV=7.1675e-09;SPV=0.65007	GT:GQ:DP:AD:ADF:ADR	0/1:.:15:5,10:3,6:2,4	0/1:.:15:5,10:3,6:2,4	PASS
chr1	1271239	C	A	DP=40;SS=1;SSC=1;GPV=1.6239e-17;SPV=0.69807	GT:GQ:DP:AD:ADF:ADR	1/1:.:20:2,17:0,7:2,10	1/1:.:20:2,17:0,7:2,10	PASS
chr1	1272815	G	C	DP=32;SS=1;SSC=0;GPV=5.4567e-19;SPV=1	GT:GQ:DP:AD:ADF:ADR	1/1:.:16:0,16:0,3:0,13	1/1:.:16:0,16:0,3:0,13	PASS
chr1	1273579	A	C	DP=112;SS=1;SSC=2;GPV=7.4411e-35;SPV=0.58272	GT:GQ:DP:AD:ADF:ADR	0/1:.:56:16,40:9,17:7,23	0/1:.:56:16,40:9,17:7,23	PASS
chr1	1274256	A	G	DP=52;SS=1;SSC=2;GPV=6.4267e-07;SPV=0.61439	GT:GQ:DP:AD:ADF:ADR	0/1:.:26:17,9:13,2:4,7	0/1:.:26:17,9:13,2:4,7	PASS
chr1	1274920	C	G	DP=22;SS=1;SSC=1;GPV=3.066e-05;SPV=0.66504	GT:GQ:DP:AD:ADF:ADR	0/1:.:11:5,6:1,3:4,3	0/1:.:11:5,6:1,3:4,3	PASS
chr1	1275088	C	T	DP=30;SS=1;SSC=1;GPV=0.00039851;SPV=0.65007	GT:GQ:DP:AD:ADF:ADR	0/1:.:15:10,5:4,4:6,1	0/1:.:15:10,5:4,4:6,1	MMQSdiff
chr1	1275091	T	C	DP=30;SS=1;SSC=1;GPV=0.00039851;SPV=0.65007	GT:GQ:DP:AD:ADF:ADR	0/1:.:15:10,5:4,4:6,1	0/1:.:15:10,5:4,4:6,1	MMQSdiff
chr1	1278116	A	G	DP=38;SS=1;SSC=1;GPV=2.5665e-10;SPV=0.63129	GT:GQ:DP:AD:ADF:ADR	0/1:.:19:7,12:3,10:4,2	0/1:.:19:7,12:3,10:4,2	PASS
chr1	1278773	G	A	DP=20;SS=1;SSC=1;GPV=0.001638;SPV=0.67504	GT:GQ:DP:AD:ADF:ADR	0/1:.:10:6,4:2,2:4,2	0/1:.:10:6,4:2,2:4,2	PASS
chr1	1279162	G	A	DP=34;SS=1;SSC=1;GPV=1.7305e-07;SPV=0.63407	GT:GQ:DP:AD:ADF:ADR	0/1:.:17:8,9:3,6:5,3	0/1:.:17:8,9:3,6:5,3	PASS
chr1	1279298	C	T	DP=40;SS=1;SSC=1;GPV=8.0088e-21;SPV=0.75641	GT:GQ:DP:AD:ADF:ADR	1/1:.:20:1,19:1,8:0,11	1/1:.:20:1,19:1,8:0,11	RefAvgRL
chr1	1279694	A	G	DP=22;SS=1;SSC=1;GPV=2.7817e-06;SPV=0.67028	GT:GQ:DP:AD:ADF:ADR	0/1:.:11:4,7:3,5:1,2	0/1:.:11:4,7:3,5:1,2	PASS
chr1	1279698	A	G	DP=20;SS=1;SSC=1;GPV=1.6702e-06;SPV=0.68576	GT:GQ:DP:AD:ADF:ADR	0/1:.:10:3,7:3,5:0,2	0/1:.:10:3,7:3,5:0,2	PASS
chr1	1280332	C	T	DP=34;SS=1;SSC=1;GPV=1.6951e-08;SPV=0.63586	GT:GQ:DP:AD:ADF:ADR	0/1:.:17:7,10:3,2:4,8	0/1:.:17:7,10:3,2:4,8	PASS
chr1	1280878	G	A	DP=74;SS=1;SSC=2;GPV=4.0806e-19;SPV=0.59458	GT:GQ:DP:AD:ADF:ADR	0/1:.:37:14,23:7,10:7,13	0/1:.:37:14,23:7,10:7,13	PASS
chr1	1281631	A	C	DP=30;SS=1;SSC=1;GPV=3.9214e-13;SPV=0.70115	GT:GQ:DP:AD:ADF:ADR	1/1:.:15:2,13:2,9:0,4	1/1:.:15:2,13:2,9:0,4	MMQSdiff
chr1	1281640	G	C	DP=24;SS=1;SSC=1;GPV=6.3493e-10;SPV=0.70497	GT:GQ:DP:AD:ADF:ADR	1/1:.:12:2,10:2,9:0,1	1/1:.:12:2,10:2,9:0,1	MMQSdiff
chr1	1282954	G	A	DP=36;SS=1;SSC=1;GPV=1.2704e-05;SPV=0.63339	GT:GQ:DP:AD:ADF:ADR	0/1:.:18:11,7:2,4:9,3	0/1:.:18:11,7:2,4:9,3	PASS
chr1	1283472	G	T	DP=50;SS=1;SSC=2;GPV=3.6584e-06;SPV=0.61879	GT:GQ:DP:AD:ADF:ADR	0/1:.:25:17,8:6,6:11,2	0/1:.:25:17,8:6,6:11,2	MMQSdiff
chr1	1283510	G	C	DP=18;SS=1;SSC=1;GPV=1.4831e-05;SPV=0.69005	GT:GQ:DP:AD:ADF:ADR	0/1:.:9:3,6:2,4:1,2	0/1:.:9:3,6:2,4:1,2	MMQSdiff
chr1	1284603	G	T	DP=38;SS=1;SSC=1;GPV=0.012628;SPV=0.67006	GT:GQ:DP:AD:ADF:ADR	0/1:.:19:16,3:1,2:15,1	0/1:.:19:16,3:1,2:15,1	VarCount;MMQSdiff
chr1	1284756	A	G	DP=78;SS=1;SSC=2;GPV=5.6987e-21;SPV=0.59316	GT:GQ:DP:AD:ADF:ADR	0/1:.:39:14,25:8,11:6,14	0/1:.:39:14,25:8,11:6,14	PASS
chr1	1285230	C	T	DP=58;SS=1;SSC=2;GPV=5.693e-13;SPV=0.60396	GT:GQ:DP:AD:ADF:ADR	0/1:.:29:13,16:7,5:6,11	0/1:.:29:13,16:7,5:6,11	PASS
chr1	1285574	G	A	DP=36;SS=1;SSC=1;GPV=2.1194e-09;SPV=0.63339	GT:GQ:DP:AD:ADF:ADR	0/1:.:18:7,11:0,5:7,6	0/1:.:18:7,11:0,5:7,6	PASS
chr1	1286532	T	C	DP=36;SS=1;SSC=1;GPV=1.5887e-18;SPV=0.75714	GT:GQ:DP:AD:ADF:ADR	1/1:.:18:1,17:0,6:1,11	1/1:.:18:1,17:0,6:1,11	PASS
chr1	1287868	C	T	DP=46;SS=1;SSC=2;GPV=8.7676e-12;SPV=0.61845	GT:GQ:DP:AD:ADF:ADR	0/1:.:23:9,14:3,12:6,2	0/1:.:23:9,14:3,12:6,2	RefDist3
chr1	1288005	G	C	DP=18;SS=1;SSC=0;GPV=1.1019e-10;SPV=1	GT:GQ:DP:AD:ADF:ADR	1/1:.:9:0,9:0,8:0,1	1/1:.:9:0,9:0,8:0,1	PASS
chr1	1288251	T	C	DP=48;SS=1;SSC=2;GPV=1.2355e-09;SPV=0.61338	GT:GQ:DP:AD:ADF:ADR	0/1:.:24:12,12:1,2:11,10	0/1:.:24:12,12:1,2:11,10	RefAvgRL;MMQSdiff
chr1	1288269	T	C	DP=20;SS=1;SSC=1;GPV=7.7086e-08;SPV=0.70898	GT:GQ:DP:AD:ADF:ADR	1/1:.:10:2,8:0,0:2,8	1/1:.:10:2,8:0,0:2,8	RefReadPos;RefAvgRL;Strand
chr1	1288318	C	T	DP=24;SS=1;SSC=1;GPV=6.3493e-10;SPV=0.70497	GT:GQ:DP:AD:ADF:ADR	1/1:.:12:2,10:1,8:1,2	1/1:.:12:2,10:1,8:1,2	RefAvgRL;VarMapQual;VarReadPos;MMQSdiff
chr1	1288392	C	T	DP=18;SS=1;SSC=0;GPV=1.1019e-10;SPV=1	GT:GQ:DP:AD:ADF:ADR	1/1:.:9:0,9:0,7:0,2	1/1:.:9:0,9:0,7:0,2	VarMapQual;VarMMQS
chr1	1289480	T	C	DP=18;SS=1;SSC=1;GPV=0.0095308;SPV=0.69005	GT:GQ:DP:AD:ADF:ADR	0/1:.:9:6,3:6,3:0,0	0/1:.:9:6,3:6,3:0,0	RefMapQual;RefAvgRL;VarDist3;MMQSdiff
chr1	1290045	C	T	DP=22;SS=1;SSC=1;GPV=3.066e-05;SPV=0.66504	GT:GQ:DP:AD:ADF:ADR	0/1:.:11:5,6:4,2:1,4	0/1:.:11:5,6:4,2:1,4	RefMapQual;RefAvgRL;MMQSdiff
chr1	1290145	G	A	DP=26;SS=1;SSC=1;GPV=5.4595e-06;SPV=0.65245	GT:GQ:DP:AD:ADF:ADR	0/1:.:13:6,7:1,1:5,6	0/1:.:13:6,7:1,1:5,6	RefMapQual;RefMMQS;VarReadPos;MinMMQSdiff
chr1	1290173	C	T	DP=16;SS=1;SSC=1;GPV=8.0605e-06;SPV=0.71538	GT:GQ:DP:AD:ADF:ADR	1/1:.:8:2,6:1,1:1,5	1/1:.:8:2,6:1,1:1,5	RefAvgRL;VarMapQual;VarMMQS;MMQSdiff
chr1	1290579	C	G	DP=28;SS=1;SSC=1;GPV=7.3043e-07;SPV=0.64822	GT:GQ:DP:AD:ADF:ADR	0/1:.:14:6,8:6,5:0,3	0/1:.:14:6,8:6,5:0,3	PASS
chr1	1290821	C	T	DP=36;SS=1;SSC=1;GPV=2.1194e-09;SPV=0.63339	GT:GQ:DP:AD:ADF:ADR	0/1:.:18:7,11:0,9:7,2	0/1:.:18:7,11:0,9:7,2	MMQSdiff
chr1	1290841	A	G	DP=36;SS=1;SSC=1;GPV=2.1194e-09;SPV=0.63339	GT:GQ:DP:AD:ADF:ADR	0/1:.:18:7,11:3,9:4,2	0/1:.:18:7,11:3,9:4,2	MMQSdiff
chr1	1290968	C	G	DP=42;SS=1;SSC=1;GPV=2.043e-13;SPV=0.63314	GT:GQ:DP:AD:ADF:ADR	0/1:.:21:6,15:6,7:0,8	0/1:.:21:6,15:6,7:0,8	RefAvgRL
chr1	1292570	C	T	DP=28;SS=1;SSC=1;GPV=5.4482e-05;SPV=0.64822	GT:GQ:DP:AD:ADF:ADR	0/1:.:14:8,6:7,2:1,4	0/1:.:14:8,6:7,2:1,4	PASS
chr1	1294300	G	T	DP=38;SS=1;SSC=0;GPV=1.4508e-22;SPV=1	GT:GQ:DP:AD:ADF:ADR	1/1:.:19:0,19:0,6:0,13	1/1:.:19:0,19:0,6:0,13	PASS
chr1	1294390	T	C	DP=46;SS=1;SSC=2;GPV=6.7171e-08;SPV=0.61669	GT:GQ:DP:AD:ADF:ADR	0/1:.:23:13,10:2,6:11,4	0/1:.:23:13,10:2,6:11,4	PASS
chr1	1295039	T	C	DP=34;SS=1;SSC=0;GPV=3.5146e-20;SPV=1	GT:GQ:DP:AD:ADF:ADR	1/1:.:17:0,17:0,8:0,9	1/1:.:17:0,17:0,8:0,9	PASS
chr1	1295467	G	C	DP=48;SS=1;SSC=1;GPV=0.0028457;SPV=0.64961	GT:GQ:DP:AD:ADF:ADR	0/1:.:24:20,4:7,2:13,2	0/1:.:24:20,4:7,2:13,2	PASS
chr1	1296364	G	T	DP=32;SS=1;SSC=0;GPV=5.4567e-19;SPV=1	GT:GQ:DP:AD:ADF:ADR	1/1:.:16:0,16:0,9:0,7	1/1:.:16:0,16:0,9:0,7	PASS
chr1	1296403	A	G	DP=46;SS=1;SSC=1;GPV=4.9559e-20;SPV=0.66742	GT:GQ:DP:AD:ADF:ADR	1/1:.:23:3,20:3,4:0,16	1/1:.:23:3,20:3,4:0,16	MMQSdiff
chr1	1297163	A	G	DP=24;SS=1;SSC=0;GPV=3.101e-14;SPV=1	GT:GQ:DP:AD:ADF:ADR	1/1:.:12:0,12:0,5:0,7	1/1:.:12:0,12:0,5:0,7	PASS
chr1	1297167	G	T	DP=22;SS=1;SSC=0;GPV=4.7526e-13;SPV=1	GT:GQ:DP:AD:ADF:ADR	1/1:.:11:0,11:0,4:0,7	1/1:.:11:0,11:0,4:0,7	PASS
chr1	1297168	C	T	DP=22;SS=1;SSC=0;GPV=4.7526e-13;SPV=1	GT:GQ:DP:AD:ADF:ADR	1/1:.:11:0,11:0,4:0,7	1/1:.:11:0,11:0,4:0,7	PASS
chr1	1297187	A	G	DP=18;SS=1;SSC=0;GPV=1.1019e-10;SPV=1	GT:GQ:DP:AD:ADF:ADR	1/1:.:9:0,9:0,5:0,4	1/1:.:9:0,9:0,5:0,4	VarMMQS
chr1	1297213	G	A	DP=40;SS=1;SSC=1;GPV=1.1316e-19;SPV=0.75676	GT:GQ:DP:AD:ADF:ADR	1/1:.:20:1,18:0,5:1,13	1/1:.:20:1,18:0,5:1,13	VarMapQual
chr1	1297301	G	A	DP=22;SS=1;SSC=1;GPV=2.7817e-06;SPV=0.67028	GT:GQ:DP:AD:ADF:ADR	0/1:.:11:4,7:0,4:4,3	0/1:.:11:4,7:0,4:4,3	RefMapQual;VarMapQual;MMQSdiff
chr1	1297439	G	A	DP=22;SS=1;SSC=1;GPV=1.3117e-10;SPV=0.7619	GT:GQ:DP:AD:ADF:ADR	1/1:.:11:1,10:0,8:1,2	1/1:.:11:1,10:0,8:1,2	VarMapQual
chr1	1297508	C	T	DP=52;SS=1;SSC=1;GPV=0.0028851;SPV=0.64903	GT:GQ:DP:AD:ADF:ADR	0/1:.:26:21,4:17,2:4,2	0/1:.:26:21,4:17,2:4,2	RefMapQual;RefAvgRL;VarMapQual
chr1	1297527	G	A	DP=32;SS=1;SSC=1;GPV=3.0612e-16;SPV=0.75806	GT:GQ:DP:AD:ADF:ADR	1/1:.:16:1,15:0,11:1,4	1/1:.:16:1,15:0,11:1,4	VarMapQual
chr1	1297559	G	A	DP=16;SS=1;SSC=1;GPV=0.008837;SPV=0.6958	GT:GQ:DP:AD:ADF:ADR	0/1:.:8:5,3:3,2:2,1	0/1:.:8:5,3:3,2:2,1	RefMapQual;VarMapQual
chr1	1300330	T	A	DP=24;SS=1;SSC=0;GPV=3.101e-14;SPV=1	GT:GQ:DP:AD:ADF:ADR	1/1:.:12:0,12:0,0:0,12	1/1:.:12:0,12:0,0:0,12	Strand
chr1	1300412	C	T	DP=24;SS=1;SSC=1;GPV=3.8815e-05;SPV=0.65786	GT:GQ:DP:AD:ADF:ADR	0/1:.:12:6,6:6,6:0,0	0/1:.:12:6,6:6,6:0,0	Strand;MMQSdiff
chr1	1300465	C	T	DP=74;SS=1;SSC=2;GPV=5.6371e-17;SPV=0.59264	GT:GQ:DP:AD:ADF:ADR	0/1:.:37:16,21:16,18:0,3	0/1:.:37:16,21:16,18:0,3	RefAvgRL
chr1	1301656	T	C	DP=20;SS=1;SSC=0;GPV=7.2544e-12;SPV=1	GT:GQ:DP:AD:ADF:ADR	1/1:.:10:0,10:0,8:0,2	1/1:.:10:0,10:0,8:0,2	VarAvgRL
chr1	1302224	T	C	DP=78;SS=1;SSC=0;GPV=0;SPV=1	GT:GQ:DP:AD:ADF:ADR	1/1:.:39:0,39:0,21:0,18	1/1:.:39:0,39:0,21:0,18	PASS
chr1	1304573	A	G	DP=40;SS=1;SSC=0;GPV=9.3017e-24;SPV=1	GT:GQ:DP:AD:ADF:ADR	1/1:.:20:0,20:0,17:0,3	1/1:.:20:0,20:0,17:0,3	PASS
chr1	1305900	C	T	DP=66;SS=1;SSC=2;GPV=2.9084e-08;SPV=0.6028	GT:GQ:DP:AD:ADF:ADR	0/1:.:33:22,11:14,4:8,7	0/1:.:33:22,11:14,4:8,7	PASS
chr1	1306149	A	G	DP=44;SS=1;SSC=0;GPV=3.8097e-26;SPV=1	GT:GQ:DP:AD:ADF:ADR	1/1:.:22:0,22:0,12:0,10	1/1:.:22:0,22:0,12:0,10	PASS
chr1	1306183	A	G	DP=34;SS=1;SSC=1;GPV=8.7205e-11;SPV=0.64601	GT:GQ:DP:AD:ADF:ADR	0/1:.:17:5,12:5,9:0,3	0/1:.:17:5,12:5,9:0,3	RefReadPos
chr1	1306366	T	C	DP=46;SS=1;SSC=2;GPV=1.9039e-05;SPV=0.62528	GT:GQ:DP:AD:ADF:ADR	0/1:.:23:16,7:16,3:0,4	0/1:.:23:16,7:16,3:0,4	PASS
chr1	1306523	C	G	DP=60;SS=1;SSC=2;GPV=6.9672e-12;SPV=0.60173	GT:GQ:DP:AD:ADF:ADR	0/1:.:30:15,15:5,5:10,10	0/1:.:30:15,15:5,5:10,10	PASS
chr1	1306584	G	A	DP=64;SS=1;SSC=2;GPV=8.2552e-11;SPV=0.59933	GT:GQ:DP:AD:ADF:ADR	0/1:.:32:18,14:1,0:17,14	0/1:.:32:18,14:1,0:17,14	Strand
chr1	1306835	A	G	DP=20;SS=1;SSC=0;GPV=7.2544e-12;SPV=1	GT:GQ:DP:AD:ADF:ADR	1/1:.:10:0,10:0,6:0,4	1/1:.:10:0,10:0,6:0,4	PASS
chr1	1309075	C	T	DP=126;SS=1;SSC=2;GPV=1.0798e-27;SPV=0.57109	GT:GQ:DP:AD:ADF:ADR	0/1:.:63:28,35:16,20:12,15	0/1:.:63:28,35:16,20:12,15	PASS
chr1	1309796	C	T	DP=56;SS=1;SSC=1;GPV=0.013571;SPV=0.66527	GT:GQ:DP:AD:ADF:ADR	0/1:.:28:25,3:12,1:13,2	0/1:.:28:25,3:12,1:13,2	VarCount
chr1	1309992	T	G	DP=72;SS=1;SSC=2;GPV=1.4082e-10;SPV=0.59538	GT:GQ:DP:AD:ADF:ADR	0/1:.:36:22,14:14,3:8,11	0/1:.:36:22,14:14,3:8,11	PASS
chr1	1310624	A	G	DP=32;SS=1;SSC=0;GPV=5.4567e-19;SPV=1	GT:GQ:DP:AD:ADF:ADR	1/1:.:16:0,16:0,16:0,0	1/1:.:16:0,16:0,16:0,0	PASS
chr1	1311713	G	A	DP=84;SS=1;SSC=2;GPV=3.9318e-11;SPV=0.58994	GT:GQ:DP:AD:ADF:ADR	0/1:.:42:27,15:19,5:8,10	0/1:.:42:27,15:19,5:8,10	PASS
chr1	1312175	C	T	DP=34;SS=1;SSC=1;GPV=1.1295e-05;SPV=0.63586	GT:GQ:DP:AD:ADF:ADR	0/1:.:17:10,7:10,7:0,0	0/1:.:17:10,7:10,7:0,0	Strand
chr1	1317278	C	T	DP=20;SS=1;SSC=1;GPV=2.2548e-05;SPV=0.67504	GT:GQ:DP:AD:ADF:ADR	0/1:.:10:4,6:3,2:1,4	0/1:.:10:4,6:3,2:1,4	ReadLenDiff
chr1	1318689	A	C	DP=16;SS=1;SSC=0;GPV=1.6637e-09;SPV=1	GT:GQ:DP:AD:ADF:ADR	1/1:.:8:0,8:0,1:0,7	1/1:.:8:0,8:0,1:0,7	PASS
chr1	1319750	G	A	DP=36;SS=1;SSC=1;GPV=1.5744e-10;SPV=0.63766	GT:GQ:DP:AD:ADF:ADR	0/1:.:18:6,12:0,3:6,9	0/1:.:18:6,12:0,3:6,9	RefAvgRL
chr1	1319907	C	T	DP=16;SS=1;SSC=0;GPV=1.6637e-09;SPV=1	GT:GQ:DP:AD:ADF:ADR	1/1:.:8:0,8:0,5:0,3	1/1:.:8:0,8:0,5:0,3	VarAvgRL
chr1	1320057	G	A	DP=40;SS=1;SSC=1;GPV=9.2733e-05;SPV=0.63445	GT:GQ:DP:AD:ADF:ADR	0/1:.:20:14,6:0,4:14,2	0/1:.:20:14,6:0,4:14,2	PASS
chr1	1320653	C	T	DP=34;SS=1;SSC=1;GPV=1.6951e-08;SPV=0.63586	GT:GQ:DP:AD:ADF:ADR	0/1:.:17:7,10:7,4:0,6	0/1:.:17:7,10:7,4:0,6	PASS
chr1	1320870	C	A	DP=22;SS=1;SSC=1;GPV=1.3117e-10;SPV=0.7619	GT:GQ:DP:AD:ADF:ADR	1/1:.:11:1,10:0,2:1,8	1/1:.:11:1,10:0,2:1,8	PASS
chr1	1321577	G	T	DP=28;SS=1;SSC=1;GPV=6.911e-06;SPV=0.6468	GT:GQ:DP:AD:ADF:ADR	0/1:.:14:7,7:1,2:6,5	0/1:.:14:7,7:1,2:6,5	PASS
chr1	1322213	A	G	DP=22;SS=1;SSC=0;GPV=4.7526e-13;SPV=1	GT:GQ:DP:AD:ADF:ADR	1/1:.:11:0,11:0,2:0,9	1/1:.:11:0,11:0,2:0,9	PASS
chr1	1324075	A	G	DP=20;SS=1;SSC=1;GPV=0.001638;SPV=0.67504	GT:GQ:DP:AD:ADF:ADR	0/1:.:10:6,4:6,4:0,0	0/1:.:10:6,4:6,4:0,0	RefMMQS;VarMMQS;MinMMQSdiff
chr1	1324134	G	A	DP=20;SS=1;SSC=1;GPV=0.001638;SPV=0.67504	GT:GQ:DP:AD:ADF:ADR	0/1:.:10:6,4:6,4:0,0	0/1:.:10:6,4:6,4:0,0	RefMMQS;VarMMQS;MinMMQSdiff
chr1	1324149	G	A	DP=20;SS=1;SSC=1;GPV=0.001638;SPV=0.67504	GT:GQ:DP:AD:ADF:ADR	0/1:.:10:6,4:6,4:0,0	0/1:.:10:6,4:6,4:0,0	RefMMQS;VarMMQS;MMQSdiff
chr1	1324157	G	A	DP=20;SS=1;SSC=1;GPV=0.001638;SPV=0.67504	GT:GQ:DP:AD:ADF:ADR	0/1:.:10:6,4:6,4:0,0	0/1:.:10:6,4:6,4:0,0	RefMMQS;VarMMQS;MMQSdiff
chr1	1324171	A	G	DP=16;SS=1;SSC=1;GPV=0.0012236;SPV=0.69037	GT:GQ:DP:AD:ADF:ADR	0/1:.:8:4,4:4,4:0,0	0/1:.:8:4,4:4,4:0,0	RefMMQS;VarMMQS;MMQSdiff
chr1	1324174	G	A	DP=16;SS=1;SSC=1;GPV=0.0012236;SPV=0.69037	GT:GQ:DP:AD:ADF:ADR	0/1:.:8:4,4:4,4:0,0	0/1:.:8:4,4:4,4:0,0	RefMMQS;VarMMQS;MMQSdiff
chr1	1324181	A	G	DP=16;SS=1;SSC=1;GPV=0.0012236;SPV=0.69037	GT:GQ:DP:AD:ADF:ADR	0/1:.:8:4,4:4,4:0,0	0/1:.:8:4,4:4,4:0,0	RefMMQS;VarMMQS;MMQSdiff
chr1	1324187	A	G	DP=20;SS=1;SSC=1;GPV=0.001638;SPV=0.67504	GT:GQ:DP:AD:ADF:ADR	0/1:.:10:6,4:6,4:0,0	0/1:.:10:6,4:6,4:0,0	RefMMQS;VarMMQS;MMQSdiff
chr1	1324189	A	G	DP=20;SS=1;SSC=1;GPV=0.001638;SPV=0.67504	GT:GQ:DP:AD:ADF:ADR	0/1:.:10:6,4:6,4:0,0	0/1:.:10:6,4:6,4:0,0	RefMMQS;VarMMQS;MMQSdiff
chr1	1324195	G	A	DP=20;SS=1;SSC=1;GPV=0.001638;SPV=0.67504	GT:GQ:DP:AD:ADF:ADR	0/1:.:10:6,4:6,4:0,0	0/1:.:10:6,4:6,4:0,0	RefMMQS;VarMMQS;MMQSdiff
chr1	1324198	A	G	DP=20;SS=1;SSC=1;GPV=0.001638;SPV=0.67504	GT:GQ:DP:AD:ADF:ADR	0/1:.:10:6,4:6,4:0,0	0/1:.:10:6,4:6,4:0,0	RefMMQS;VarMMQS;VarDist3;MMQSdiff
chr1	1325353	A	C	DP=44;SS=1;SSC=0;GPV=3.8097e-26;SPV=1	GT:GQ:DP:AD:ADF:ADR	1/1:.:22:0,22:0,11:0,11	1/1:.:22:0,22:0,11:0,11	PASS
chr1	1325380	A	G	DP=40;SS=1;SSC=1;GPV=1.9197e-12;SPV=0.63445	GT:GQ:DP:AD:ADF:ADR	0/1:.:20:6,14:5,7:1,7	0/1:.:20:6,14:5,7:1,7	RefAvgRL;MMQSdiff
chr1	1325691	G	A	DP=48;SS=1;SSC=2;GPV=1.2355e-09;SPV=0.61338	GT:GQ:DP:AD:ADF:ADR	0/1:.:24:12,12:10,7:2,5	0/1:.:24:12,12:10,7:2,5	MMQSdiff
chr1	1325700	G	C	DP=50;SS=1;SSC=2;GPV=1.7375e-10;SPV=0.61124	GT:GQ:DP:AD:ADF:ADR	0/1:.:25:12,13:10,8:2,5	0/1:.:25:12,13:10,8:2,5	MMQSdiff
chr1	1326896	C	T	DP=34;SS=1;SSC=1;GPV=7.5302e-05;SPV=0.63966	GT:GQ:DP:AD:ADF:ADR	0/1:.:17:11,6:11,3:0,3	0/1:.:17:11,6:11,3:0,3	PASS
chr1	1327764	G	A	DP=84;SS=1;SSC=0;GPV=0;SPV=1	GT:GQ:DP:AD:ADF:ADR	1/1:.:42:0,42:0,18:0,24	1/1:.:42:0,42:0,18:0,24	PASS
chr1	1328077	T	C	DP=66;SS=1;SSC=0;GPV=2.6498e-39;SPV=1	GT:GQ:DP:AD:ADF:ADR	1/1:.:33:0,33:0,14:0,19	1/1:.:33:0,33:0,14:0,19	PASS
chr1	1328756	A	G	DP=22;SS=1;SSC=1;GPV=1.3117e-10;SPV=0.7619	GT:GQ:DP:AD:ADF:ADR	1/1:.:11:1,10:0,6:1,4	1/1:.:11:1,10:0,6:1,4	PASS
chr1	1329083	A	G	DP=34;SS=1;SSC=0;GPV=3.5146e-20;SPV=1	GT:GQ:DP:AD:ADF:ADR	1/1:.:17:0,17:0,8:0,9	1/1:.:17:0,17:0,8:0,9	PASS
chr1	1331096	A	G	DP=24;SS=1;SSC=0;GPV=3.101e-14;SPV=1	GT:GQ:DP:AD:ADF:ADR	1/1:.:12:0,12:0,6:0,6	1/1:.:12:0,12:0,6:0,6	PASS
chr1	1332271	G	A	DP=30;SS=1;SSC=1;GPV=1.647e-11;SPV=0.67433	GT:GQ:DP:AD:ADF:ADR	1/1:.:15:3,12:3,12:0,0	1/1:.:15:3,12:3,12:0,0	RefReadPos;RefDist3;Strand;VarAvgRL;ReadLenDiff
chr1	1332779	C	T	DP=102;SS=1;SSC=2;GPV=2.1217e-12;SPV=0.58308	GT:GQ:DP:AD:ADF:ADR	0/1:.:51:34,17:13,14:21,3	0/1:.:51:34,17:13,14:21,3	MMQSdiff
chr1	1332815	G	A	DP=100;SS=1;SSC=2;GPV=1.9239e-18;SPV=0.57925	GT:GQ:DP:AD:ADF:ADR	0/1:.:50:26,24:15,16:11,8	0/1:.:50:26,24:15,16:11,8	MMQSdiff
chr1	1332968	G	A	DP=114;SS=1;SSC=2;GPV=1.7105e-26;SPV=0.57516	GT:GQ:DP:AD:ADF:ADR	0/1:.:57:24,33:9,8:15,25	0/1:.:57:24,33:9,8:15,25	PASS
chr1	1333467	T	G	DP=48;SS=1;SSC=0;GPV=1.554e-28;SPV=1	GT:GQ:DP:AD:ADF:ADR	1/1:.:24:0,24:0,10:0,14	1/1:.:24:0,24:0,10:0,14	PASS
chr1	1334108	G	A	DP=32;SS=1;SSC=1;GPV=9.8512e-06;SPV=0.6388	GT:GQ:DP:AD:ADF:ADR	0/1:.:16:9,7:4,3:5,4	0/1:.:16:9,7:4,3:5,4	PASS
chr1	1334174	T	C	DP=44;SS=1;SSC=0;GPV=3.8097e-26;SPV=1	GT:GQ:DP:AD:ADF:ADR	1/1:.:22:0,22:0,7:0,15	1/1:.:22:0,22:0,7:0,15	PASS
chr1	1334949	A	G	DP=30;SS=1;SSC=0;GPV=8.4556e-18;SPV=1	GT:GQ:DP:AD:ADF:ADR	1/1:.:15:0,15:0,9:0,6	1/1:.:15:0,15:0,9:0,6	PASS
chr1	1334979	T	C	DP=16;SS=1;SSC=0;GPV=1.6637e-09;SPV=1	GT:GQ:DP:AD:ADF:ADR	1/1:.:8:0,8:0,7:0,1	1/1:.:8:0,8:0,7:0,1	PASS
chr1	1335515	G	A	DP=58;SS=1;SSC=2;GPV=1.3135e-07;SPV=0.60859	GT:GQ:DP:AD:ADF:ADR	0/1:.:29:19,10:13,7:6,3	0/1:.:29:19,10:13,7:6,3	PASS
chr1	1335759	G	A	DP=62;SS=1;SSC=2;GPV=9.6098e-15;SPV=0.6014	GT:GQ:DP:AD:ADF:ADR	0/1:.:31:13,18:11,16:2,2	0/1:.:31:13,18:11,16:2,2	PASS
chr1	1335795	A	G	DP=68;SS=1;SSC=0;GPV=1.6809e-40;SPV=1	GT:GQ:DP:AD:ADF:ADR	1/1:.:34:0,34:0,27:0,7	1/1:.:34:0,34:0,27:0,7	PASS
chr1	1337117	A	G	DP=92;SS=1;SSC=0;GPV=0;SPV=1	GT:GQ:DP:AD:ADF:ADR	1/1:.:46:0,46:0,24:0,22	1/1:.:46:0,46:0,24:0,22	PASS
chr1	1337256	C	T	DP=66;SS=1;SSC=2;GPV=7.0184e-11;SPV=0.60057	GT:GQ:DP:AD:ADF:ADR	0/1:.:33:17,14:10,7:7,7	0/1:.:33:17,14:10,7:7,7	PASS
chr1	1338970	A	G	DP=26;SS=1;SSC=0;GPV=2.0165e-15;SPV=1	GT:GQ:DP:AD:ADF:ADR	1/1:.:13:0,13:0,10:0,3	1/1:.:13:0,13:0,10:0,3	PASS
chr1	1341079	C	A	DP=32;SS=1;SSC=1;GPV=3.0612e-16;SPV=0.75806	GT:GQ:DP:AD:ADF:ADR	1/1:.:16:1,15:1,13:0,2	1/1:.:16:1,15:1,13:0,2	PASS
chr1	1341098	T	G	DP=28;SS=1;SSC=0;GPV=1.3074e-16;SPV=1	GT:GQ:DP:AD:ADF:ADR	1/1:.:14:0,14:0,11:0,3	1/1:.:14:0,14:0,11:0,3	PASS
chr1	1341432	G	A	DP=16;SS=1;SSC=0;GPV=1.6637e-09;SPV=1	GT:GQ:DP:AD:ADF:ADR	1/1:.:8:0,8:0,2:0,6	1/1:.:8:0,8:0,2:0,6	PASS
chr1	1341803	C	T	DP=58;SS=1;SSC=2;GPV=5.693e-13;SPV=0.60396	GT:GQ:DP:AD:ADF:ADR	0/1:.:29:13,16:10,13:3,3	0/1:.:29:13,16:10,13:3,3	PASS
chr1	1342153	T	C	DP=40;SS=1;SSC=0;GPV=9.3017e-24;SPV=1	GT:GQ:DP:AD:ADF:ADR	1/1:.:20:0,20:0,16:0,4	1/1:.:20:0,20:0,16:0,4	PASS
chr1	1342216	C	T	DP=70;SS=1;SSC=2;GPV=2.7419e-13;SPV=0.59439	GT:GQ:DP:AD:ADF:ADR	0/1:.:35:18,17:16,10:2,7	0/1:.:35:18,17:16,10:2,7	MMQSdiff
chr1	1342857	T	C	DP=58;SS=1;SSC=0;GPV=1.6283e-34;SPV=1	GT:GQ:DP:AD:ADF:ADR	1/1:.:29:0,29:0,10:0,19	1/1:.:29:0,29:0,10:0,19	PASS
chr1	1342873	C	T	DP=48;SS=1;SSC=2;GPV=5.3443e-07;SPV=0.61694	GT:GQ:DP:AD:ADF:ADR	0/1:.:24:15,9:5,4:10,5	0/1:.:24:15,9:5,4:10,5	PASS
chr1	1344634	A	G	DP=40;SS=1;SSC=0;GPV=9.3017e-24;SPV=1	GT:GQ:DP:AD:ADF:ADR	1/1:.:20:0,20:0,5:0,15	1/1:.:20:0,20:0,5:0,15	PASS
chr1	1345139	T	C	DP=30;SS=1;SSC=0;GPV=8.4556e-18;SPV=1	GT:GQ:DP:AD:ADF:ADR	1/1:.:15:0,15:0,11:0,4	1/1:.:15:0,15:0,11:0,4	PASS
chr1	1345423	G	A	DP=62;SS=1;SSC=2;GPV=5.295e-10;SPV=0.6014	GT:GQ:DP:AD:ADF:ADR	0/1:.:31:18,13:11,8:7,5	0/1:.:31:18,13:11,8:7,5	PASS
chr1	1345965	C	T	DP=38;SS=1;SSC=0;GPV=1.4508e-22;SPV=1	GT:GQ:DP:AD:ADF:ADR	1/1:.:19:0,19:0,10:0,9	1/1:.:19:0,19:0,10:0,9	PASS
chr1	1349110	G	A	DP=30;SS=1;SSC=1;GPV=9.7202e-07;SPV=0.64238	GT:GQ:DP:AD:ADF:ADR	0/1:.:15:7,8:6,2:1,6	0/1:.:15:7,8:6,2:1,6	RefDist3;MMQSdiff
chr1	1349461	A	G	DP=42;SS=1;SSC=0;GPV=5.9562e-25;SPV=1	GT:GQ:DP:AD:ADF:ADR	1/1:.:21:0,21:0,21:0,0	1/1:.:21:0,21:0,21:0,0	VarAvgRL
chr1	1349471	C	G	DP=42;SS=1;SSC=1;GPV=0.0027074;SPV=0.65174	GT:GQ:DP:AD:ADF:ADR	0/1:.:21:17,4:17,4:0,0	0/1:.:21:17,4:17,4:0,0	VarAvgRL;VarDist3;ReadLenDiff
chr1	1349476	C	G	DP=40;SS=1;SSC=1;GPV=0.012773;SPV=0.66929	GT:GQ:DP:AD:ADF:ADR	0/1:.:20:17,3:17,3:0,0	0/1:.:20:17,3:17,3:0,0	VarCount;VarMMQS;VarAvgRL;VarDist3;ReadLenDiff
chr1	1349478	A	C	DP=26;SS=1;SSC=0;GPV=2.0165e-15;SPV=1	GT:GQ:DP:AD:ADF:ADR	1/1:.:13:0,13:0,12:0,1	1/1:.:13:0,13:0,12:0,1	VarMMQS
chr1	1349481	A	C	DP=26;SS=1;SSC=0;GPV=2.0165e-15;SPV=1	GT:GQ:DP:AD:ADF:ADR	1/1:.:13:0,13:0,12:0,1	1/1:.:13:0,13:0,12:0,1	VarMMQS
chr1	1351441	G	C	DP=20;SS=1;SSC=0;GPV=7.2544e-12;SPV=1	GT:GQ:DP:AD:ADF:ADR	1/1:.:10:0,10:0,9:0,1	1/1:.:10:0,10:0,9:0,1	PASS
chr1	1351517	G	C	DP=24;SS=1;SSC=0;GPV=3.101e-14;SPV=1	GT:GQ:DP:AD:ADF:ADR	1/1:.:12:0,12:0,10:0,2	1/1:.:12:0,12:0,10:0,2	PASS
chr1	1351587	A	G	DP=40;SS=1;SSC=0;GPV=9.3017e-24;SPV=1	GT:GQ:DP:AD:ADF:ADR	1/1:.:20:0,20:0,10:0,10	1/1:.:20:0,20:0,10:0,10	PASS
chr1	1351660	T	C	DP=30;SS=1;SSC=0;GPV=8.4556e-18;SPV=1	GT:GQ:DP:AD:ADF:ADR	1/1:.:15:0,15:0,9:0,6	1/1:.:15:0,15:0,9:0,6	PASS
chr1	1351747	G	A	DP=28;SS=1;SSC=0;GPV=1.3074e-16;SPV=1	GT:GQ:DP:AD:ADF:ADR	1/1:.:14:0,14:0,5:0,9	1/1:.:14:0,14:0,5:0,9	PASS
chr1	1351875	C	A	DP=22;SS=1;SSC=1;GPV=0.00026061;SPV=0.66504	GT:GQ:DP:AD:ADF:ADR	0/1:.:11:6,5:1,2:5,3	0/1:.:11:6,5:1,2:5,3	VarAvgRL;ReadLenDiff
chr1	1352069	T	A	DP=20;SS=1;SSC=0;GPV=7.2544e-12;SPV=1	GT:GQ:DP:AD:ADF:ADR	1/1:.:10:0,10:0,3:0,7	1/1:.:10:0,10:0,3:0,7	PASS
chr1	1352103	A	C	DP=24;SS=1;SSC=1;GPV=3.8815e-05;SPV=0.65786	GT:GQ:DP:AD:ADF:ADR	0/1:.:12:6,6:4,2:2,4	0/1:.:12:6,6:4,2:2,4	PASS
chr1	1352542	G	A	DP=30;SS=1;SSC=0;GPV=8.4556e-18;SPV=1	GT:GQ:DP:AD:ADF:ADR	1/1:.:15:0,15:0,0:0,15	1/1:.:15:0,15:0,0:0,15	Strand
chr1	1352879	G	A	DP=42;SS=1;SSC=1;GPV=0.012905;SPV=0.6686	GT:GQ:DP:AD:ADF:ADR	0/1:.:21:18,3:17,3:1,0	0/1:.:21:18,3:17,3:1,0	VarCount;VarReadPos;VarDist3
chr1	1352965	A	G	DP=32;SS=1;SSC=0;GPV=5.4567e-19;SPV=1	GT:GQ:DP:AD:ADF:ADR	1/1:.:16:0,16:0,10:0,6	1/1:.:16:0,16:0,10:0,6	PASS
chr1	1353091	C	T	DP=60;SS=1;SSC=2;GPV=3.6592e-17;SPV=0.60767	GT:GQ:DP:AD:ADF:ADR	0/1:.:30:10,20:9,12:1,8	0/1:.:30:10,20:9,12:1,8	PASS
chr1	1353203	C	G	DP=50;SS=1;SSC=0;GPV=9.9117e-30;SPV=1	GT:GQ:DP:AD:ADF:ADR	1/1:.:25:0,25:0,14:0,11	1/1:.:25:0,25:0,14:0,11	PASS
chr1	1354531	G	A	DP=34;SS=1;SSC=1;GPV=2.5943e-15;SPV=0.69941	GT:GQ:DP:AD:ADF:ADR	1/1:.:17:2,15:2,9:0,6	1/1:.:17:2,15:2,9:0,6	PASS
chr1	1355201	G	A	DP=16;SS=1;SSC=1;GPV=0.008837;SPV=0.6958	GT:GQ:DP:AD:ADF:ADR	0/1:.:8:5,3:5,3:0,0	0/1:.:8:5,3:5,3:0,0	MMQSdiff
chr1	1357589	C	T	DP=28;SS=1;SSC=1;GPV=0.00036855;SPV=0.65271	GT:GQ:DP:AD:ADF:ADR	0/1:.:14:9,5:4,4:5,1	0/1:.:14:9,5:4,4:5,1	MMQSdiff
chr1	1357605	A	G	DP=18;SS=1;SSC=1;GPV=0.00017215;SPV=0.68141	GT:GQ:DP:AD:ADF:ADR	0/1:.:9:4,5:0,0:4,5	0/1:.:9:4,5:0,0:4,5	Strand;VarMMQS;MMQSdiff
chr1	1359548	A	G	DP=80;SS=1;SSC=0;GPV=0;SPV=1	GT:GQ:DP:AD:ADF:ADR	1/1:.:40:0,40:0,31:0,9	1/1:.:40:0,40:0,31:0,9	PASS
chr1	1360302	A	G	DP=62;SS=1;SSC=0;GPV=6.5755e-37;SPV=1	GT:GQ:DP:AD:ADF:ADR	1/1:.:31:0,31:0,4:0,27	1/1:.:31:0,31:0,4:0,27	PASS
chr1	1360507	T	C	DP=16;SS=1;SSC=0;GPV=1.6637e-09;SPV=1	GT:GQ:DP:AD:ADF:ADR	1/1:.:8:0,8:0,5:0,3	1/1:.:8:0,8:0,5:0,3	PASS
chr1	1361167	C	G	DP=20;SS=1;SSC=0;GPV=0.014286;SPV=1	GT:GQ:DP:AD:ADF:ADR	1/1:.:10:0,2:0,0:0,2	1/1:.:10:0,2:0,0:0,2	VarReadPos;VarAvgRL
chr1	1361311	C	G	DP=50;SS=1;SSC=0;GPV=1.554e-28;SPV=1	GT:GQ:DP:AD:ADF:ADR	1/1:.:25:0,24:0,19:0,5	1/1:.:25:0,24:0,19:0,5	PASS
chr1	1361438	C	G	DP=34;SS=1;SSC=0;GPV=3.5146e-20;SPV=1	GT:GQ:DP:AD:ADF:ADR	1/1:.:17:0,17:0,12:0,5	1/1:.:17:0,17:0,12:0,5	PASS
chr1	1361685	C	T	DP=54;SS=1;SSC=2;GPV=2.1774e-09;SPV=0.60772	GT:GQ:DP:AD:ADF:ADR	0/1:.:27:15,12:15,5:0,7	0/1:.:27:15,12:15,5:0,7	PASS
chr1	1361836	A	G	DP=30;SS=1;SSC=0;GPV=8.4556e-18;SPV=1	GT:GQ:DP:AD:ADF:ADR	1/1:.:15:0,15:0,3:0,12	1/1:.:15:0,15:0,3:0,12	PASS
chr1	1362255	G	A	DP=46;SS=1;SSC=0;GPV=2.4343e-27;SPV=1	GT:GQ:DP:AD:ADF:ADR	1/1:.:23:0,23:0,9:0,14	1/1:.:23:0,23:0,9:0,14	PASS
chr1	1362343	A	G	DP=32;SS=1;SSC=0;GPV=5.4567e-19;SPV=1	GT:GQ:DP:AD:ADF:ADR	1/1:.:16:0,16:0,12:0,4	1/1:.:16:0,16:0,12:0,4	PASS
chr1	1364642	T	C	DP=18;SS=1;SSC=0;GPV=1.1019e-10;SPV=1	GT:GQ:DP:AD:ADF:ADR	1/1:.:9:0,9:0,9:0,0	1/1:.:9:0,9:0,9:0,0	Strand
chr1	1365160	A	G	DP=16;SS=1;SSC=1;GPV=0.0012236;SPV=0.69037	GT:GQ:DP:AD:ADF:ADR	0/1:.:8:4,4:3,3:1,1	0/1:.:8:4,4:3,3:1,1	MMQSdiff
chr1	1365820	A	C	DP=26;SS=1;SSC=0;GPV=7.77e-05;SPV=1	GT:GQ:DP:AD:ADF:ADR	1/1:.:13:0,4:0,4:0,0	1/1:.:13:0,4:0,4:0,0	VarReadPos;VarAvgRL
chr1	1367028	A	G	DP=16;SS=1;SSC=0;GPV=1.6637e-09;SPV=1	GT:GQ:DP:AD:ADF:ADR	1/1:.:8:0,8:0,2:0,6	1/1:.:8:0,8:0,2:0,6	PASS
chr1	1367175	C	T	DP=18;SS=1;SSC=0;GPV=1.1019e-10;SPV=1	GT:GQ:DP:AD:ADF:ADR	1/1:.:9:0,9:0,2:0,7	1/1:.:9:0,9:0,2:0,7	VarAvgRL
chr1	1367258	T	A	DP=22;SS=1;SSC=1;GPV=0.00026061;SPV=0.66504	GT:GQ:DP:AD:ADF:ADR	0/1:.:11:6,5:6,5:0,0	0/1:.:11:6,5:6,5:0,0	Strand;VarMMQS;MMQSdiff
chr1	1367280	T	A	DP=22;SS=1;SSC=1;GPV=0.00026061;SPV=0.66504	GT:GQ:DP:AD:ADF:ADR	0/1:.:11:6,5:6,5:0,0	0/1:.:11:6,5:6,5:0,0	Strand;VarMMQS;MMQSdiff
chr1	1367298	A	T	DP=22;SS=1;SSC=1;GPV=0.00026061;SPV=0.66504	GT:GQ:DP:AD:ADF:ADR	0/1:.:11:6,5:6,5:0,0	0/1:.:11:6,5:6,5:0,0	Strand;VarMMQS;MMQSdiff
chr1	1367299	A	G	DP=22;SS=1;SSC=1;GPV=0.00026061;SPV=0.66504	GT:GQ:DP:AD:ADF:ADR	0/1:.:11:6,5:6,5:0,0	0/1:.:11:6,5:6,5:0,0	Strand;VarMMQS;MMQSdiff
chr1	1367300	T	A	DP=22;SS=1;SSC=1;GPV=0.00026061;SPV=0.66504	GT:GQ:DP:AD:ADF:ADR	0/1:.:11:6,5:6,5:0,0	0/1:.:11:6,5:6,5:0,0	Strand;VarMMQS;MMQSdiff
chr1	1367874	A	T	DP=36;SS=1;SSC=1;GPV=1.5744e-10;SPV=0.63766	GT:GQ:DP:AD:ADF:ADR	0/1:.:18:6,12:2,6:4,6	0/1:.:18:6,12:2,6:4,6	RefAvgRL;MMQSdiff
chr1	1367919	C	T	DP=20;SS=1;SSC=1;GPV=2.2548e-05;SPV=0.67504	GT:GQ:DP:AD:ADF:ADR	0/1:.:10:4,6:0,4:4,2	0/1:.:10:4,6:0,4:4,2	VarMMQS;MMQSdiff
chr1	1367951	C	T	DP=18;SS=1;SSC=1;GPV=8.0605e-07;SPV=0.71176	GT:GQ:DP:AD:ADF:ADR	1/1:.:9:2,7:0,4:2,3	1/1:.:9:2,7:0,4:2,3	VarMMQS;MMQSdiff
chr1	1367965	A	G	DP=18;SS=1;SSC=1;GPV=8.0605e-07;SPV=0.71176	GT:GQ:DP:AD:ADF:ADR	1/1:.:9:2,7:0,4:2,3	1/1:.:9:2,7:0,4:2,3	VarMMQS;MMQSdiff
chr1	1367970	T	G	DP=28;SS=1;SSC=1;GPV=5.4482e-05;SPV=0.64822	GT:GQ:DP:AD:ADF:ADR	0/1:.:14:8,6:6,1:2,5	0/1:.:14:8,6:6,1:2,5	RefAvgRL;VarMMQS;MMQSdiff
chr1	1367994	C	A	DP=34;SS=1;SSC=1;GPV=1.7305e-07;SPV=0.63407	GT:GQ:DP:AD:ADF:ADR	0/1:.:17:8,9:6,3:2,6	0/1:.:17:8,9:6,3:2,6	RefAvgRL;VarMMQS;VarAvgRL;MMQSdiff
chr1	1368297	C	T	DP=24;SS=1;SSC=1;GPV=1.8413e-08;SPV=0.6798	GT:GQ:DP:AD:ADF:ADR	1/1:.:12:3,9:0,3:3,6	1/1:.:12:3,9:0,3:3,6	RefAvgRL
chr1	1368514	C	G	DP=30;SS=1;SSC=1;GPV=4.1351e-10;SPV=0.65917	GT:GQ:DP:AD:ADF:ADR	0/1:.:15:4,11:4,6:0,5	0/1:.:15:4,11:4,6:0,5	PASS
chr1	1368763	G	A	DP=66;SS=1;SSC=2;GPV=6.8388e-10;SPV=0.59929	GT:GQ:DP:AD:ADF:ADR	0/1:.:33:20,13:2,7:18,6	0/1:.:33:20,13:2,7:18,6	PASS
chr1	1369282	G	A	DP=28;SS=1;SSC=1;GPV=3.6611e-08;SPV=0.66362	GT:GQ:DP:AD:ADF:ADR	0/1:.:14:4,9:4,6:0,3	0/1:.:14:4,9:4,6:0,3	PASS
chr1	1369407	G	A	DP=40;SS=1;SSC=1;GPV=0.012773;SPV=0.66929	GT:GQ:DP:AD:ADF:ADR	0/1:.:20:17,3:3,2:14,1	0/1:.:20:17,3:3,2:14,1	VarCount
chr1	1369556	C	G	DP=40;SS=1;SSC=0;GPV=9.3017e-24;SPV=1	GT:GQ:DP:AD:ADF:ADR	1/1:.:20:0,20:0,13:0,7	1/1:.:20:0,20:0,13:0,7	PASS
chr1	1369627	T	C	DP=44;SS=1;SSC=0;GPV=3.8097e-26;SPV=1	GT:GQ:DP:AD:ADF:ADR	1/1:.:22:0,22:0,15:0,7	1/1:.:22:0,22:0,15:0,7	PASS
chr1	1369686	T	C	DP=50;SS=1;SSC=1;GPV=3.1346e-24;SPV=0.6954	GT:GQ:DP:AD:ADF:ADR	1/1:.:25:2,23:0,14:2,9	1/1:.:25:2,23:0,14:2,9	VarMMQS;MMQSdiff
chr1	1369716	G	C	DP=52;SS=1;SSC=1;GPV=2.5568e-23;SPV=0.66602	GT:GQ:DP:AD:ADF:ADR	1/1:.:26:3,23:0,14:3,9	1/1:.:26:3,23:0,14:3,9	RefAvgRL;VarMMQS;MMQSdiff
chr1	1369741	C	T	DP=56;SS=1;SSC=1;GPV=5.4016e-22;SPV=0.63563	GT:GQ:DP:AD:ADF:ADR	1/1:.:28:5,23:1,12:4,11	1/1:.:28:5,23:1,12:4,11	RefAvgRL;VarMMQS;MMQSdiff
chr1	1369872	C	T	DP=24;SS=1;SSC=1;GPV=3.8815e-05;SPV=0.65786	GT:GQ:DP:AD:ADF:ADR	0/1:.:12:6,6:5,1:1,5	0/1:.:12:6,6:5,1:1,5	MMQSdiff
chr1	1370430	T	C	DP=24;SS=1;SSC=1;GPV=1.0078e-11;SPV=0.76087	GT:GQ:DP:AD:ADF:ADR	1/1:.:12:1,11:1,6:0,5	1/1:.:12:1,11:1,6:0,5	PASS
chr1	1371178	T	C	DP=44;SS=1;SSC=0;GPV=3.8097e-26;SPV=1	GT:GQ:DP:AD:ADF:ADR	1/1:.:22:0,22:0,8:0,14	1/1:.:22:0,22:0,8:0,14	PASS
chr1	1371538	C	T	DP=40;SS=1;SSC=1;GPV=9.555e-14;SPV=0.64179	GT:GQ:DP:AD:ADF:ADR	1/1:.:20:5,15:5,10:0,5	1/1:.:20:5,15:5,10:0,5	PASS
chr1	1373079	A	G	DP=34;SS=1;SSC=1;GPV=4.1482e-12;SPV=0.65599	GT:GQ:DP:AD:ADF:ADR	1/1:.:17:4,13:1,10:3,3	1/1:.:17:4,13:1,10:3,3	PASS
chr1	1373248	A	G	DP=58;SS=1;SSC=0;GPV=1.6283e-34;SPV=1	GT:GQ:DP:AD:ADF:ADR	1/1:.:29:0,29:0,14:0,15	1/1:.:29:0,29:0,14:0,15	PASS
chr1	1373491	A	T	DP=26;SS=1;SSC=0;GPV=2.0165e-15;SPV=1	GT:GQ:DP:AD:ADF:ADR	1/1:.:13:0,13:0,5:0,8	1/1:.:13:0,13:0,5:0,8	PASS
chr1	1374078	G	A	DP=18;SS=1;SSC=0;GPV=1.1019e-10;SPV=1	GT:GQ:DP:AD:ADF:ADR	1/1:.:9:0,9:0,9:0,0	1/1:.:9:0,9:0,9:0,0	Strand;VarReadPos
chr1	1374505	A	G	DP=32;SS=1;SSC=1;GPV=0.012087;SPV=0.67303	GT:GQ:DP:AD:ADF:ADR	0/1:.:16:13,3:13,3:0,0	0/1:.:16:13,3:13,3:0,0	VarCount
chr1	1374694	C	G	DP=34;SS=1;SSC=1;GPV=8.7205e-11;SPV=0.64601	GT:GQ:DP:AD:ADF:ADR	0/1:.:17:5,12:0,8:5,4	0/1:.:17:5,12:0,8:5,4	PASS
chr1	1375288	A	C	DP=18;SS=1;SSC=1;GPV=8.0605e-07;SPV=0.71176	GT:GQ:DP:AD:ADF:ADR	1/1:.:9:2,7:2,7:0,0	1/1:.:9:2,7:2,7:0,0	Strand
chr1	1375642	C	T	DP=16;SS=1;SSC=1;GPV=0.00012413;SPV=0.6958	GT:GQ:DP:AD:ADF:ADR	0/1:.:8:3,5:2,2:1,3	0/1:.:8:3,5:2,2:1,3	PASS
chr1	1375698	G	T	DP=22;SS=1;SSC=0;GPV=4.7526e-13;SPV=1	GT:GQ:DP:AD:ADF:ADR	1/1:.:11:0,11:0,4:0,7	1/1:.:11:0,11:0,4:0,7	PASS
chr1	1377962	A	G	DP=34;SS=1;SSC=0;GPV=3.5146e-20;SPV=1	GT:GQ:DP:AD:ADF:ADR	1/1:.:17:0,17:0,13:0,4	1/1:.:17:0,17:0,13:0,4	PASS
chr1	1378109	C	T	DP=38;SS=1;SSC=2;GPV=3.0805e-08;SPV=0.62707	GT:GQ:DP:AD:ADF:ADR	0/1:.:19:9,10:1,7:8,3	0/1:.:19:9,10:1,7:8,3	PASS
chr1	1378591	C	T	DP=30;SS=1;SSC=1;GPV=9.3503e-08;SPV=0.64481	GT:GQ:DP:AD:ADF:ADR	0/1:.:15:6,9:6,1:0,8	0/1:.:15:6,9:6,1:0,8	VarMMQS;MMQSdiff
chr1	1378635	C	T	DP=20;SS=1;SSC=0;GPV=7.2544e-12;SPV=1	GT:GQ:DP:AD:ADF:ADR	1/1:.:10:0,10:0,5:0,5	1/1:.:10:0,10:0,5:0,5	PASS
chr1	1378792	C	T	DP=22;SS=1;SSC=0;GPV=4.7526e-13;SPV=1	GT:GQ:DP:AD:ADF:ADR	1/1:.:11:0,11:0,4:0,7	1/1:.:11:0,11:0,4:0,7	PASS
chr1	1379327	A	G	DP=20;SS=1;SSC=0;GPV=7.2544e-12;SPV=1	GT:GQ:DP:AD:ADF:ADR	1/1:.:10:0,10:0,8:0,2	1/1:.:10:0,10:0,8:0,2	PASS
chr1	1379334	A	G	DP=20;SS=1;SSC=0;GPV=7.2544e-12;SPV=1	GT:GQ:DP:AD:ADF:ADR	1/1:.:10:0,10:0,8:0,2	1/1:.:10:0,10:0,8:0,2	PASS
chr1	1379664	G	A	DP=40;SS=1;SSC=2;GPV=3.8991e-08;SPV=0.62381	GT:GQ:DP:AD:ADF:ADR	0/1:.:20:10,10:9,3:1,7	0/1:.:20:10,10:9,3:1,7	PASS
chr1	1379751	C	T	DP=44;SS=1;SSC=1;GPV=0.00054972;SPV=0.63974	GT:GQ:DP:AD:ADF:ADR	0/1:.:22:17,5:9,3:8,2	0/1:.:22:17,5:9,3:8,2	MMQSdiff
chr1	1379884	G	A	DP=28;SS=1;SSC=1;GPV=0.011603;SPV=0.67585	GT:GQ:DP:AD:ADF:ADR	0/1:.:14:11,3:10,3:1,0	0/1:.:14:11,3:10,3:1,0	VarCount;VarReadPos;VarDist3
chr1	1379963	G	A	DP=20;SS=1;SSC=0;GPV=7.2544e-12;SPV=1	GT:GQ:DP:AD:ADF:ADR	1/1:.:10:0,10:0,5:0,5	1/1:.:10:0,10:0,5:0,5	PASS
chr1	1380513	C	T	DP=18;SS=1;SSC=0;GPV=1.1019e-10;SPV=1	GT:GQ:DP:AD:ADF:ADR	1/1:.:9:0,9:0,7:0,2	1/1:.:9:0,9:0,7:0,2	PASS
chr1	1380520	G	A	DP=20;SS=1;SSC=1;GPV=1.6702e-06;SPV=0.68576	GT:GQ:DP:AD:ADF:ADR	0/1:.:10:3,7:3,4:0,3	0/1:.:10:3,7:3,4:0,3	MMQSdiff
chr1	1381088	A	G	DP=56;SS=1;SSC=0;GPV=2.5602e-33;SPV=1	GT:GQ:DP:AD:ADF:ADR	1/1:.:28:0,28:0,10:0,18	1/1:.:28:0,28:0,10:0,18	PASS
chr1	1381290	C	G	DP=48;SS=1;SSC=0;GPV=1.554e-28;SPV=1	GT:GQ:DP:AD:ADF:ADR	1/1:.:24:0,24:0,9:0,15	1/1:.:24:0,24:0,9:0,15	PASS
chr1	1381294	C	T	DP=46;SS=1;SSC=1;GPV=0.00056532;SPV=0.63888	GT:GQ:DP:AD:ADF:ADR	0/1:.:23:18,5:6,3:12,2	0/1:.:23:18,5:6,3:12,2	MMQSdiff
chr1	1382265	A	G	DP=36;SS=1;SSC=1;GPV=1.7753e-06;SPV=0.63101	GT:GQ:DP:AD:ADF:ADR	0/1:.:18:10,8:6,5:4,3	0/1:.:18:10,8:6,5:4,3	RefAvgRL;MinMMQSdiff
chr1	1382307	C	T	DP=78;SS=1;SSC=1;GPV=0.0032347;SPV=0.64427	GT:GQ:DP:AD:ADF:ADR	0/1:.:39:35,4:6,1:29,3	0/1:.:39:35,4:6,1:29,3	VarMMQS;MMQSdiff
chr1	1382313	T	A	DP=64;SS=1;SSC=1;GPV=0.00064957;SPV=0.63468	GT:GQ:DP:AD:ADF:ADR	0/1:.:32:25,5:2,3:23,2	0/1:.:32:25,5:2,3:23,2	VarMMQS;MMQSdiff
chr1	1382336	C	G	DP=64;SS=1;SSC=2;GPV=9.4974e-07;SPV=0.60922	GT:GQ:DP:AD:ADF:ADR	0/1:.:32:23,9:3,2:20,7	0/1:.:32:23,9:3,2:20,7	VarMapQual;VarMMQS;MMQSdiff
chr1	1382339	A	G	DP=66;SS=1;SSC=1;GPV=0.00067609;SPV=0.63349	GT:GQ:DP:AD:ADF:ADR	0/1:.:33:28,5:2,3:26,2	0/1:.:33:28,5:2,3:26,2	VarMMQS
chr1	1382375	C	G	DP=82;SS=1;SSC=2;GPV=7.5332e-13;SPV=0.58858	GT:GQ:DP:AD:ADF:ADR	0/1:.:41:24,17:9,2:15,15	0/1:.:41:24,17:9,2:15,15	VarMMQS;MMQSdiff
chr1	1382411	C	A	DP=104;SS=1;SSC=2;GPV=0.00017446;SPV=0.61989	GT:GQ:DP:AD:ADF:ADR	0/1:.:52:46,6:13,1:33,5	0/1:.:52:46,6:13,1:33,5	PASS
chr1	1382449	C	A	DP=68;SS=1;SSC=2;GPV=0.00014358;SPV=0.62419	GT:GQ:DP:AD:ADF:ADR	0/1:.:34:28,6:14,5:14,1	0/1:.:34:28,6:14,5:14,1	RefMapQual;VarMapQual;VarAvgRL
chr1	1382491	C	G	DP=40;SS=1;SSC=2;GPV=3.0187e-11;SPV=0.62947	GT:GQ:DP:AD:ADF:ADR	0/1:.:20:7,13:2,7:5,6	0/1:.:20:7,13:2,7:5,6	VarMapQual;MMQSdiff
chr1	1382614	C	T	DP=56;SS=1;SSC=1;GPV=0.00062917;SPV=0.63563	GT:GQ:DP:AD:ADF:ADR	0/1:.:28:23,5:11,4:12,1	0/1:.:28:23,5:11,4:12,1	RefMapQual;RefAvgRL;VarMapQual;VarMMQS;MMQSdiff
chr1	1382643	C	G	DP=42;SS=1;SSC=1;GPV=9.7866e-05;SPV=0.63314	GT:GQ:DP:AD:ADF:ADR	0/1:.:21:15,6:6,4:9,2	0/1:.:21:15,6:6,4:9,2	VarMMQS;MMQSdiff
chr1	1382658	T	C	DP=94;SS=1;SSC=2;GPV=2e-09;SPV=0.59102	GT:GQ:DP:AD:ADF:ADR	0/1:.:47:34,13:21,10:13,3	0/1:.:47:34,13:21,10:13,3	RefMapQual
chr1	1382679	C	A	DP=114;SS=1;SSC=2;GPV=3.8288e-07;SPV=0.59697	GT:GQ:DP:AD:ADF:ADR	0/1:.:57:47,10:34,9:13,1	0/1:.:57:47,10:34,9:13,1	VarMapQual;VarAvgRL
chr1	1382682	G	C	DP=114;SS=1;SSC=2;GPV=3.9922e-05;SPV=0.61179	GT:GQ:DP:AD:ADF:ADR	0/1:.:57:50,7:37,6:13,1	0/1:.:57:50,7:37,6:13,1	RefMapQual
chr1	1382697	T	C	DP=114;SS=1;SSC=2;GPV=5.1933e-10;SPV=0.58648	GT:GQ:DP:AD:ADF:ADR	0/1:.:57:41,14:28,12:13,2	0/1:.:57:41,14:28,12:13,2	VarMapQual;MMQSdiff
chr1	1382718	C	A	DP=116;SS=1;SSC=2;GPV=4.0234e-05;SPV=0.61166	GT:GQ:DP:AD:ADF:ADR	0/1:.:58:51,7:37,5:14,2	0/1:.:58:51,7:37,5:14,2	RefMapQual;VarMapQual
chr1	1382736	T	C	DP=106;SS=1;SSC=2;GPV=1.33e-08;SPV=0.59182	GT:GQ:DP:AD:ADF:ADR	0/1:.:53:40,12:25,8:15,4	0/1:.:53:40,12:25,8:15,4	RefMapQual
chr1	1382757	C	A	DP=100;SS=1;SSC=2;GPV=7.9565e-06;SPV=0.60708	GT:GQ:DP:AD:ADF:ADR	0/1:.:50:42,8:24,3:18,5	0/1:.:50:42,8:24,3:18,5	VarMapQual;VarAvgRL
chr1	1382775	T	C	DP=72;SS=1;SSC=2;GPV=1.1337e-06;SPV=0.60696	GT:GQ:DP:AD:ADF:ADR	0/1:.:36:27,9:14,4:13,5	0/1:.:36:27,9:14,4:13,5	VarMapQual;VarAvgRL;MMQSdiff
chr1	1382971	T	C	DP=22;SS=1;SSC=0;GPV=4.7526e-13;SPV=1	GT:GQ:DP:AD:ADF:ADR	1/1:.:11:0,11:0,1:0,10	1/1:.:11:0,11:0,1:0,10	PASS
chr1	1384256	T	G	DP=26;SS=1;SSC=1;GPV=4.6796e-05;SPV=0.65245	GT:GQ:DP:AD:ADF:ADR	0/1:.:13:7,6:3,3:4,3	0/1:.:13:7,6:3,3:4,3	RefAvgRL;VarAvgRL
chr1	1384322	G	A	DP=28;SS=1;SSC=1;GPV=6.1806e-08;SPV=0.65271	GT:GQ:DP:AD:ADF:ADR	0/1:.:14:5,9:0,1:5,8	0/1:.:14:5,9:0,1:5,8	PASS
chr1	1385384	G	A	DP=62;SS=1;SSC=0;GPV=6.5755e-37;SPV=1	GT:GQ:DP:AD:ADF:ADR	1/1:.:31:0,31:0,15:0,16	1/1:.:31:0,31:0,15:0,16	PASS
chr1	1389117	A	C	DP=24;SS=1;SSC=1;GPV=0.00029985;SPV=0.65991	GT:GQ:DP:AD:ADF:ADR	0/1:.:12:7,5:1,4:6,1	0/1:.:12:7,5:1,4:6,1	PASS
chr1	1394423	A	G	DP=24;SS=1;SSC=0;GPV=3.101e-14;SPV=1	GT:GQ:DP:AD:ADF:ADR	1/1:.:12:0,12:0,7:0,5	1/1:.:12:0,12:0,7:0,5	PASS
chr1	1395346	A	G	DP=26;SS=1;SSC=0;GPV=2.0165e-15;SPV=1	GT:GQ:DP:AD:ADF:ADR	1/1:.:13:0,13:0,9:0,4	1/1:.:13:0,13:0,9:0,4	PASS
chr1	1395579	C	T	DP=34;SS=1;SSC=1;GPV=4.1482e-12;SPV=0.65599	GT:GQ:DP:AD:ADF:ADR	1/1:.:17:4,13:2,11:2,2	1/1:.:17:4,13:2,11:2,2	PASS
chr1	1395686	G	A	DP=34;SS=1;SSC=1;GPV=1.4997e-06;SPV=0.63407	GT:GQ:DP:AD:ADF:ADR	0/1:.:17:9,8:4,1:5,7	0/1:.:17:9,8:4,1:5,7	PASS
chr1	1395910	G	A	DP=16;SS=1;SSC=1;GPV=2.5454e-07;SPV=0.76667	GT:GQ:DP:AD:ADF:ADR	1/1:.:8:1,7:1,5:0,2	1/1:.:8:1,7:1,5:0,2	PASS
chr1	1397585	G	T	DP=50;SS=1;SSC=2;GPV=4.7433e-16;SPV=0.62319	GT:GQ:DP:AD:ADF:ADR	0/1:.:25:7,18:5,8:2,10	0/1:.:25:7,18:5,8:2,10	PASS
chr1	1397650	C	T	DP=48;SS=1;SSC=1;GPV=0.013237;SPV=0.66691	GT:GQ:DP:AD:ADF:ADR	0/1:.:24:21,3:9,2:12,1	0/1:.:24:21,3:9,2:12,1	PASS
chr1	1397926	G	A	DP=46;SS=1;SSC=2;GPV=2.1709e-15;SPV=0.63094	GT:GQ:DP:AD:ADF:ADR	0/1:.:23:6,17:4,9:2,8	0/1:.:23:6,17:4,9:2,8	ReadLenDiff
chr1	1398056	C	A	DP=32;SS=1;SSC=0;GPV=5.4567e-19;SPV=1	GT:GQ:DP:AD:ADF:ADR	1/1:.:16:0,16:0,13:0,3	1/1:.:16:0,16:0,13:0,3	PASS
chr1	1400410	A	G	DP=24;SS=1;SSC=0;GPV=3.101e-14;SPV=1	GT:GQ:DP:AD:ADF:ADR	1/1:.:12:0,12:0,6:0,6	1/1:.:12:0,12:0,6:0,6	PASS
chr1	1402457	A	G	DP=50;SS=1;SSC=0;GPV=9.9117e-30;SPV=1	GT:GQ:DP:AD:ADF:ADR	1/1:.:25:0,25:0,13:0,12	1/1:.:25:0,25:0,13:0,12	PASS
chr1	1406131	A	G	DP=22;SS=1;SSC=1;GPV=3.066e-05;SPV=0.66504	GT:GQ:DP:AD:ADF:ADR	0/1:.:11:5,6:5,6:0,0	0/1:.:11:5,6:5,6:0,0	RefAvgRL
chr1	1408687	T	C	DP=30;SS=1;SSC=0;GPV=8.4556e-18;SPV=1	GT:GQ:DP:AD:ADF:ADR	1/1:.:15:0,15:0,11:0,4	1/1:.:15:0,15:0,11:0,4	VarAvgRL
chr1	1409623	T	C	DP=22;SS=1;SSC=1;GPV=3.066e-05;SPV=0.66504	GT:GQ:DP:AD:ADF:ADR	0/1:.:11:5,6:0,4:5,2	0/1:.:11:5,6:0,4:5,2	PASS
chr1	1410093	G	A	DP=24;SS=1;SSC=1;GPV=3.2617e-07;SPV=0.66658	GT:GQ:DP:AD:ADF:ADR	0/1:.:12:4,8:4,4:0,4	0/1:.:12:4,8:4,4:0,4	MMQSdiff
chr1	1410101	G	A	DP=42;SS=1;SSC=2;GPV=1.6656e-05;SPV=0.62789	GT:GQ:DP:AD:ADF:ADR	0/1:.:21:14,7:13,3:1,4	0/1:.:21:14,7:13,3:1,4	MMQSdiff
chr1	1410877	A	G	DP=26;SS=1;SSC=0;GPV=2.0165e-15;SPV=1	GT:GQ:DP:AD:ADF:ADR	1/1:.:13:0,13:0,13:0,0	1/1:.:13:0,13:0,13:0,0	Strand
chr1	1411323	A	C	DP=30;SS=1;SSC=0;GPV=8.4556e-18;SPV=1	GT:GQ:DP:AD:ADF:ADR	1/1:.:15:0,15:0,7:0,8	1/1:.:15:0,15:0,7:0,8	PASS
chr1	1411525	T	A	DP=16;SS=1;SSC=0;GPV=2.4927e-08;SPV=1	GT:GQ:DP:AD:ADF:ADR	1/1:.:8:0,7:0,0:0,7	1/1:.:8:0,7:0,0:0,7	Strand
chr1	1411592	G	C	DP=28;SS=1;SSC=1;GPV=6.911e-06;SPV=0.6468	GT:GQ:DP:AD:ADF:ADR	0/1:.:14:7,7:7,4:0,3	0/1:.:14:7,7:7,4:0,3	PASS
chr1	1411929	G	C	DP=32;SS=1;SSC=0;GPV=5.4567e-19;SPV=1	GT:GQ:DP:AD:ADF:ADR	1/1:.:16:0,16:0,11:0,5	1/1:.:16:0,16:0,11:0,5	PASS
chr1	1412179	C	T	DP=20;SS=1;SSC=1;GPV=7.7086e-08;SPV=0.70898	GT:GQ:DP:AD:ADF:ADR	1/1:.:10:2,8:0,2:2,6	1/1:.:10:2,8:0,2:2,6	PASS
chr1	1413898	T	C	DP=30;SS=1;SSC=0;GPV=8.4556e-18;SPV=1	GT:GQ:DP:AD:ADF:ADR	1/1:.:15:0,15:0,0:0,15	1/1:.:15:0,15:0,0:0,15	Strand
chr1	1415385	T	C	DP=36;SS=1;SSC=1;GPV=1.5744e-10;SPV=0.63766	GT:GQ:DP:AD:ADF:ADR	0/1:.:18:6,12:6,8:0,4	0/1:.:18:6,12:6,8:0,4	RefAvgRL
chr1	1415659	G	C	DP=20;SS=1;SSC=0;GPV=7.2544e-12;SPV=1	GT:GQ:DP:AD:ADF:ADR	1/1:.:10:0,10:0,0:0,10	1/1:.:10:0,10:0,0:0,10	Strand
chr1	1415666	G	T	DP=20;SS=1;SSC=0;GPV=7.2544e-12;SPV=1	GT:GQ:DP:AD:ADF:ADR	1/1:.:10:0,10:0,0:0,10	1/1:.:10:0,10:0,0:0,10	Strand
chr1	1415976	G	A	DP=16;SS=1;SSC=0;GPV=1.6637e-09;SPV=1	GT:GQ:DP:AD:ADF:ADR	1/1:.:8:0,8:0,8:0,0	1/1:.:8:0,8:0,8:0,0	PASS
chr1	1419214	A	G	DP=28;SS=1;SSC=1;GPV=3.9563e-09;SPV=0.66119	GT:GQ:DP:AD:ADF:ADR	0/1:.:14:4,10:4,7:0,3	0/1:.:14:4,10:4,7:0,3	PASS
chr1	1419464	C	T	DP=62;SS=1;SSC=2;GPV=5.0299e-06;SPV=0.61384	GT:GQ:DP:AD:ADF:ADR	0/1:.:31:23,8:6,5:17,3	0/1:.:31:23,8:6,5:17,3	PASS
chr1	1419780	C	A	DP=60;SS=1;SSC=2;GPV=7.5673e-13;SPV=0.60195	GT:GQ:DP:AD:ADF:ADR	0/1:.:30:14,16:13,10:1,6	0/1:.:30:14,16:13,10:1,6	PASS
chr1	1420203	C	A	DP=46;SS=1;SSC=1;GPV=8.6678e-17;SPV=0.63888	GT:GQ:DP:AD:ADF:ADR	1/1:.:23:5,18:3,3:2,15	1/1:.:23:5,18:3,3:2,15	PASS
chr1	1421170	A	G	DP=18;SS=1;SSC=0;GPV=1.1019e-10;SPV=1	GT:GQ:DP:AD:ADF:ADR	1/1:.:9:0,9:0,4:0,5	1/1:.:9:0,9:0,4:0,5	PASS
chr1	1422081	C	T	DP=80;SS=1;SSC=0;GPV=0;SPV=1	GT:GQ:DP:AD:ADF:ADR	1/1:.:40:0,40:0,19:0,21	1/1:.:40:0,40:0,19:0,21	PASS
chr1	1422612	C	T	DP=30;SS=1;SSC=1;GPV=0.00039851;SPV=0.65007	GT:GQ:DP:AD:ADF:ADR	0/1:.:15:10,5:1,0:9,5	0/1:.:15:10,5:1,0:9,5	Strand
chr1	1424078	G	A	DP=18;SS=1;SSC=1;GPV=8.0605e-07;SPV=0.71176	GT:GQ:DP:AD:ADF:ADR	1/1:.:9:2,7:0,3:2,4	1/1:.:9:2,7:0,3:2,4	MMQSdiff
chr1	1424102	G	T	DP=18;SS=1;SSC=1;GPV=8.0605e-07;SPV=0.71176	GT:GQ:DP:AD:ADF:ADR	1/1:.:9:2,7:0,2:2,5	1/1:.:9:2,7:0,2:2,5	MMQSdiff
chr1	1424220	A	G	DP=36;SS=1;SSC=1;GPV=8.1472e-05;SPV=0.63766	GT:GQ:DP:AD:ADF:ADR	0/1:.:18:12,6:7,3:5,3	0/1:.:18:12,6:7,3:5,3	PASS
chr1	1424819	C	T	DP=56;SS=1;SSC=0;GPV=2.5602e-33;SPV=1	GT:GQ:DP:AD:ADF:ADR	1/1:.:28:0,28:0,9:0,19	1/1:.:28:0,28:0,9:0,19	PASS
chr1	1424900	T	C	DP=40;SS=1;SSC=2;GPV=3.8991e-08;SPV=0.62381	GT:GQ:DP:AD:ADF:ADR	0/1:.:20:10,10:0,1:10,9	0/1:.:20:10,10:0,1:10,9	PASS
chr1	1425095	A	G	DP=16;SS=1;SSC=0;GPV=1.6637e-09;SPV=1	GT:GQ:DP:AD:ADF:ADR	1/1:.:8:0,8:0,2:0,6	1/1:.:8:0,8:0,2:0,6	PASS
chr1	1426175	T	C	DP=116;SS=1;SSC=2;GPV=2.8767e-34;SPV=0.57943	GT:GQ:DP:AD:ADF:ADR	0/1:.:58:18,40:18,31:0,9	0/1:.:58:18,40:18,31:0,9	PASS
chr1	1426261	C	T	DP=164;SS=1;SSC=1;GPV=0;SPV=0.75153	GT:GQ:DP:AD:ADF:ADR	1/1:.:82:1,81:0,32:1,49	1/1:.:82:1,81:0,32:1,49	PASS
chr1	1427800	T	C	DP=44;SS=1;SSC=2;GPV=6.9407e-09;SPV=0.61825	GT:GQ:DP:AD:ADF:ADR	0/1:.:22:11,11:4,6:7,5	0/1:.:22:11,11:4,6:7,5	PASS
chr1	1428763	A	G	DP=30;SS=1;SSC=1;GPV=0.0022875;SPV=0.65917	GT:GQ:DP:AD:ADF:ADR	0/1:.:15:11,4:5,3:6,1	0/1:.:15:11,4:5,3:6,1	PASS
chr1	1428969	T	C	DP=20;SS=1;SSC=0;GPV=7.2544e-12;SPV=1	GT:GQ:DP:AD:ADF:ADR	1/1:.:10:0,10:0,10:0,0	1/1:.:10:0,10:0,10:0,0	Strand
chr1	1429954	A	G	DP=34;SS=1;SSC=0;GPV=3.5146e-20;SPV=1	GT:GQ:DP:AD:ADF:ADR	1/1:.:17:0,17:0,12:0,5	1/1:.:17:0,17:0,12:0,5	PASS
chr1	1430908	A	G	DP=68;SS=1;SSC=0;GPV=1.6809e-40;SPV=1	GT:GQ:DP:AD:ADF:ADR	1/1:.:34:0,34:0,7:0,27	1/1:.:34:0,34:0,7:0,27	PASS
chr1	1431450	A	G	DP=24;SS=1;SSC=0;GPV=3.101e-14;SPV=1	GT:GQ:DP:AD:ADF:ADR	1/1:.:12:0,12:0,7:0,5	1/1:.:12:0,12:0,7:0,5	PASS
chr1	1431537	G	C	DP=24;SS=1;SSC=0;GPV=3.101e-14;SPV=1	GT:GQ:DP:AD:ADF:ADR	1/1:.:12:0,12:0,3:0,9	1/1:.:12:0,12:0,3:0,9	PASS
chr1	1432030	C	G	DP=48;SS=1;SSC=2;GPV=1.0643e-12;SPV=0.61694	GT:GQ:DP:AD:ADF:ADR	0/1:.:24:9,15:5,5:4,10	0/1:.:24:9,15:5,5:4,10	RefAvgRL
chr1	1432132	G	C	DP=24;SS=1;SSC=1;GPV=3.8815e-05;SPV=0.65786	GT:GQ:DP:AD:ADF:ADR	0/1:.:12:6,6:0,3:6,3	0/1:.:12:6,6:0,3:6,3	MMQSdiff
chr1	1433205	G	A	DP=52;SS=1;SSC=1;GPV=2.3201e-25;SPV=0.69508	GT:GQ:DP:AD:ADF:ADR	1/1:.:26:2,24:2,18:0,6	1/1:.:26:2,24:2,18:0,6	PASS
chr1	1433219	A	C	DP=48;SS=1;SSC=0;GPV=1.554e-28;SPV=1	GT:GQ:DP:AD:ADF:ADR	1/1:.:24:0,24:0,20:0,4	1/1:.:24:0,24:0,20:0,4	PASS
chr1	1433267	A	T	DP=42;SS=1;SSC=0;GPV=5.9562e-25;SPV=1	GT:GQ:DP:AD:ADF:ADR	1/1:.:21:0,21:0,17:0,4	1/1:.:21:0,21:0,17:0,4	PASS
chr1	1433374	T	C	DP=84;SS=1;SSC=0;GPV=0;SPV=1	GT:GQ:DP:AD:ADF:ADR	1/1:.:42:0,42:0,26:0,16	1/1:.:42:0,42:0,26:0,16	PASS
chr1	1435580	C	G	DP=26;SS=1;SSC=1;GPV=1.8273e-09;SPV=0.67764	GT:GQ:DP:AD:ADF:ADR	1/1:.:13:3,10:3,10:0,0	1/1:.:13:3,10:3,10:0,0	PASS
chr1	1436079	A	G	DP=36;SS=1;SSC=0;GPV=2.2598e-21;SPV=1	GT:GQ:DP:AD:ADF:ADR	1/1:.:18:0,18:0,8:0,10	1/1:.:18:0,18:0,8:0,10	PASS
chr1	1437393	C	T	DP=64;SS=1;SSC=2;GPV=1.3424e-14;SPV=0.59933	GT:GQ:DP:AD:ADF:ADR	0/1:.:32:14,18:4,11:10,7	0/1:.:32:14,18:4,11:10,7	PASS
chr1	1438102	G	C	DP=20;SS=1;SSC=1;GPV=1.6702e-06;SPV=0.68576	GT:GQ:DP:AD:ADF:ADR	0/1:.:10:3,7:3,3:0,4	0/1:.:10:3,7:3,3:0,4	VarReadPos
chr1	1438872	G	A	DP=40;SS=1;SSC=1;GPV=0.002653;SPV=0.65262	GT:GQ:DP:AD:ADF:ADR	0/1:.:20:16,4:7,2:9,2	0/1:.:20:16,4:7,2:9,2	VarAvgRL;ReadLenDiff
chr1	1439454	A	G	DP=22;SS=1;SSC=0;GPV=4.7526e-13;SPV=1	GT:GQ:DP:AD:ADF:ADR	1/1:.:11:0,11:0,8:0,3	1/1:.:11:0,11:0,8:0,3	PASS
chr1	1439827	T	C	DP=22;SS=1;SSC=1;GPV=1.3117e-10;SPV=0.7619	GT:GQ:DP:AD:ADF:ADR	1/1:.:11:1,10:1,10:0,0	1/1:.:11:1,10:1,10:0,0	Strand
chr1	1440001	C	T	DP=42;SS=1;SSC=1;GPV=0.012905;SPV=0.6686	GT:GQ:DP:AD:ADF:ADR	0/1:.:21:18,3:0,0:18,3	0/1:.:21:18,3:0,0:18,3	VarCount;VarReadPos;VarDist3
chr1	1440430	C	G	DP=54;SS=1;SSC=1;GPV=6.0936e-21;SPV=0.63617	GT:GQ:DP:AD:ADF:ADR	1/1:.:27:5,22:0,7:5,15	1/1:.:27:5,22:0,7:5,15	PASS
chr1	1440834	C	G	DP=24;SS=1;SSC=0;GPV=3.101e-14;SPV=1	GT:GQ:DP:AD:ADF:ADR	1/1:.:12:0,12:0,0:0,12	1/1:.:12:0,12:0,0:0,12	Strand
chr1	1441187	A	G	DP=54;SS=1;SSC=0;GPV=4.0229e-32;SPV=1	GT:GQ:DP:AD:ADF:ADR	1/1:.:27:0,27:0,22:0,5	1/1:.:27:0,27:0,22:0,5	PASS
chr1	1441662	C	G	DP=74;SS=1;SSC=2;GPV=1.177e-06;SPV=0.60649	GT:GQ:DP:AD:ADF:ADR	0/1:.:37:28,9:14,6:14,3	0/1:.:37:28,9:14,6:14,3	PASS
chr1	1442617	C	G	DP=30;SS=1;SSC=1;GPV=9.3503e-08;SPV=0.64481	GT:GQ:DP:AD:ADF:ADR	0/1:.:15:6,9:1,5:5,4	0/1:.:15:6,9:1,5:5,4	PASS
chr1	1442722	A	G	DP=38;SS=1;SSC=0;GPV=1.4508e-22;SPV=1	GT:GQ:DP:AD:ADF:ADR	1/1:.:19:0,19:0,14:0,5	1/1:.:19:0,19:0,14:0,5	PASS
chr1	1443133	T	C	DP=26;SS=1;SSC=0;GPV=2.0165e-15;SPV=1	GT:GQ:DP:AD:ADF:ADR	1/1:.:13:0,13:0,4:0,9	1/1:.:13:0,13:0,4:0,9	PASS
chr1	1443457	T	C	DP=26;SS=1;SSC=0;GPV=2.0165e-15;SPV=1	GT:GQ:DP:AD:ADF:ADR	1/1:.:13:0,13:0,3:0,10	1/1:.:13:0,13:0,3:0,10	VarAvgRL
chr1	1444700	A	G	DP=64;SS=1;SSC=2;GPV=5.2337e-06;SPV=0.61323	GT:GQ:DP:AD:ADF:ADR	0/1:.:32:24,8:22,2:2,6	0/1:.:32:24,8:22,2:2,6	PASS
chr1	1445055	G	A	DP=44;SS=1;SSC=0;GPV=3.8097e-26;SPV=1	GT:GQ:DP:AD:ADF:ADR	1/1:.:22:0,22:0,8:0,14	1/1:.:22:0,22:0,8:0,14	VarAvgRL
chr1	1445187	T	G	DP=26;SS=1;SSC=0;GPV=2.0165e-15;SPV=1	GT:GQ:DP:AD:ADF:ADR	1/1:.:13:0,13:0,10:0,3	1/1:.:13:0,13:0,10:0,3	PASS
chr1	1445240	A	G	DP=38;SS=1;SSC=0;GPV=1.4508e-22;SPV=1	GT:GQ:DP:AD:ADF:ADR	1/1:.:19:0,19:0,11:0,8	1/1:.:19:0,19:0,11:0,8	PASS
chr1	1446773	G	T	DP=22;SS=1;SSC=1;GPV=0.01057;SPV=0.68244	GT:GQ:DP:AD:ADF:ADR	0/1:.:11:8,3:0,2:8,1	0/1:.:11:8,3:0,2:8,1	VarMapQual;MapQualDiff
chr1	1448915	G	A	DP=44;SS=1;SSC=0;GPV=3.8097e-26;SPV=1	GT:GQ:DP:AD:ADF:ADR	1/1:.:22:0,22:0,19:0,3	1/1:.:22:0,22:0,19:0,3	PASS
chr1	1449009	A	T	DP=62;SS=1;SSC=0;GPV=6.5755e-37;SPV=1	GT:GQ:DP:AD:ADF:ADR	1/1:.:31:0,31:0,10:0,21	1/1:.:31:0,31:0,10:0,21	PASS
chr1	1449049	G	A	DP=54;SS=1;SSC=2;GPV=2.7171e-10;SPV=0.60715	GT:GQ:DP:AD:ADF:ADR	0/1:.:27:14,13:5,4:9,9	0/1:.:27:14,13:5,4:9,9	PASS
chr1	1449831	A	G	DP=22;SS=1;SSC=0;GPV=4.7526e-13;SPV=1	GT:GQ:DP:AD:ADF:ADR	1/1:.:11:0,11:0,3:0,8	1/1:.:11:0,11:0,3:0,8	PASS
chr1	1450193	C	T	DP=42;SS=1;SSC=2;GPV=3.7193e-07;SPV=0.62213	GT:GQ:DP:AD:ADF:ADR	0/1:.:21:12,9:7,7:5,2	0/1:.:21:12,9:7,7:5,2	PASS
chr1	1452888	C	A	DP=18;SS=1;SSC=0;GPV=1.1019e-10;SPV=1	GT:GQ:DP:AD:ADF:ADR	1/1:.:9:0,9:0,9:0,0	1/1:.:9:0,9:0,9:0,0	Strand
chr1	1452909	A	C	DP=22;SS=1;SSC=0;GPV=4.7526e-13;SPV=1	GT:GQ:DP:AD:ADF:ADR	1/1:.:11:0,11:0,11:0,0	1/1:.:11:0,11:0,11:0,0	Strand
chr1	1453057	T	C	DP=38;SS=1;SSC=1;GPV=3.7857e-14;SPV=0.6536	GT:GQ:DP:AD:ADF:ADR	1/1:.:19:4,15:0,1:4,14	1/1:.:19:4,15:0,1:4,14	PASS
chr1	1453703	A	G	DP=18;SS=1;SSC=0;GPV=1.1019e-10;SPV=1	GT:GQ:DP:AD:ADF:ADR	1/1:.:9:0,9:0,5:0,4	1/1:.:9:0,9:0,5:0,4	PASS
chr1	1454092	A	G	DP=30;SS=1;SSC=0;GPV=8.4556e-18;SPV=1	GT:GQ:DP:AD:ADF:ADR	1/1:.:15:0,15:0,12:0,3	1/1:.:15:0,15:0,12:0,3	PASS
chr1	1455134	T	G	DP=22;SS=1;SSC=0;GPV=4.7526e-13;SPV=1	GT:GQ:DP:AD:ADF:ADR	1/1:.:11:0,11:0,0:0,11	1/1:.:11:0,11:0,0:0,11	PASS
chr1	1455337	A	G	DP=36;SS=1;SSC=0;GPV=2.2598e-21;SPV=1	GT:GQ:DP:AD:ADF:ADR	1/1:.:18:0,18:0,7:0,11	1/1:.:18:0,18:0,7:0,11	VarAvgRL
chr1	1455495	C	T	DP=44;SS=1;SSC=0;GPV=3.8097e-26;SPV=1	GT:GQ:DP:AD:ADF:ADR	1/1:.:22:0,22:0,13:0,9	1/1:.:22:0,22:0,13:0,9	PASS
chr1	1455924	T	C	DP=20;SS=1;SSC=0;GPV=7.2544e-12;SPV=1	GT:GQ:DP:AD:ADF:ADR	1/1:.:10:0,10:0,6:0,4	1/1:.:10:0,10:0,6:0,4	PASS
chr1	1456051	C	T	DP=38;SS=1;SSC=1;GPV=9.4894e-13;SPV=0.64301	GT:GQ:DP:AD:ADF:ADR	0/1:.:19:5,14:3,5:2,9	0/1:.:19:5,14:3,5:2,9	RefMapQual;RefAvgRL;MMQSdiff
chr1	1456079	T	C	DP=48;SS=1;SSC=2;GPV=2.1746e-16;SPV=0.63002	GT:GQ:DP:AD:ADF:ADR	1/1:.:24:6,18:1,8:5,10	1/1:.:24:6,18:1,8:5,10	MMQSdiff
chr1	1456154	G	A	DP=20;SS=1;SSC=0;GPV=7.2544e-12;SPV=1	GT:GQ:DP:AD:ADF:ADR	1/1:.:10:0,10:0,3:0,7	1/1:.:10:0,10:0,3:0,7	PASS
chr1	1456182	G	A	DP=22;SS=1;SSC=1;GPV=2.7817e-06;SPV=0.67028	GT:GQ:DP:AD:ADF:ADR	0/1:.:11:4,7:0,3:4,4	0/1:.:11:4,7:0,3:4,4	MMQSdiff
chr1	1456652	G	A	DP=60;SS=1;SSC=2;GPV=2.242e-08;SPV=0.60541	GT:GQ:DP:AD:ADF:ADR	0/1:.:30:19,11:4,3:15,8	0/1:.:30:19,11:4,3:15,8	PASS
chr1	1456829	G	C	DP=38;SS=1;SSC=1;GPV=1.1316e-19;SPV=0.75676	GT:GQ:DP:AD:ADF:ADR	1/1:.:19:1,18:1,12:0,6	1/1:.:19:1,18:1,12:0,6	RefMapQual;MMQSdiff
chr1	1456891	T	C	DP=40;SS=1;SSC=1;GPV=1.2627e-18;SPV=0.69751	GT:GQ:DP:AD:ADF:ADR	1/1:.:20:2,18:1,4:1,14	1/1:.:20:2,18:1,4:1,14	MinMMQSdiff
chr1	1457071	C	T	DP=66;SS=1;SSC=0;GPV=2.6498e-39;SPV=1	GT:GQ:DP:AD:ADF:ADR	1/1:.:33:0,33:0,19:0,14	1/1:.:33:0,33:0,19:0,14	PASS
chr1	1459004	T	C	DP=26;SS=1;SSC=0;GPV=2.0165e-15;SPV=1	GT:GQ:DP:AD:ADF:ADR	1/1:.:13:0,13:0,11:0,2	1/1:.:13:0,13:0,11:0,2	PASS
chr1	1459273	T	C	DP=58;SS=1;SSC=2;GPV=2.9186e-09;SPV=0.60494	GT:GQ:DP:AD:ADF:ADR	0/1:.:29:17,12:13,10:4,2	0/1:.:29:17,12:13,10:4,2	MMQSdiff
chr1	1459518	G	A	DP=52;SS=1;SSC=2;GPV=6.4267e-07;SPV=0.61439	GT:GQ:DP:AD:ADF:ADR	0/1:.:26:17,9:0,0:17,9	0/1:.:26:17,9:0,0:17,9	Strand
chr1	1459632	T	C	DP=72;SS=1;SSC=1;GPV=1.9583e-32;SPV=0.64495	GT:GQ:DP:AD:ADF:ADR	1/1:.:36:4,32:2,19:2,13	1/1:.:36:4,32:2,19:2,13	RefMapQual;VarMMQS;MMQSdiff
chr1	1459658	G	A	DP=72;SS=1;SSC=1;GPV=1.9583e-32;SPV=0.64495	GT:GQ:DP:AD:ADF:ADR	1/1:.:36:4,32:2,17:2,15	1/1:.:36:4,32:2,17:2,15	RefMapQual;VarMMQS;MMQSdiff
chr1	1459662	C	T	DP=70;SS=1;SSC=1;GPV=2.4991e-31;SPV=0.6452	GT:GQ:DP:AD:ADF:ADR	1/1:.:35:4,31:2,17:2,14	1/1:.:35:4,31:2,17:2,14	RefMapQual;VarMMQS;MMQSdiff
chr1	1460022	C	T	DP=28;SS=1;SSC=0;GPV=1.3074e-16;SPV=1	GT:GQ:DP:AD:ADF:ADR	1/1:.:14:0,14:0,6:0,8	1/1:.:14:0,14:0,6:0,8	PASS
chr1	1460023	A	G	DP=28;SS=1;SSC=0;GPV=1.3074e-16;SPV=1	GT:GQ:DP:AD:ADF:ADR	1/1:.:14:0,14:0,6:0,8	1/1:.:14:0,14:0,6:0,8	PASS
chr1	1460024	G	C	DP=28;SS=1;SSC=0;GPV=1.3074e-16;SPV=1	GT:GQ:DP:AD:ADF:ADR	1/1:.:14:0,14:0,6:0,8	1/1:.:14:0,14:0,6:0,8	PASS
chr1	1460370	T	C	DP=48;SS=1;SSC=2;GPV=7.7415e-08;SPV=0.61492	GT:GQ:DP:AD:ADF:ADR	0/1:.:24:14,10:11,7:3,3	0/1:.:24:14,10:11,7:3,3	PASS
chr1	1460603	T	C	DP=22;SS=1;SSC=0;GPV=4.7526e-13;SPV=1	GT:GQ:DP:AD:ADF:ADR	1/1:.:11:0,11:0,8:0,3	1/1:.:11:0,11:0,8:0,3	PASS
chr1	1460943	C	T	DP=44;SS=1;SSC=2;GPV=4.2568e-07;SPV=0.62016	GT:GQ:DP:AD:ADF:ADR	0/1:.:22:13,9:11,6:2,3	0/1:.:22:13,9:11,6:2,3	PASS
chr1	1461643	A	C	DP=28;SS=1;SSC=1;GPV=7.3043e-07;SPV=0.64822	GT:GQ:DP:AD:ADF:ADR	0/1:.:14:6,8:1,6:5,2	0/1:.:14:6,8:1,6:5,2	VarMMQS;MMQSdiff
chr1	1461646	G	A	DP=30;SS=1;SSC=1;GPV=8.3837e-06;SPV=0.64238	GT:GQ:DP:AD:ADF:ADR	0/1:.:15:8,7:1,5:7,2	0/1:.:15:8,7:1,5:7,2	VarMMQS;MMQSdiff
chr1	1461648	C	T	DP=36;SS=1;SSC=1;GPV=1.2704e-05;SPV=0.63339	GT:GQ:DP:AD:ADF:ADR	0/1:.:18:11,7:4,5:7,2	0/1:.:18:11,7:4,5:7,2	VarMMQS;MMQSdiff
chr1	1461650	G	C	DP=38;SS=1;SSC=1;GPV=1.407e-05;SPV=0.63129	GT:GQ:DP:AD:ADF:ADR	0/1:.:19:12,7:4,5:8,2	0/1:.:19:12,7:4,5:8,2	VarMMQS;MMQSdiff
chr1	1461653	G	A	DP=36;SS=1;SSC=1;GPV=8.1472e-05;SPV=0.63766	GT:GQ:DP:AD:ADF:ADR	0/1:.:18:12,6:4,4:8,2	0/1:.:18:12,6:4,4:8,2	VarMMQS;MMQSdiff
chr1	1461682	A	G	DP=52;SS=1;SSC=2;GPV=3.905e-06;SPV=0.61776	GT:GQ:DP:AD:ADF:ADR	0/1:.:26:18,8:7,4:11,4	0/1:.:26:18,8:7,4:11,4	PASS
chr1	1461719	G	A	DP=32;SS=1;SSC=1;GPV=3.0612e-16;SPV=0.75806	GT:GQ:DP:AD:ADF:ADR	1/1:.:16:1,15:1,9:0,6	1/1:.:16:1,15:1,9:0,6	MMQSdiff
chr1	1462684	C	T	DP=36;SS=1;SSC=1;GPV=2.3419e-08;SPV=0.63101	GT:GQ:DP:AD:ADF:ADR	0/1:.:18:8,10:8,8:0,2	0/1:.:18:8,10:8,8:0,2	PASS
chr1	1464198	C	T	DP=20;SS=1;SSC=1;GPV=0.010098;SPV=0.68576	GT:GQ:DP:AD:ADF:ADR	0/1:.:10:7,3:7,3:0,0	0/1:.:10:7,3:7,3:0,0	VarCount;VarMapQual;VarMMQS;VarAvgRL;MMQSdiff;ReadLenDiff
chr1	1464529	G	T	DP=34;SS=1;SSC=1;GPV=0.012287;SPV=0.67191	GT:GQ:DP:AD:ADF:ADR	0/1:.:17:14,3:13,3:1,0	0/1:.:17:14,3:13,3:1,0	VarCount
chr1	1465362	T	C	DP=44;SS=1;SSC=0;GPV=3.8097e-26;SPV=1	GT:GQ:DP:AD:ADF:ADR	1/1:.:22:0,22:0,18:0,4	1/1:.:22:0,22:0,18:0,4	PASS
chr1	1465469	T	C	DP=34;SS=1;SSC=1;GPV=7.5302e-05;SPV=0.63966	GT:GQ:DP:AD:ADF:ADR	0/1:.:17:11,6:7,1:4,5	0/1:.:17:11,6:7,1:4,5	MMQSdiff
chr1	1467384	C	T	DP=42;SS=1;SSC=2;GPV=2.607e-06;SPV=0.62434	GT:GQ:DP:AD:ADF:ADR	0/1:.:21:13,8:5,7:8,1	0/1:.:21:13,8:5,7:8,1	PASS
chr1	1467632	C	T	DP=26;SS=1;SSC=1;GPV=3.6611e-08;SPV=0.66362	GT:GQ:DP:AD:ADF:ADR	0/1:.:13:4,9:4,8:0,1	0/1:.:13:4,9:4,8:0,1	PASS
chr1	1467668	T	C	DP=22;SS=1;SSC=1;GPV=1.7905e-07;SPV=0.68244	GT:GQ:DP:AD:ADF:ADR	0/1:.:11:3,8:3,3:0,5	0/1:.:11:3,8:3,3:0,5	PASS
chr1	1468254	T	A	DP=22;SS=1;SSC=1;GPV=3.066e-05;SPV=0.66504	GT:GQ:DP:AD:ADF:ADR	0/1:.:11:5,6:2,3:3,3	0/1:.:11:5,6:2,3:3,3	PASS
chr1	1471144	G	C	DP=30;SS=1;SSC=0;GPV=8.4556e-18;SPV=1	GT:GQ:DP:AD:ADF:ADR	1/1:.:15:0,15:0,10:0,5	1/1:.:15:0,15:0,10:0,5	VarAvgRL
chr1	1471992	T	C	DP=50;SS=1;SSC=0;GPV=9.9117e-30;SPV=1	GT:GQ:DP:AD:ADF:ADR	1/1:.:25:0,25:0,13:0,12	1/1:.:25:0,25:0,13:0,12	PASS
chr1	1472158	C	G	DP=62;SS=1;SSC=2;GPV=4.5191e-22;SPV=0.61889	GT:GQ:DP:AD:ADF:ADR	1/1:.:31:7,24:2,12:5,12	1/1:.:31:7,24:2,12:5,12	RefMapQual;RefAvgRL
chr1	1472174	T	C	DP=70;SS=1;SSC=2;GPV=8.5141e-10;SPV=0.59753	GT:GQ:DP:AD:ADF:ADR	0/1:.:35:22,13:7,9:15,4	0/1:.:35:22,13:7,9:15,4	VarMapQual
chr1	1472312	A	G	DP=46;SS=1;SSC=1;GPV=0.00056532;SPV=0.63888	GT:GQ:DP:AD:ADF:ADR	0/1:.:23:18,5:8,2:10,3	0/1:.:23:18,5:8,2:10,3	VarMapQual;MMQSdiff
chr1	1473089	T	C	DP=24;SS=1;SSC=0;GPV=3.101e-14;SPV=1	GT:GQ:DP:AD:ADF:ADR	1/1:.:12:0,12:0,10:0,2	1/1:.:12:0,12:0,10:0,2	VarAvgRL
chr1	1473990	A	G	DP=38;SS=1;SSC=2;GPV=3.0605e-09;SPV=0.62843	GT:GQ:DP:AD:ADF:ADR	0/1:.:19:8,11:0,7:8,4	0/1:.:19:8,11:0,7:8,4	PASS
chr1	1474424	C	T	DP=22;SS=1;SSC=1;GPV=1.7905e-07;SPV=0.68244	GT:GQ:DP:AD:ADF:ADR	0/1:.:11:3,8:3,6:0,2	0/1:.:11:3,8:3,6:0,2	PASS
chr1	1475857	A	G	DP=34;SS=1;SSC=1;GPV=0.012287;SPV=0.67191	GT:GQ:DP:AD:ADF:ADR	0/1:.:17:14,3:10,2:4,1	0/1:.:17:14,3:10,2:4,1	VarMapQual
chr1	1475996	G	T	DP=52;SS=1;SSC=1;GPV=0.00060611;SPV=0.63676	GT:GQ:DP:AD:ADF:ADR	0/1:.:26:21,5:12,4:9,1	0/1:.:26:21,5:12,4:9,1	MinMMQSdiff
chr1	1476012	A	G	DP=50;SS=1;SSC=1;GPV=7.4728e-19;SPV=0.6374	GT:GQ:DP:AD:ADF:ADR	1/1:.:25:5,20:4,9:1,11	1/1:.:25:5,20:4,9:1,11	PASS
chr1	1476079	T	C	DP=16;SS=1;SSC=0;GPV=1.6637e-09;SPV=1	GT:GQ:DP:AD:ADF:ADR	1/1:.:8:0,8:0,2:0,6	1/1:.:8:0,8:0,2:0,6	VarDist3
chr1	1476266	T	C	DP=16;SS=1;SSC=0;GPV=1.6637e-09;SPV=1	GT:GQ:DP:AD:ADF:ADR	1/1:.:8:0,8:0,2:0,6	1/1:.:8:0,8:0,2:0,6	VarMapQual
chr1	1477963	C	G	DP=70;SS=1;SSC=2;GPV=3.3578e-08;SPV=0.60139	GT:GQ:DP:AD:ADF:ADR	0/1:.:35:24,11:7,8:17,3	0/1:.:35:24,11:7,8:17,3	VarAvgRL;MinMMQSdiff
chr1	1477970	C	T	DP=58;SS=1;SSC=2;GPV=3.2245e-16;SPV=0.60859	GT:GQ:DP:AD:ADF:ADR	0/1:.:29:10,19:8,2:2,17	0/1:.:29:10,19:8,2:2,17	MMQSdiff
chr1	1477985	C	T	DP=52;SS=1;SSC=2;GPV=2.38e-11;SPV=0.60937	GT:GQ:DP:AD:ADF:ADR	0/1:.:26:12,14:10,5:2,9	0/1:.:26:12,14:10,5:2,9	VarMMQS;MMQSdiff
chr1	1477987	C	T	DP=50;SS=1;SSC=2;GPV=1.7375e-10;SPV=0.61124	GT:GQ:DP:AD:ADF:ADR	0/1:.:25:12,13:10,5:2,8	0/1:.:25:12,13:10,5:2,8	VarMMQS;VarAvgRL;MMQSdiff
chr1	1478691	G	A	DP=36;SS=1;SSC=1;GPV=1.2704e-05;SPV=0.63339	GT:GQ:DP:AD:ADF:ADR	0/1:.:18:11,7:11,7:0,0	0/1:.:18:11,7:11,7:0,0	RefMapQual;Strand;VarMapQual
chr1	1479205	A	C	DP=22;SS=1;SSC=0;GPV=4.7526e-13;SPV=1	GT:GQ:DP:AD:ADF:ADR	1/1:.:11:0,11:0,9:0,2	1/1:.:11:0,11:0,9:0,2	PASS
chr1	1479334	A	G	DP=18;SS=1;SSC=0;GPV=1.1019e-10;SPV=1	GT:GQ:DP:AD:ADF:ADR	1/1:.:9:0,9:0,0:0,9	1/1:.:9:0,9:0,0:0,9	Strand;VarReadPos
chr1	1479719	T	C	DP=16;SS=1;SSC=0;GPV=1.6637e-09;SPV=1	GT:GQ:DP:AD:ADF:ADR	1/1:.:8:0,8:0,3:0,5	1/1:.:8:0,8:0,3:0,5	PASS
chr1	1479788	C	G	DP=16;SS=1;SSC=0;GPV=1.6637e-09;SPV=1	GT:GQ:DP:AD:ADF:ADR	1/1:.:8:0,8:0,2:0,6	1/1:.:8:0,8:0,2:0,6	PASS
chr1	1480723	G	A	DP=30;SS=1;SSC=1;GPV=0.01186;SPV=0.67433	GT:GQ:DP:AD:ADF:ADR	0/1:.:15:12,3:6,2:6,1	0/1:.:15:12,3:6,2:6,1	VarCount;MMQSdiff
chr1	1480778	T	C	DP=24;SS=1;SSC=0;GPV=3.101e-14;SPV=1	GT:GQ:DP:AD:ADF:ADR	1/1:.:12:0,12:0,7:0,5	1/1:.:12:0,12:0,7:0,5	PASS
chr1	1481959	C	T	DP=44;SS=1;SSC=0;GPV=3.8097e-26;SPV=1	GT:GQ:DP:AD:ADF:ADR	1/1:.:22:0,22:0,14:0,8	1/1:.:22:0,22:0,14:0,8	PASS
chr1	1482316	C	G	DP=44;SS=1;SSC=0;GPV=3.8097e-26;SPV=1	GT:GQ:DP:AD:ADF:ADR	1/1:.:22:0,22:0,12:0,10	1/1:.:22:0,22:0,12:0,10	PASS
chr1	1482392	C	T	DP=46;SS=1;SSC=2;GPV=8.7676e-12;SPV=0.61845	GT:GQ:DP:AD:ADF:ADR	0/1:.:23:9,14:7,3:2,11	0/1:.:23:9,14:7,3:2,11	VarMapQual
chr1	1482402	A	G	DP=58;SS=1;SSC=1;GPV=2.8822e-31;SPV=0.75439	GT:GQ:DP:AD:ADF:ADR	1/1:.:29:1,28:1,11:0,17	1/1:.:29:1,28:1,11:0,17	PASS
chr1	1482624	T	C	DP=32;SS=1;SSC=0;GPV=5.4567e-19;SPV=1	GT:GQ:DP:AD:ADF:ADR	1/1:.:16:0,16:0,12:0,4	1/1:.:16:0,16:0,12:0,4	PASS
chr1	1483432	A	C	DP=16;SS=1;SSC=1;GPV=2.5454e-07;SPV=0.76667	GT:GQ:DP:AD:ADF:ADR	1/1:.:8:1,7:0,4:1,3	1/1:.:8:1,7:0,4:1,3	RefAvgRL
chr1	1483681	A	G	DP=20;SS=1;SSC=1;GPV=0.001638;SPV=0.67504	GT:GQ:DP:AD:ADF:ADR	0/1:.:10:6,4:2,3:4,1	0/1:.:10:6,4:2,3:4,1	PASS
chr1	1483898	G	A	DP=22;SS=1;SSC=0;GPV=4.7526e-13;SPV=1	GT:GQ:DP:AD:ADF:ADR	1/1:.:11:0,11:0,11:0,0	1/1:.:11:0,11:0,11:0,0	Strand
chr1	1484647	T	G	DP=20;SS=1;SSC=1;GPV=0.00021796;SPV=0.67186	GT:GQ:DP:AD:ADF:ADR	0/1:.:10:5,5:5,5:0,0	0/1:.:10:5,5:5,5:0,0	Strand
chr1	1485000	G	A	DP=48;SS=1;SSC=1;GPV=4.0135e-21;SPV=0.66691	GT:GQ:DP:AD:ADF:ADR	1/1:.:24:3,21:1,13:2,8	1/1:.:24:3,21:1,13:2,8	PASS
chr1	1485147	G	T	DP=68;SS=1;SSC=2;GPV=0.00014358;SPV=0.62419	GT:GQ:DP:AD:ADF:ADR	0/1:.:34:28,6:6,4:22,2	0/1:.:34:28,6:6,4:22,2	PASS
chr1	1485622	T	G	DP=34;SS=1;SSC=1;GPV=7.5302e-05;SPV=0.63966	GT:GQ:DP:AD:ADF:ADR	0/1:.:17:11,6:6,4:5,2	0/1:.:17:11,6:6,4:5,2	PASS
chr1	1485868	T	C	DP=64;SS=1;SSC=2;GPV=2.7518e-05;SPV=0.61837	GT:GQ:DP:AD:ADF:ADR	0/1:.:32:25,7:5,5:20,2	0/1:.:32:25,7:5,5:20,2	VarMMQS;MMQSdiff
chr1	1485895	T	C	DP=80;SS=1;SSC=2;GPV=1.3001e-06;SPV=0.60524	GT:GQ:DP:AD:ADF:ADR	0/1:.:40:31,9:11,7:20,2	0/1:.:40:31,9:11,7:20,2	VarMMQS;MMQSdiff
chr1	1485905	C	A	DP=66;SS=1;SSC=2;GPV=9.974e-07;SPV=0.60859	GT:GQ:DP:AD:ADF:ADR	0/1:.:33:24,9:17,7:7,2	0/1:.:33:24,9:17,7:7,2	VarMMQS;MMQSdiff
chr1	1486151	C	A	DP=32;SS=1;SSC=0;GPV=5.4567e-19;SPV=1	GT:GQ:DP:AD:ADF:ADR	1/1:.:16:0,16:0,11:0,5	1/1:.:16:0,16:0,11:0,5	PASS
chr1	1486347	T	C	DP=50;SS=1;SSC=2;GPV=1.7375e-10;SPV=0.61124	GT:GQ:DP:AD:ADF:ADR	0/1:.:25:12,13:3,4:9,9	0/1:.:25:12,13:3,4:9,9	PASS
chr1	1486442	A	G	DP=38;SS=1;SSC=1;GPV=1.7613e-11;SPV=0.63595	GT:GQ:DP:AD:ADF:ADR	0/1:.:19:6,13:2,7:4,6	0/1:.:19:6,13:2,7:4,6	PASS
chr1	1486536	T	C	DP=32;SS=1;SSC=1;GPV=0.0004259;SPV=0.64787	GT:GQ:DP:AD:ADF:ADR	0/1:.:16:11,5:9,1:2,4	0/1:.:16:11,5:9,1:2,4	PASS
chr1	1486611	G	A	DP=60;SS=1;SSC=2;GPV=4.8192e-06;SPV=0.61449	GT:GQ:DP:AD:ADF:ADR	0/1:.:30:22,8:12,1:10,7	0/1:.:30:22,8:12,1:10,7	PASS
chr1	1486971	G	A	DP=32;SS=1;SSC=1;GPV=0.012087;SPV=0.67303	GT:GQ:DP:AD:ADF:ADR	0/1:.:16:13,3:8,1:5,2	0/1:.:16:13,3:8,1:5,2	RefMapQual;VarMapQual;VarAvgRL;ReadLenDiff
chr1	1487148	C	G	DP=54;SS=1;SSC=1;GPV=0.000618;SPV=0.63617	GT:GQ:DP:AD:ADF:ADR	0/1:.:27:22,5:14,4:8,1	0/1:.:27:22,5:14,4:8,1	PASS
chr1	1487887	A	G	DP=48;SS=1;SSC=0;GPV=1.554e-28;SPV=1	GT:GQ:DP:AD:ADF:ADR	1/1:.:24:0,24:0,18:0,6	1/1:.:24:0,24:0,18:0,6	PASS
chr1	1488498	C	T	DP=38;SS=1;SSC=1;GPV=1.0241e-15;SPV=0.67006	GT:GQ:DP:AD:ADF:ADR	1/1:.:19:3,16:0,12:3,4	1/1:.:19:3,16:0,12:3,4	PASS
chr1	1488652	A	G	DP=26;SS=1;SSC=0;GPV=2.0165e-15;SPV=1	GT:GQ:DP:AD:ADF:ADR	1/1:.:13:0,13:0,8:0,5	1/1:.:13:0,13:0,8:0,5	PASS
chr1	1488971	C	G	DP=24;SS=1;SSC=1;GPV=1.0078e-11;SPV=0.76087	GT:GQ:DP:AD:ADF:ADR	1/1:.:12:1,11:1,2:0,9	1/1:.:12:1,11:1,2:0,9	PASS
chr1	1489015	A	G	DP=30;SS=1;SSC=1;GPV=4.1351e-10;SPV=0.65917	GT:GQ:DP:AD:ADF:ADR	0/1:.:15:4,11:4,2:0,9	0/1:.:15:4,11:4,2:0,9	MMQSdiff
chr1	1489916	C	T	DP=38;SS=1;SSC=0;GPV=1.4508e-22;SPV=1	GT:GQ:DP:AD:ADF:ADR	1/1:.:19:0,19:0,5:0,14	1/1:.:19:0,19:0,5:0,14	PASS
chr1	1490027	A	G	DP=46;SS=1;SSC=1;GPV=8.6678e-17;SPV=0.63888	GT:GQ:DP:AD:ADF:ADR	1/1:.:23:5,18:0,15:5,3	1/1:.:23:5,18:0,15:5,3	VarMMQS;MMQSdiff
chr1	1490032	A	G	DP=48;SS=1;SSC=2;GPV=2.1746e-16;SPV=0.63002	GT:GQ:DP:AD:ADF:ADR	1/1:.:24:6,18:0,15:6,3	1/1:.:24:6,18:0,15:6,3	VarMMQS;MMQSdiff
chr1	1490046	G	A	DP=54;SS=1;SSC=0;GPV=4.0229e-32;SPV=1	GT:GQ:DP:AD:ADF:ADR	1/1:.:27:0,27:0,18:0,9	1/1:.:27:0,27:0,18:0,9	PASS
chr1	1490047	A	G	DP=56;SS=1;SSC=0;GPV=2.5602e-33;SPV=1	GT:GQ:DP:AD:ADF:ADR	1/1:.:28:0,28:0,19:0,9	1/1:.:28:0,28:0,19:0,9	PASS
chr1	1490122	A	G	DP=54;SS=1;SSC=2;GPV=2.1774e-09;SPV=0.60772	GT:GQ:DP:AD:ADF:ADR	0/1:.:27:15,12:13,6:2,6	0/1:.:27:15,12:13,6:2,6	MinMMQSdiff
chr1	1490179	G	T	DP=38;SS=1;SSC=2;GPV=3.0605e-09;SPV=0.62843	GT:GQ:DP:AD:ADF:ADR	0/1:.:19:8,11:2,9:6,2	0/1:.:19:8,11:2,9:6,2	PASS
chr1	1492292	C	G	DP=22;SS=1;SSC=0;GPV=4.7526e-13;SPV=1	GT:GQ:DP:AD:ADF:ADR	1/1:.:11:0,11:0,6:0,5	1/1:.:11:0,11:0,6:0,5	PASS
chr1	1492850	G	A	DP=36;SS=1;SSC=1;GPV=1.5887e-18;SPV=0.75714	GT:GQ:DP:AD:ADF:ADR	1/1:.:18:1,17:0,8:1,9	1/1:.:18:1,17:0,8:1,9	PASS
chr1	1494616	G	A	DP=40;SS=1;SSC=2;GPV=3.0187e-11;SPV=0.62947	GT:GQ:DP:AD:ADF:ADR	0/1:.:20:7,13:6,7:1,6	0/1:.:20:7,13:6,7:1,6	ReadLenDiff
chr1	1495061	G	A	DP=54;SS=1;SSC=2;GPV=1.6668e-15;SPV=0.61331	GT:GQ:DP:AD:ADF:ADR	0/1:.:27:9,18:6,8:3,10	0/1:.:27:9,18:6,8:3,10	PASS
chr1	1495204	T	C	DP=46;SS=1;SSC=1;GPV=4.9559e-20;SPV=0.66742	GT:GQ:DP:AD:ADF:ADR	1/1:.:23:3,20:3,10:0,10	1/1:.:23:3,20:3,10:0,10	RefMapQual;MinMMQSdiff
chr1	1495919	C	A	DP=24;SS=1;SSC=1;GPV=1.8413e-08;SPV=0.6798	GT:GQ:DP:AD:ADF:ADR	1/1:.:12:3,9:3,3:0,6	1/1:.:12:3,9:3,3:0,6	PASS
chr1	1497105	T	G	DP=18;SS=1;SSC=0;GPV=1.1019e-10;SPV=1	GT:GQ:DP:AD:ADF:ADR	1/1:.:9:0,9:0,5:0,4	1/1:.:9:0,9:0,5:0,4	PASS
chr1	1497605	G	C	DP=28;SS=1;SSC=1;GPV=1.7583e-10;SPV=0.67585	GT:GQ:DP:AD:ADF:ADR	1/1:.:14:3,11:3,4:0,7	1/1:.:14:3,11:3,4:0,7	RefMapQual;RefAvgRL
chr1	1498115	C	T	DP=30;SS=1;SSC=1;GPV=4.194e-15;SPV=0.75862	GT:GQ:DP:AD:ADF:ADR	1/1:.:15:1,14:1,12:0,2	1/1:.:15:1,14:1,12:0,2	PASS
chr1	1499339	T	C	DP=24;SS=1;SSC=0;GPV=3.101e-14;SPV=1	GT:GQ:DP:AD:ADF:ADR	1/1:.:12:0,12:0,2:0,10	1/1:.:12:0,12:0,2:0,10	VarAvgRL
chr1	1500425	A	G	DP=36;SS=1;SSC=0;GPV=2.2598e-21;SPV=1	GT:GQ:DP:AD:ADF:ADR	1/1:.:18:0,18:0,8:0,10	1/1:.:18:0,18:0,8:0,10	PASS
chr1	1500427	C	T	DP=32;SS=1;SSC=0;GPV=5.4567e-19;SPV=1	GT:GQ:DP:AD:ADF:ADR	1/1:.:16:0,16:0,8:0,8	1/1:.:16:0,16:0,8:0,8	PASS
chr1	1500691	T	C	DP=52;SS=1;SSC=1;GPV=0.00060611;SPV=0.63676	GT:GQ:DP:AD:ADF:ADR	0/1:.:26:21,5:18,4:3,1	0/1:.:26:21,5:18,4:3,1	VarMMQS
chr1	1500729	G	A	DP=58;SS=1;SSC=2;GPV=1.7324e-21;SPV=0.62651	GT:GQ:DP:AD:ADF:ADR	1/1:.:29:6,23:2,19:4,4	1/1:.:29:6,23:2,19:4,4	RefMapQual;RefAvgRL
chr1	1500745	A	C	DP=56;SS=1;SSC=2;GPV=1.0539e-17;SPV=0.61597	GT:GQ:DP:AD:ADF:ADR	0/1:.:28:8,20:2,18:6,2	0/1:.:28:8,20:2,18:6,2	RefAvgRL
chr1	1501403	T	C	DP=44;SS=1;SSC=0;GPV=3.8097e-26;SPV=1	GT:GQ:DP:AD:ADF:ADR	1/1:.:22:0,22:0,14:0,8	1/1:.:22:0,22:0,14:0,8	PASS
chr1	1501477	G	C	DP=48;SS=1;SSC=1;GPV=0.00057985;SPV=0.6381	GT:GQ:DP:AD:ADF:ADR	0/1:.:24:19,5:14,4:5,1	0/1:.:24:19,5:14,4:5,1	PASS
chr1	1501914	C	G	DP=18;SS=1;SSC=1;GPV=1.4831e-05;SPV=0.69005	GT:GQ:DP:AD:ADF:ADR	0/1:.:9:3,6:1,2:2,4	0/1:.:9:3,6:1,2:2,4	PASS
chr1	1501955	C	T	DP=38;SS=1;SSC=1;GPV=0.00049525;SPV=0.64301	GT:GQ:DP:AD:ADF:ADR	0/1:.:19:14,5:7,2:7,3	0/1:.:19:14,5:7,2:7,3	PASS
chr1	1503142	C	T	DP=76;SS=1;SSC=2;GPV=1.1215e-09;SPV=0.59537	GT:GQ:DP:AD:ADF:ADR	0/1:.:38:25,13:5,4:20,9	0/1:.:38:25,13:5,4:20,9	PASS
chr1	1508880	A	T	DP=18;SS=1;SSC=1;GPV=0.0095308;SPV=0.69005	GT:GQ:DP:AD:ADF:ADR	0/1:.:9:6,3:6,3:0,0	0/1:.:9:6,3:6,3:0,0	MMQSdiff
chr1	1509075	A	T	DP=64;SS=1;SSC=2;GPV=1.6397e-07;SPV=0.60606	GT:GQ:DP:AD:ADF:ADR	0/1:.:32:22,10:8,6:14,4	0/1:.:32:22,10:8,6:14,4	PASS
chr1	1509120	T	C	DP=60;SS=1;SSC=2;GPV=6.9672e-12;SPV=0.60173	GT:GQ:DP:AD:ADF:ADR	0/1:.:30:15,15:9,2:6,13	0/1:.:30:15,15:9,2:6,13	PASS
chr1	1509240	C	T	DP=58;SS=1;SSC=2;GPV=2.025e-08;SPV=0.60646	GT:GQ:DP:AD:ADF:ADR	0/1:.:29:18,11:9,5:9,6	0/1:.:29:18,11:9,5:9,6	PASS
chr1	1511549	C	T	DP=78;SS=1;SSC=2;GPV=7.2168e-14;SPV=0.58974	GT:GQ:DP:AD:ADF:ADR	0/1:.:39:21,18:19,18:2,0	0/1:.:39:21,18:19,18:2,0	Strand;MMQSdiff
chr1	1511608	C	T	DP=62;SS=1;SSC=2;GPV=9.798e-13;SPV=0.60016	GT:GQ:DP:AD:ADF:ADR	0/1:.:31:15,16:9,12:6,4	0/1:.:31:15,16:9,12:6,4	MMQSdiff
chr1	1511743	G	C	DP=88;SS=1;SSC=2;GPV=3.9427e-17;SPV=0.58433	GT:GQ:DP:AD:ADF:ADR	0/1:.:44:22,22:5,19:17,3	0/1:.:44:22,22:5,19:17,3	PASS
chr1	1511847	T	C	DP=78;SS=1;SSC=2;GPV=8.7026e-15;SPV=0.58951	GT:GQ:DP:AD:ADF:ADR	0/1:.:39:20,19:13,16:7,3	0/1:.:39:20,19:13,16:7,3	MMQSdiff
chr1	1511945	G	A	DP=40;SS=1;SSC=0;GPV=9.3017e-24;SPV=1	GT:GQ:DP:AD:ADF:ADR	1/1:.:20:0,20:0,12:0,8	1/1:.:20:0,20:0,12:0,8	PASS
chr1	1512376	G	C	DP=44;SS=1;SSC=0;GPV=3.8097e-26;SPV=1	GT:GQ:DP:AD:ADF:ADR	1/1:.:22:0,22:0,12:0,10	1/1:.:22:0,22:0,12:0,10	PASS
chr1	1512497	C	G	DP=28;SS=1;SSC=0;GPV=7.77e-05;SPV=1	GT:GQ:DP:AD:ADF:ADR	1/1:.:14:0,4:0,4:0,0	1/1:.:14:0,4:0,4:0,0	VarMapQual
chr1	1512620	G	C	DP=34;SS=1;SSC=0;GPV=3.5146e-20;SPV=1	GT:GQ:DP:AD:ADF:ADR	1/1:.:17:0,17:0,8:0,9	1/1:.:17:0,17:0,8:0,9	VarMapQual
chr1	1512720	A	G	DP=38;SS=1;SSC=1;GPV=0.012628;SPV=0.67006	GT:GQ:DP:AD:ADF:ADR	0/1:.:19:16,3:1,0:15,3	0/1:.:19:16,3:1,0:15,3	VarCount
chr1	1513923	G	T	DP=16;SS=1;SSC=0;GPV=1.6637e-09;SPV=1	GT:GQ:DP:AD:ADF:ADR	1/1:.:8:0,8:0,2:0,6	1/1:.:8:0,8:0,2:0,6	PASS
chr1	1514121	G	A	DP=26;SS=1;SSC=1;GPV=5.5261e-11;SPV=0.70348	GT:GQ:DP:AD:ADF:ADR	1/1:.:13:2,11:2,11:0,0	1/1:.:13:2,11:2,11:0,0	RefMapQual;MMQSdiff
chr1	1514149	G	A	DP=30;SS=1;SSC=1;GPV=3.9214e-13;SPV=0.70115	GT:GQ:DP:AD:ADF:ADR	1/1:.:15:2,13:1,10:1,3	1/1:.:15:2,13:1,10:1,3	RefMapQual;RefDist3
chr1	1514211	A	G	DP=40;SS=1;SSC=1;GPV=9.555e-14;SPV=0.64179	GT:GQ:DP:AD:ADF:ADR	1/1:.:20:5,15:3,6:2,9	1/1:.:20:5,15:3,6:2,9	RefMapQual;VarMapQual;MMQSdiff
chr1	1514366	A	G	DP=22;SS=1;SSC=1;GPV=3.066e-05;SPV=0.66504	GT:GQ:DP:AD:ADF:ADR	0/1:.:11:5,6:4,4:1,2	0/1:.:11:5,6:4,4:1,2	PASS
chr1	1515567	A	C	DP=30;SS=1;SSC=0;GPV=8.4556e-18;SPV=1	GT:GQ:DP:AD:ADF:ADR	1/1:.:15:0,15:0,11:0,4	1/1:.:15:0,15:0,11:0,4	PASS
chr1	1516109	T	C	DP=22;SS=1;SSC=0;GPV=4.7526e-13;SPV=1	GT:GQ:DP:AD:ADF:ADR	1/1:.:11:0,11:0,2:0,9	1/1:.:11:0,11:0,2:0,9	PASS
chr1	1516110	G	A	DP=20;SS=1;SSC=0;GPV=7.2544e-12;SPV=1	GT:GQ:DP:AD:ADF:ADR	1/1:.:10:0,10:0,2:0,8	1/1:.:10:0,10:0,2:0,8	PASS
chr1	1517358	G	A	DP=46;SS=1;SSC=1;GPV=0.0028033;SPV=0.65025	GT:GQ:DP:AD:ADF:ADR	0/1:.:23:19,4:8,2:11,2	0/1:.:23:19,4:8,2:11,2	VarMapQual
chr1	1517976	T	C	DP=22;SS=1;SSC=1;GPV=0.0018042;SPV=0.67028	GT:GQ:DP:AD:ADF:ADR	0/1:.:11:7,4:1,3:6,1	0/1:.:11:7,4:1,3:6,1	MMQSdiff
chr1	1517993	A	G	DP=36;SS=1;SSC=0;GPV=2.2598e-21;SPV=1	GT:GQ:DP:AD:ADF:ADR	1/1:.:18:0,18:0,10:0,8	1/1:.:18:0,18:0,10:0,8	PASS
chr1	1520097	C	T	DP=34;SS=1;SSC=1;GPV=1.6951e-08;SPV=0.63586	GT:GQ:DP:AD:ADF:ADR	0/1:.:17:7,10:3,8:4,2	0/1:.:17:7,10:3,8:4,2	MMQSdiff
chr1	1520492	G	T	DP=52;SS=1;SSC=2;GPV=2.38e-11;SPV=0.60937	GT:GQ:DP:AD:ADF:ADR	0/1:.:26:12,14:9,9:3,5	0/1:.:26:12,14:9,9:3,5	PASS
chr1	1520875	A	G	DP=22;SS=1;SSC=0;GPV=4.7526e-13;SPV=1	GT:GQ:DP:AD:ADF:ADR	1/1:.:11:0,11:0,1:0,10	1/1:.:11:0,11:0,1:0,10	PASS
chr1	1521518	G	A	DP=20;SS=1;SSC=0;GPV=7.2544e-12;SPV=1	GT:GQ:DP:AD:ADF:ADR	1/1:.:10:0,10:0,5:0,5	1/1:.:10:0,10:0,5:0,5	PASS
chr1	1522652	C	T	DP=34;SS=1;SSC=1;GPV=1.1295e-05;SPV=0.63586	GT:GQ:DP:AD:ADF:ADR	0/1:.:17:10,7:5,3:5,4	0/1:.:17:10,7:5,3:5,4	PASS
chr1	1522905	A	G	DP=30;SS=1;SSC=0;GPV=8.4556e-18;SPV=1	GT:GQ:DP:AD:ADF:ADR	1/1:.:15:0,15:0,11:0,4	1/1:.:15:0,15:0,11:0,4	PASS
chr1	1523010	G	A	DP=28;SS=1;SSC=1;GPV=0.00036855;SPV=0.65271	GT:GQ:DP:AD:ADF:ADR	0/1:.:14:9,5:2,2:7,3	0/1:.:14:9,5:2,2:7,3	PASS
chr1	1523022	A	G	DP=36;SS=1;SSC=1;GPV=1.5744e-10;SPV=0.63766	GT:GQ:DP:AD:ADF:ADR	0/1:.:18:6,12:2,2:4,10	0/1:.:18:6,12:2,2:4,10	PASS
chr1	1523187	A	G	DP=52;SS=1;SSC=0;GPV=6.3169e-31;SPV=1	GT:GQ:DP:AD:ADF:ADR	1/1:.:26:0,26:0,15:0,11	1/1:.:26:0,26:0,15:0,11	PASS
chr1	1524099	C	T	DP=58;SS=1;SSC=1;GPV=0.0030172;SPV=0.64715	GT:GQ:DP:AD:ADF:ADR	0/1:.:29:25,4:4,2:21,2	0/1:.:29:25,4:4,2:21,2	VarMapQual;MMQSdiff
chr1	1524127	T	C	DP=46;SS=1;SSC=1;GPV=0.0028033;SPV=0.65025	GT:GQ:DP:AD:ADF:ADR	0/1:.:23:19,4:6,2:13,2	0/1:.:23:19,4:6,2:13,2	VarMapQual;MMQSdiff
chr1	1524202	G	A	DP=46;SS=1;SSC=0;GPV=2.4343e-27;SPV=1	GT:GQ:DP:AD:ADF:ADR	1/1:.:23:0,23:0,15:0,8	1/1:.:23:0,23:0,15:0,8	PASS
chr1	1524877	G	C	DP=16;SS=1;SSC=1;GPV=2.5454e-07;SPV=0.76667	GT:GQ:DP:AD:ADF:ADR	1/1:.:8:1,7:1,5:0,2	1/1:.:8:1,7:1,5:0,2	RefMapQual
chr1	1525006	C	G	DP=22;SS=1;SSC=1;GPV=0.00026061;SPV=0.66504	GT:GQ:DP:AD:ADF:ADR	0/1:.:11:6,5:6,1:0,4	0/1:.:11:6,5:6,1:0,4	PASS
chr1	1525710	A	G	DP=44;SS=1;SSC=1;GPV=3.9431e-23;SPV=0.75581	GT:GQ:DP:AD:ADF:ADR	1/1:.:22:1,21:1,8:0,13	1/1:.:22:1,21:1,8:0,13	PASS
chr1	1526169	C	T	DP=46;SS=1;SSC=0;GPV=2.4343e-27;SPV=1	GT:GQ:DP:AD:ADF:ADR	1/1:.:23:0,23:0,22:0,1	1/1:.:23:0,23:0,22:0,1	PASS
chr1	1526932	T	C	DP=56;SS=1;SSC=1;GPV=0.00062917;SPV=0.63563	GT:GQ:DP:AD:ADF:ADR	0/1:.:28:23,5:20,2:3,3	0/1:.:28:23,5:20,2:3,3	VarMapQual;VarMMQS;MMQSdiff
chr1	1526958	G	A	DP=56;SS=1;SSC=2;GPV=2.416e-05;SPV=0.62076	GT:GQ:DP:AD:ADF:ADR	0/1:.:28:21,7:18,2:3,5	0/1:.:28:21,7:18,2:3,5	VarMapQual;VarMMQS;MMQSdiff
chr1	1526962	C	T	DP=58;SS=1;SSC=2;GPV=4.6015e-06;SPV=0.6152	GT:GQ:DP:AD:ADF:ADR	0/1:.:29:21,8:18,2:3,6	0/1:.:29:21,8:18,2:3,6	VarMapQual;MMQSdiff
chr1	1527386	C	T	DP=50;SS=1;SSC=2;GPV=1.6045e-12;SPV=0.61336	GT:GQ:DP:AD:ADF:ADR	0/1:.:25:10,15:4,12:6,3	0/1:.:25:10,15:4,12:6,3	PASS
chr1	1528490	C	T	DP=36;SS=1;SSC=1;GPV=2.3419e-08;SPV=0.63101	GT:GQ:DP:AD:ADF:ADR	0/1:.:18:8,10:2,9:6,1	0/1:.:18:8,10:2,9:6,1	VarAvgRL
chr1	1530002	A	G	DP=36;SS=1;SSC=0;GPV=2.2598e-21;SPV=1	GT:GQ:DP:AD:ADF:ADR	1/1:.:18:0,18:0,14:0,4	1/1:.:18:0,18:0,14:0,4	PASS
chr1	1531601	A	G	DP=36;SS=1;SSC=0;GPV=2.2598e-21;SPV=1	GT:GQ:DP:AD:ADF:ADR	1/1:.:18:0,18:0,18:0,0	1/1:.:18:0,18:0,18:0,0	Strand
chr1	1532798	T	C	DP=32;SS=1;SSC=0;GPV=5.4567e-19;SPV=1	GT:GQ:DP:AD:ADF:ADR	1/1:.:16:0,16:0,15:0,1	1/1:.:16:0,16:0,15:0,1	PASS
chr1	1533018	T	C	DP=32;SS=1;SSC=0;GPV=5.4567e-19;SPV=1	GT:GQ:DP:AD:ADF:ADR	1/1:.:16:0,16:0,4:0,12	1/1:.:16:0,16:0,4:0,12	VarAvgRL
chr1	1533152	G	A	DP=36;SS=1;SSC=1;GPV=2.3419e-08;SPV=0.63101	GT:GQ:DP:AD:ADF:ADR	0/1:.:18:8,10:5,9:3,1	0/1:.:18:8,10:5,9:3,1	PASS
chr1	1533178	A	G	DP=42;SS=1;SSC=0;GPV=5.9562e-25;SPV=1	GT:GQ:DP:AD:ADF:ADR	1/1:.:21:0,21:0,15:0,6	1/1:.:21:0,21:0,15:0,6	PASS
chr1	1533253	C	T	DP=30;SS=1;SSC=0;GPV=8.4556e-18;SPV=1	GT:GQ:DP:AD:ADF:ADR	1/1:.:15:0,15:0,6:0,9	1/1:.:15:0,15:0,6:0,9	PASS
chr1	1533383	A	G	DP=46;SS=1;SSC=1;GPV=0.0028033;SPV=0.65025	GT:GQ:DP:AD:ADF:ADR	0/1:.:23:19,4:13,2:6,2	0/1:.:23:19,4:13,2:6,2	VarMMQS;MMQSdiff
chr1	1533412	T	C	DP=34;SS=1;SSC=1;GPV=0.0024562;SPV=0.65599	GT:GQ:DP:AD:ADF:ADR	0/1:.:17:13,4:4,2:9,2	0/1:.:17:13,4:4,2:9,2	VarMMQS;MMQSdiff
chr1	1533415	C	T	DP=34;SS=1;SSC=1;GPV=0.0024562;SPV=0.65599	GT:GQ:DP:AD:ADF:ADR	0/1:.:17:13,4:4,2:9,2	0/1:.:17:13,4:4,2:9,2	VarMMQS;MMQSdiff
chr1	1533420	C	T	DP=34;SS=1;SSC=1;GPV=0.0024562;SPV=0.65599	GT:GQ:DP:AD:ADF:ADR	0/1:.:17:13,4:4,2:9,2	0/1:.:17:13,4:4,2:9,2	VarMMQS;MMQSdiff
chr1	1533426	C	T	DP=36;SS=1;SSC=1;GPV=0.0025282;SPV=0.65472	GT:GQ:DP:AD:ADF:ADR	0/1:.:18:14,4:4,2:10,2	0/1:.:18:14,4:4,2:10,2	VarMMQS;MMQSdiff
chr1	1533439	T	C	DP=32;SS=1;SSC=1;GPV=0.0023764;SPV=0.65746	GT:GQ:DP:AD:ADF:ADR	0/1:.:16:12,4:2,2:10,2	0/1:.:16:12,4:2,2:10,2	VarMMQS;MMQSdiff
chr1	1533452	G	A	DP=38;SS=1;SSC=1;GPV=0.0025935;SPV=0.6536	GT:GQ:DP:AD:ADF:ADR	0/1:.:19:15,4:2,2:13,2	0/1:.:19:15,4:2,2:13,2	VarMMQS;MMQSdiff
chr1	1533754	T	C	DP=26;SS=1;SSC=0;GPV=2.0165e-15;SPV=1	GT:GQ:DP:AD:ADF:ADR	1/1:.:13:0,13:0,11:0,2	1/1:.:13:0,13:0,11:0,2	PASS
chr1	1533841	T	C	DP=32;SS=1;SSC=1;GPV=3.2142e-14;SPV=0.70022	GT:GQ:DP:AD:ADF:ADR	1/1:.:16:2,14:0,11:2,3	1/1:.:16:2,14:0,11:2,3	RefMapQual;RefAvgRL
chr1	1533883	G	T	DP=18;SS=1;SSC=1;GPV=8.0605e-07;SPV=0.71176	GT:GQ:DP:AD:ADF:ADR	1/1:.:9:2,7:0,4:2,3	1/1:.:9:2,7:0,4:2,3	RefMapQual;RefAvgRL;VarMMQS;MMQSdiff
chr1	1534166	G	A	DP=26;SS=1;SSC=0;GPV=2.0165e-15;SPV=1	GT:GQ:DP:AD:ADF:ADR	1/1:.:13:0,13:0,9:0,4	1/1:.:13:0,13:0,9:0,4	PASS
chr1	1534218	C	G	DP=18;SS=1;SSC=0;GPV=1.1019e-10;SPV=1	GT:GQ:DP:AD:ADF:ADR	1/1:.:9:0,9:0,7:0,2	1/1:.:9:0,9:0,7:0,2	VarMapQual;VarMMQS
chr1	1534219	G	C	DP=18;SS=1;SSC=0;GPV=1.1019e-10;SPV=1	GT:GQ:DP:AD:ADF:ADR	1/1:.:9:0,9:0,7:0,2	1/1:.:9:0,9:0,7:0,2	VarMapQual;VarMMQS
chr1	1534226	C	T	DP=18;SS=1;SSC=0;GPV=1.1019e-10;SPV=1	GT:GQ:DP:AD:ADF:ADR	1/1:.:9:0,9:0,7:0,2	1/1:.:9:0,9:0,7:0,2	VarMapQual;VarMMQS
chr1	1534915	T	C	DP=30;SS=1;SSC=0;GPV=8.4556e-18;SPV=1	GT:GQ:DP:AD:ADF:ADR	1/1:.:15:0,15:0,2:0,13	1/1:.:15:0,15:0,2:0,13	PASS
chr1	1537160	T	G	DP=30;SS=1;SSC=0;GPV=8.4556e-18;SPV=1	GT:GQ:DP:AD:ADF:ADR	1/1:.:15:0,15:0,12:0,3	1/1:.:15:0,15:0,12:0,3	PASS
chr1	1537493	T	A	DP=46;SS=1;SSC=0;GPV=2.4343e-27;SPV=1	GT:GQ:DP:AD:ADF:ADR	1/1:.:23:0,23:0,3:0,20	1/1:.:23:0,23:0,3:0,20	PASS
chr1	1537705	C	T	DP=32;SS=1;SSC=1;GPV=1.1508e-08;SPV=0.64201	GT:GQ:DP:AD:ADF:ADR	0/1:.:16:6,10:5,5:1,5	0/1:.:16:6,10:5,5:1,5	PASS
chr1	1537805	T	G	DP=26;SS=1;SSC=0;GPV=2.0165e-15;SPV=1	GT:GQ:DP:AD:ADF:ADR	1/1:.:13:0,13:0,6:0,7	1/1:.:13:0,13:0,6:0,7	PASS
chr1	1538787	A	G	DP=30;SS=1;SSC=0;GPV=8.4556e-18;SPV=1	GT:GQ:DP:AD:ADF:ADR	1/1:.:15:0,15:0,6:0,9	1/1:.:15:0,15:0,6:0,9	PASS
chr1	1539491	G	C	DP=32;SS=1;SSC=0;GPV=5.4567e-19;SPV=1	GT:GQ:DP:AD:ADF:ADR	1/1:.:16:0,16:0,12:0,4	1/1:.:16:0,16:0,12:0,4	PASS
chr1	1541009	G	A	DP=38;SS=1;SSC=1;GPV=0.012628;SPV=0.67006	GT:GQ:DP:AD:ADF:ADR	0/1:.:19:16,3:1,0:15,3	0/1:.:19:16,3:1,0:15,3	VarCount
chr1	1542773	T	C	DP=36;SS=1;SSC=1;GPV=1.5887e-18;SPV=0.75714	GT:GQ:DP:AD:ADF:ADR	1/1:.:18:1,17:1,6:0,11	1/1:.:18:1,17:1,6:0,11	PASS
chr1	1542793	C	G	DP=38;SS=1;SSC=0;GPV=1.4508e-22;SPV=1	GT:GQ:DP:AD:ADF:ADR	1/1:.:19:0,19:0,17:0,2	1/1:.:19:0,19:0,17:0,2	PASS
chr1	1542800	T	C	DP=42;SS=1;SSC=0;GPV=5.9562e-25;SPV=1	GT:GQ:DP:AD:ADF:ADR	1/1:.:21:0,21:0,19:0,2	1/1:.:21:0,21:0,19:0,2	PASS
chr1	1543500	T	G	DP=52;SS=1;SSC=0;GPV=6.3169e-31;SPV=1	GT:GQ:DP:AD:ADF:ADR	1/1:.:26:0,26:0,22:0,4	1/1:.:26:0,26:0,22:0,4	PASS
chr1	1543591	G	T	DP=54;SS=1;SSC=2;GPV=4.9576e-18;SPV=0.6215	GT:GQ:DP:AD:ADF:ADR	0/1:.:27:7,20:4,11:3,9	0/1:.:27:7,20:4,11:3,9	VarAvgRL;ReadLenDiff
chr1	1543953	A	G	DP=22;SS=1;SSC=0;GPV=4.7526e-13;SPV=1	GT:GQ:DP:AD:ADF:ADR	1/1:.:11:0,11:0,8:0,3	1/1:.:11:0,11:0,8:0,3	PASS
chr1	1544446	C	A	DP=46;SS=1;SSC=1;GPV=0.00056532;SPV=0.63888	GT:GQ:DP:AD:ADF:ADR	0/1:.:23:18,5:14,4:4,1	0/1:.:23:18,5:14,4:4,1	PASS
chr1	1544705	G	T	DP=86;SS=1;SSC=2;GPV=1.3655e-13;SPV=0.58642	GT:GQ:DP:AD:ADF:ADR	0/1:.:43:25,18:18,16:7,2	0/1:.:43:25,18:18,16:7,2	PASS
chr1	1545113	G	A	DP=66;SS=1;SSC=2;GPV=1.1656e-17;SPV=0.60081	GT:GQ:DP:AD:ADF:ADR	0/1:.:33:12,21:10,14:2,7	0/1:.:33:12,21:10,14:2,7	PASS
chr1	1545536	G	A	DP=42;SS=1;SSC=2;GPV=5.5097e-10;SPV=0.62213	GT:GQ:DP:AD:ADF:ADR	0/1:.:21:9,12:6,6:3,6	0/1:.:21:9,12:6,6:3,6	PASS
chr1	1545795	C	A	DP=16;SS=1;SSC=0;GPV=3.698e-07;SPV=1	GT:GQ:DP:AD:ADF:ADR	1/1:.:8:0,6:0,5:0,1	1/1:.:8:0,6:0,5:0,1	PASS
chr1	1546863	A	C	DP=24;SS=1;SSC=1;GPV=0.010968;SPV=0.6798	GT:GQ:DP:AD:ADF:ADR	0/1:.:12:9,3:9,3:0,0	0/1:.:12:9,3:9,3:0,0	RefAvgRL;VarCount;VarAvgRL
chr1	1546962	G	A	DP=26;SS=1;SSC=1;GPV=0.011309;SPV=0.67764	GT:GQ:DP:AD:ADF:ADR	0/1:.:13:10,3:5,2:5,1	0/1:.:13:10,3:5,2:5,1	VarCount;VarAvgRL
chr1	1547630	G	A	DP=54;SS=1;SSC=2;GPV=2.9233e-13;SPV=0.60889	GT:GQ:DP:AD:ADF:ADR	0/1:.:27:11,16:6,8:5,8	0/1:.:27:11,16:6,8:5,8	PASS
chr1	1548572	A	C	DP=28;SS=1;SSC=1;GPV=1.0078e-11;SPV=0.76087	GT:GQ:DP:AD:ADF:ADR	1/1:.:14:1,11:1,10:0,1	1/1:.:14:1,11:1,10:0,1	RefAvgRL
chr1	1549590	C	G	DP=28;SS=1;SSC=0;GPV=1.3074e-16;SPV=1	GT:GQ:DP:AD:ADF:ADR	1/1:.:14:0,14:0,7:0,7	1/1:.:14:0,14:0,7:0,7	PASS
chr1	1549967	C	G	DP=22;SS=1;SSC=1;GPV=7.1052e-09;SPV=0.70677	GT:GQ:DP:AD:ADF:ADR	1/1:.:11:2,9:2,9:0,0	1/1:.:11:2,9:2,9:0,0	RefAvgRL
chr1	1550068	C	A	DP=42;SS=1;SSC=0;GPV=5.9562e-25;SPV=1	GT:GQ:DP:AD:ADF:ADR	1/1:.:21:0,21:0,10:0,11	1/1:.:21:0,21:0,10:0,11	PASS
chr1	1553692	A	G	DP=48;SS=1;SSC=0;GPV=1.554e-28;SPV=1	GT:GQ:DP:AD:ADF:ADR	1/1:.:24:0,24:0,12:0,12	1/1:.:24:0,24:0,12:0,12	PASS
chr1	1554241	T	C	DP=48;SS=1;SSC=1;GPV=2.2074e-19;SPV=0.64961	GT:GQ:DP:AD:ADF:ADR	1/1:.:24:4,20:4,12:0,8	1/1:.:24:4,20:4,12:0,8	PASS
chr1	1554246	C	T	DP=46;SS=1;SSC=0;GPV=2.4343e-27;SPV=1	GT:GQ:DP:AD:ADF:ADR	1/1:.:23:0,23:0,16:0,7	1/1:.:23:0,23:0,16:0,7	PASS
chr1	1554290	C	T	DP=40;SS=1;SSC=2;GPV=2.3315e-06;SPV=0.62624	GT:GQ:DP:AD:ADF:ADR	0/1:.:20:12,8:4,3:8,5	0/1:.:20:12,8:4,3:8,5	PASS
chr1	1554305	C	T	DP=30;SS=1;SSC=1;GPV=7.1675e-09;SPV=0.65007	GT:GQ:DP:AD:ADF:ADR	0/1:.:15:5,10:1,4:4,6	0/1:.:15:5,10:1,4:4,6	PASS
chr1	1554694	A	G	DP=42;SS=1;SSC=0;GPV=5.9562e-25;SPV=1	GT:GQ:DP:AD:ADF:ADR	1/1:.:21:0,21:0,17:0,4	1/1:.:21:0,21:0,17:0,4	PASS
chr1	1554781	A	G	DP=36;SS=1;SSC=0;GPV=2.2598e-21;SPV=1	GT:GQ:DP:AD:ADF:ADR	1/1:.:18:0,18:0,14:0,4	1/1:.:18:0,18:0,14:0,4	PASS
chr1	1554852	T	C	DP=22;SS=1;SSC=0;GPV=4.7526e-13;SPV=1	GT:GQ:DP:AD:ADF:ADR	1/1:.:11:0,11:0,9:0,2	1/1:.:11:0,11:0,9:0,2	PASS
chr1	1555179	A	G	DP=22;SS=1;SSC=0;GPV=4.7526e-13;SPV=1	GT:GQ:DP:AD:ADF:ADR	1/1:.:11:0,11:0,6:0,5	1/1:.:11:0,11:0,6:0,5	PASS
chr1	1555247	T	A	DP=30;SS=1;SSC=0;GPV=8.4556e-18;SPV=1	GT:GQ:DP:AD:ADF:ADR	1/1:.:15:0,15:0,5:0,10	1/1:.:15:0,15:0,5:0,10	PASS
chr1	1555871	T	C	DP=74;SS=1;SSC=0;GPV=4.34403e-44;SPV=1	GT:GQ:DP:AD:ADF:ADR	1/1:.:37:0,37:0,31:0,6	1/1:.:37:0,37:0,31:0,6	PASS
chr1	1558975	T	C	DP=24;SS=1;SSC=0;GPV=3.101e-14;SPV=1	GT:GQ:DP:AD:ADF:ADR	1/1:.:12:0,12:0,10:0,2	1/1:.:12:0,12:0,10:0,2	PASS
chr1	1559267	G	A	DP=34;SS=1;SSC=1;GPV=1.6951e-08;SPV=0.63586	GT:GQ:DP:AD:ADF:ADR	0/1:.:17:7,10:2,8:5,2	0/1:.:17:7,10:2,8:5,2	PASS
chr1	1559596	A	G	DP=22;SS=1;SSC=1;GPV=0.01057;SPV=0.68244	GT:GQ:DP:AD:ADF:ADR	0/1:.:11:8,3:0,0:8,3	0/1:.:11:8,3:0,0:8,3	VarCount
chr1	1561628	T	C	DP=36;SS=1;SSC=0;GPV=2.2598e-21;SPV=1	GT:GQ:DP:AD:ADF:ADR	1/1:.:18:0,18:0,13:0,5	1/1:.:18:0,18:0,13:0,5	PASS
chr1	1561821	A	C	DP=20;SS=1;SSC=0;GPV=7.2544e-12;SPV=1	GT:GQ:DP:AD:ADF:ADR	1/1:.:10:0,10:0,4:0,6	1/1:.:10:0,10:0,4:0,6	PASS
chr1	1563918	A	G	DP=26;SS=1;SSC=0;GPV=2.0165e-15;SPV=1	GT:GQ:DP:AD:ADF:ADR	1/1:.:13:0,13:0,8:0,5	1/1:.:13:0,13:0,8:0,5	PASS
chr1	1565561	A	G	DP=26;SS=1;SSC=0;GPV=2.0165e-15;SPV=1	GT:GQ:DP:AD:ADF:ADR	1/1:.:13:0,13:0,11:0,2	1/1:.:13:0,13:0,11:0,2	PASS
chr1	1565675	G	T	DP=76;SS=1;SSC=2;GPV=0.00015255;SPV=0.62284	GT:GQ:DP:AD:ADF:ADR	0/1:.:38:32,6:18,2:14,4	0/1:.:38:32,6:18,2:14,4	RefMMQS;RefAvgRL;VarMMQS;MMQSdiff
chr1	1565684	T	G	DP=90;SS=1;SSC=0;GPV=0;SPV=1	GT:GQ:DP:AD:ADF:ADR	1/1:.:45:0,45:0,27:0,18	1/1:.:45:0,45:0,27:0,18	PASS
chr1	1565687	C	G	DP=88;SS=1;SSC=2;GPV=4.3139e-18;SPV=0.58442	GT:GQ:DP:AD:ADF:ADR	0/1:.:44:21,23:11,13:10,10	0/1:.:44:21,23:11,13:10,10	VarMMQS;VarAvgRL;MMQSdiff
chr1	1565705	T	C	DP=78;SS=1;SSC=2;GPV=8.7026e-15;SPV=0.58951	GT:GQ:DP:AD:ADF:ADR	0/1:.:39:20,19:12,9:8,10	0/1:.:39:20,19:12,9:8,10	VarMMQS;MMQSdiff
chr1	1565707	C	T	DP=74;SS=1;SSC=2;GPV=5.5248e-15;SPV=0.59185	GT:GQ:DP:AD:ADF:ADR	0/1:.:37:18,19:12,9:6,10	0/1:.:37:18,19:12,9:6,10	VarMMQS;MMQSdiff
chr1	1565717	T	C	DP=68;SS=1;SSC=2;GPV=2.4088e-15;SPV=0.59635	GT:GQ:DP:AD:ADF:ADR	0/1:.:34:15,19:12,9:3,10	0/1:.:34:15,19:12,9:3,10	VarMMQS;MMQSdiff
chr1	1569661	T	C	DP=30;SS=1;SSC=1;GPV=3.9214e-13;SPV=0.70115	GT:GQ:DP:AD:ADF:ADR	1/1:.:15:2,13:0,8:2,5	1/1:.:15:2,13:0,8:2,5	PASS
chr1	1571939	C	T	DP=24;SS=1;SSC=1;GPV=3.8815e-05;SPV=0.65786	GT:GQ:DP:AD:ADF:ADR	0/1:.:12:6,6:4,5:2,1	0/1:.:12:6,6:4,5:2,1	MinMMQSdiff
chr1	1571949	T	C	DP=24;SS=1;SSC=1;GPV=3.8815e-05;SPV=0.65786	GT:GQ:DP:AD:ADF:ADR	0/1:.:12:6,6:5,4:1,2	0/1:.:12:6,6:5,4:1,2	PASS
chr1	1571986	G	A	DP=22;SS=1;SSC=1;GPV=0.0018042;SPV=0.67028	GT:GQ:DP:AD:ADF:ADR	0/1:.:11:7,4:4,2:3,2	0/1:.:11:7,4:4,2:3,2	PASS
chr1	1572951	A	G	DP=16;SS=1;SSC=0;GPV=1.6637e-09;SPV=1	GT:GQ:DP:AD:ADF:ADR	1/1:.:8:0,8:0,8:0,0	1/1:.:8:0,8:0,8:0,0	Strand
chr1	1574445	A	G	DP=66;SS=1;SSC=0;GPV=2.6498e-39;SPV=1	GT:GQ:DP:AD:ADF:ADR	1/1:.:33:0,33:0,4:0,29	1/1:.:33:0,33:0,4:0,29	VarAvgRL
chr1	1575421	C	T	DP=20;SS=1;SSC=0;GPV=7.2544e-12;SPV=1	GT:GQ:DP:AD:ADF:ADR	1/1:.:10:0,10:0,2:0,8	1/1:.:10:0,10:0,2:0,8	PASS
chr1	1575724	G	C	DP=24;SS=1;SSC=0;GPV=3.101e-14;SPV=1	GT:GQ:DP:AD:ADF:ADR	1/1:.:12:0,12:0,9:0,3	1/1:.:12:0,12:0,9:0,3	PASS
chr1	1575864	G	A	DP=38;SS=1;SSC=1;GPV=1.6239e-17;SPV=0.69807	GT:GQ:DP:AD:ADF:ADR	1/1:.:19:2,17:2,6:0,11	1/1:.:19:2,17:2,6:0,11	RefMapQual;RefAvgRL;MMQSdiff
chr1	1575935	T	C	DP=26;SS=1;SSC=0;GPV=2.0165e-15;SPV=1	GT:GQ:DP:AD:ADF:ADR	1/1:.:13:0,13:0,5:0,8	1/1:.:13:0,13:0,5:0,8	PASS
chr1	1577737	T	C	DP=38;SS=1;SSC=1;GPV=6.8751e-05;SPV=0.64201	GT:GQ:DP:AD:ADF:ADR	0/1:.:19:10,6:8,3:2,3	0/1:.:19:10,6:8,3:2,3	PASS
chr1	1578715	A	G	DP=32;SS=1;SSC=1;GPV=1.1508e-08;SPV=0.64201	GT:GQ:DP:AD:ADF:ADR	0/1:.:16:6,10:6,1:0,9	0/1:.:16:6,10:6,1:0,9	MMQSdiff
chr1	1578718	C	G	DP=32;SS=1;SSC=1;GPV=1.1508e-08;SPV=0.64201	GT:GQ:DP:AD:ADF:ADR	0/1:.:16:6,10:6,1:0,9	0/1:.:16:6,10:6,1:0,9	MMQSdiff
chr1	1583870	A	C	DP=72;SS=1;SSC=2;GPV=5.9452e-09;SPV=0.59853	GT:GQ:DP:AD:ADF:ADR	0/1:.:36:24,12:11,6:13,6	0/1:.:36:24,12:11,6:13,6	VarMapQual;VarAvgRL;MapQualDiff;ReadLenDiff
chr1	1585589	A	G	DP=32;SS=1;SSC=1;GPV=3.0612e-16;SPV=0.75806	GT:GQ:DP:AD:ADF:ADR	1/1:.:16:1,15:0,6:1,9	1/1:.:16:1,15:0,6:1,9	PASS
chr1	1586699	C	T	DP=16;SS=1;SSC=0;GPV=1.6637e-09;SPV=1	GT:GQ:DP:AD:ADF:ADR	1/1:.:8:0,8:0,6:0,2	1/1:.:8:0,8:0,6:0,2	PASS
chr1	1588059	G	A	DP=44;SS=1;SSC=1;GPV=3.9431e-23;SPV=0.75581	GT:GQ:DP:AD:ADF:ADR	1/1:.:22:1,21:1,19:0,2	1/1:.:22:1,21:1,19:0,2	PASS
chr1	1589491	A	G	DP=32;SS=1;SSC=1;GPV=0.0023764;SPV=0.65746	GT:GQ:DP:AD:ADF:ADR	0/1:.:16:12,4:11,4:1,0	0/1:.:16:12,4:11,4:1,0	VarAvgRL;ReadLenDiff
chr1	1590474	T	C	DP=18;SS=1;SSC=0;GPV=1.1019e-10;SPV=1	GT:GQ:DP:AD:ADF:ADR	1/1:.:9:0,9:0,4:0,5	1/1:.:9:0,9:0,4:0,5	PASS
chr1	1590682	T	C	DP=26;SS=1;SSC=0;GPV=2.0165e-15;SPV=1	GT:GQ:DP:AD:ADF:ADR	1/1:.:13:0,13:0,8:0,5	1/1:.:13:0,13:0,8:0,5	PASS
chr1	1591075	A	T	DP=22;SS=1;SSC=1;GPV=0.01057;SPV=0.68244	GT:GQ:DP:AD:ADF:ADR	0/1:.:11:8,3:8,3:0,0	0/1:.:11:8,3:8,3:0,0	RefAvgRL;VarCount;VarReadPos;VarDist3
chr1	1591419	A	G	DP=64;SS=1;SSC=0;GPV=4.1752e-38;SPV=1	GT:GQ:DP:AD:ADF:ADR	1/1:.:32:0,32:0,29:0,3	1/1:.:32:0,32:0,29:0,3	PASS
chr1	1593488	G	A	DP=28;SS=1;SSC=1;GPV=0.002188;SPV=0.66119	GT:GQ:DP:AD:ADF:ADR	0/1:.:14:10,4:7,1:3,3	0/1:.:14:10,4:7,1:3,3	RefAvgRL
chr1	1594570	A	G	DP=28;SS=1;SSC=0;GPV=1.3074e-16;SPV=1	GT:GQ:DP:AD:ADF:ADR	1/1:.:14:0,14:0,8:0,6	1/1:.:14:0,14:0,8:0,6	PASS
chr1	1594599	T	C	DP=26;SS=1;SSC=1;GPV=0.002076;SPV=0.66362	GT:GQ:DP:AD:ADF:ADR	0/1:.:13:9,4:2,2:7,2	0/1:.:13:9,4:2,2:7,2	PASS
chr1	1594618	C	G	DP=26;SS=1;SSC=0;GPV=2.0165e-15;SPV=1	GT:GQ:DP:AD:ADF:ADR	1/1:.:13:0,13:0,5:0,8	1/1:.:13:0,13:0,5:0,8	PASS
chr1	1595226	C	G	DP=22;SS=1;SSC=0;GPV=1.1019e-10;SPV=1	GT:GQ:DP:AD:ADF:ADR	1/1:.:11:0,9:0,7:0,2	1/1:.:11:0,9:0,7:0,2	PASS
chr1	1597170	G	A	DP=44;SS=1;SSC=2;GPV=7.0445e-11;SPV=0.62016	GT:GQ:DP:AD:ADF:ADR	0/1:.:22:9,13:1,11:8,2	0/1:.:22:9,13:1,11:8,2	PASS
chr1	1598099	C	G	DP=32;SS=1;SSC=1;GPV=6.8751e-05;SPV=0.64201	GT:GQ:DP:AD:ADF:ADR	0/1:.:16:10,6:10,4:0,2	0/1:.:16:10,6:10,4:0,2	PASS
chr1	1598256	A	C	DP=62;SS=1;SSC=2;GPV=9.798e-13;SPV=0.60016	GT:GQ:DP:AD:ADF:ADR	0/1:.:31:15,16:6,11:9,5	0/1:.:31:15,16:6,11:9,5	PASS
chr1	1600436	T	C	DP=44;SS=1;SSC=2;GPV=1.7873e-05;SPV=0.62651	GT:GQ:DP:AD:ADF:ADR	0/1:.:22:15,7:4,3:11,4	0/1:.:22:15,7:4,3:11,4	PASS
chr1	1603989	T	C	DP=20;SS=1;SSC=1;GPV=0.00021796;SPV=0.67186	GT:GQ:DP:AD:ADF:ADR	0/1:.:10:5,5:5,1:0,4	0/1:.:10:5,5:5,1:0,4	PASS
chr1	1604729	A	G	DP=30;SS=1;SSC=1;GPV=7.1675e-09;SPV=0.65007	GT:GQ:DP:AD:ADF:ADR	0/1:.:15:5,10:0,0:5,10	0/1:.:15:5,10:0,0:5,10	Strand
chr1	1606019	G	A	DP=28;SS=1;SSC=1;GPV=7.3043e-07;SPV=0.64822	GT:GQ:DP:AD:ADF:ADR	0/1:.:14:6,8:6,4:0,4	0/1:.:14:6,8:6,4:0,4	MMQSdiff
chr1	1606041	G	A	DP=20;SS=1;SSC=1;GPV=0.00021796;SPV=0.67186	GT:GQ:DP:AD:ADF:ADR	0/1:.:10:5,5:5,3:0,2	0/1:.:10:5,5:5,3:0,2	MMQSdiff
chr1	1606532	G	A	DP=24;SS=1;SSC=1;GPV=0.010968;SPV=0.6798	GT:GQ:DP:AD:ADF:ADR	0/1:.:12:9,3:9,3:0,0	0/1:.:12:9,3:9,3:0,0	VarCount;VarMMQS;MMQSdiff
chr1	1606537	C	G	DP=22;SS=1;SSC=1;GPV=0.01057;SPV=0.68244	GT:GQ:DP:AD:ADF:ADR	0/1:.:11:8,3:8,3:0,0	0/1:.:11:8,3:8,3:0,0	RefAvgRL;VarCount;VarMMQS;MMQSdiff
chr1	1606538	T	C	DP=20;SS=1;SSC=1;GPV=0.010098;SPV=0.68576	GT:GQ:DP:AD:ADF:ADR	0/1:.:10:7,3:7,3:0,0	0/1:.:10:7,3:7,3:0,0	VarCount;VarMMQS;MMQSdiff
chr1	1606539	G	C	DP=20;SS=1;SSC=1;GPV=0.010098;SPV=0.68576	GT:GQ:DP:AD:ADF:ADR	0/1:.:10:7,3:7,3:0,0	0/1:.:10:7,3:7,3:0,0	VarCount;VarMMQS;MMQSdiff
chr1	1606552	A	G	DP=32;SS=1;SSC=1;GPV=0.0023764;SPV=0.65746	GT:GQ:DP:AD:ADF:ADR	0/1:.:16:12,4:12,4:0,0	0/1:.:16:12,4:12,4:0,0	VarMMQS;MMQSdiff
chr1	1606559	C	G	DP=36;SS=1;SSC=1;GPV=8.1472e-05;SPV=0.63766	GT:GQ:DP:AD:ADF:ADR	0/1:.:18:12,6:12,6:0,0	0/1:.:18:12,6:12,6:0,0	Strand;MMQSdiff
chr1	1606806	G	A	DP=18;SS=1;SSC=1;GPV=0.0014461;SPV=0.68141	GT:GQ:DP:AD:ADF:ADR	0/1:.:9:5,4:4,2:1,2	0/1:.:9:5,4:4,2:1,2	PASS
chr1	1609067	G	T	DP=44;SS=1;SSC=2;GPV=7.0445e-11;SPV=0.62016	GT:GQ:DP:AD:ADF:ADR	0/1:.:22:9,13:2,5:7,8	0/1:.:22:9,13:2,5:7,8	RefAvgRL
chr1	1609909	G	T	DP=40;SS=1;SSC=1;GPV=3.51e-15;SPV=0.65262	GT:GQ:DP:AD:ADF:ADR	1/1:.:20:4,16:2,10:2,6	1/1:.:20:4,16:2,10:2,6	RefAvgRL
chr1	1611838	C	G	DP=20;SS=1;SSC=1;GPV=0.00021796;SPV=0.67186	GT:GQ:DP:AD:ADF:ADR	0/1:.:10:5,5:5,5:0,0	0/1:.:10:5,5:5,5:0,0	RefAvgRL;Strand;VarAvgRL;ReadLenDiff
chr1	1613421	T	C	DP=18;SS=1;SSC=1;GPV=0.0095308;SPV=0.69005	GT:GQ:DP:AD:ADF:ADR	0/1:.:9:6,3:3,2:3,1	0/1:.:9:6,3:3,2:3,1	RefReadPos;RefAvgRL
chr1	1615322	A	G	DP=20;SS=1;SSC=0;GPV=7.2544e-12;SPV=1	GT:GQ:DP:AD:ADF:ADR	1/1:.:10:0,10:0,7:0,3	1/1:.:10:0,10:0,7:0,3	PASS
chr1	1615801	G	T	DP=38;SS=1;SSC=2;GPV=2.68e-07;SPV=0.62707	GT:GQ:DP:AD:ADF:ADR	0/1:.:19:10,9:1,6:9,3	0/1:.:19:10,9:1,6:9,3	PASS
chr1	1615869	C	T	DP=44;SS=1;SSC=2;GPV=1.7873e-05;SPV=0.62651	GT:GQ:DP:AD:ADF:ADR	0/1:.:22:15,7:15,7:0,0	0/1:.:22:15,7:15,7:0,0	Strand
chr1	1616547	T	C	DP=64;SS=1;SSC=2;GPV=9.4974e-07;SPV=0.60922	GT:GQ:DP:AD:ADF:ADR	0/1:.:32:23,9:13,2:10,7	0/1:.:32:23,9:13,2:10,7	PASS
chr1	1618982	G	A	DP=18;SS=1;SSC=1;GPV=8.0605e-07;SPV=0.71176	GT:GQ:DP:AD:ADF:ADR	1/1:.:9:2,7:2,7:0,0	1/1:.:9:2,7:2,7:0,0	Strand
chr1	1621352	G	A	DP=30;SS=1;SSC=1;GPV=0.0022875;SPV=0.65917	GT:GQ:DP:AD:ADF:ADR	0/1:.:15:11,4:9,3:2,1	0/1:.:15:11,4:9,3:2,1	VarAvgRL;ReadLenDiff
chr1	1623412	T	C	DP=34;SS=1;SSC=1;GPV=4.1482e-12;SPV=0.65599	GT:GQ:DP:AD:ADF:ADR	1/1:.:17:4,13:4,11:0,2	1/1:.:17:4,13:4,11:0,2	PASS
chr1	1623829	G	T	DP=22;SS=1;SSC=0;GPV=4.7526e-13;SPV=1	GT:GQ:DP:AD:ADF:ADR	1/1:.:11:0,11:0,6:0,5	1/1:.:11:0,11:0,6:0,5	PASS
chr1	1623847	T	C	DP=40;SS=1;SSC=1;GPV=1.2627e-18;SPV=0.69751	GT:GQ:DP:AD:ADF:ADR	1/1:.:20:2,18:2,13:0,5	1/1:.:20:2,18:2,13:0,5	RefReadPos;MMQSdiff
chr1	1629754	C	T	DP=30;SS=1;SSC=1;GPV=0.0022875;SPV=0.65917	GT:GQ:DP:AD:ADF:ADR	0/1:.:15:11,4:10,2:1,2	0/1:.:15:11,4:10,2:1,2	RefAvgRL;VarAvgRL
chr1	1630781	C	T	DP=62;SS=1;SSC=1;GPV=0.00065891;SPV=0.63425	GT:GQ:DP:AD:ADF:ADR	0/1:.:31:26,5:16,2:10,3	0/1:.:31:26,5:16,2:10,3	PASS
chr1	1632438	T	C	DP=60;SS=1;SSC=2;GPV=7.5673e-13;SPV=0.60195	GT:GQ:DP:AD:ADF:ADR	0/1:.:30:14,16:10,6:4,10	0/1:.:30:14,16:10,6:4,10	VarAvgRL;ReadLenDiff
chr1	1633174	C	T	DP=58;SS=1;SSC=2;GPV=0.00012966;SPV=0.62651	GT:GQ:DP:AD:ADF:ADR	0/1:.:29:23,6:2,4:21,2	0/1:.:29:23,6:2,4:21,2	RefMapQual;VarMapQual
chr1	1634663	C	G	DP=32;SS=1;SSC=1;GPV=1.3089e-07;SPV=0.6388	GT:GQ:DP:AD:ADF:ADR	0/1:.:16:7,9:3,1:4,8	0/1:.:16:7,9:3,1:4,8	RefAvgRL;VarMapQual
chr1	1635886	T	C	DP=26;SS=1;SSC=1;GPV=5.1256e-07;SPV=0.65592	GT:GQ:DP:AD:ADF:ADR	0/1:.:13:5,8:5,1:0,7	0/1:.:13:5,8:5,1:0,7	RefMapQual
chr1	1638420	C	G	DP=142;SS=1;SSC=2;GPV=2.0631e-08;SPV=0.58838	GT:GQ:DP:AD:ADF:ADR	0/1:.:71:59,12:30,3:29,9	0/1:.:71:59,12:30,3:29,9	VarMapQual
chr1	1639348	G	T	DP=18;SS=1;SSC=1;GPV=1.4831e-05;SPV=0.69005	GT:GQ:DP:AD:ADF:ADR	0/1:.:9:3,6:3,6:0,0	0/1:.:9:3,6:3,6:0,0	RefAvgRL;Strand
chr1	1640423	C	T	DP=28;SS=1;SSC=1;GPV=0.011603;SPV=0.67585	GT:GQ:DP:AD:ADF:ADR	0/1:.:14:11,3:4,2:7,1	0/1:.:14:11,3:4,2:7,1	VarCount;VarMapQual;VarAvgRL;ReadLenDiff
chr1	1641369	C	T	DP=24;SS=1;SSC=1;GPV=3.2617e-07;SPV=0.66658	GT:GQ:DP:AD:ADF:ADR	0/1:.:12:4,8:4,5:0,3	0/1:.:12:4,8:4,5:0,3	PASS
chr1	1645163	T	C	DP=30;SS=1;SSC=0;GPV=8.4556e-18;SPV=1	GT:GQ:DP:AD:ADF:ADR	1/1:.:15:0,15:0,7:0,8	1/1:.:15:0,15:0,7:0,8	PASS
chr1	1646526	A	C	DP=28;SS=1;SSC=1;GPV=0.011603;SPV=0.67585	GT:GQ:DP:AD:ADF:ADR	0/1:.:14:11,3:10,3:1,0	0/1:.:14:11,3:10,3:1,0	RefAvgRL;VarAvgRL
chr1	1646745	C	T	DP=58;SS=1;SSC=2;GPV=8.0038e-07;SPV=0.61145	GT:GQ:DP:AD:ADF:ADR	0/1:.:29:20,9:13,6:7,3	0/1:.:29:20,9:13,6:7,3	PASS
chr1	1646841	C	T	DP=26;SS=1;SSC=1;GPV=0.00033576;SPV=0.65592	GT:GQ:DP:AD:ADF:ADR	0/1:.:13:8,5:3,2:5,3	0/1:.:13:8,5:3,2:5,3	PASS
chr1	1647433	A	C	DP=20;SS=1;SSC=1;GPV=1.6758e-09;SPV=0.76316	GT:GQ:DP:AD:ADF:ADR	1/1:.:10:1,9:0,7:1,2	1/1:.:10:1,9:0,7:1,2	PASS
chr1	1647600	C	G	DP=24;SS=1;SSC=0;GPV=3.101e-14;SPV=1	GT:GQ:DP:AD:ADF:ADR	1/1:.:12:0,12:0,10:0,2	1/1:.:12:0,12:0,10:0,2	VarMapQual
chr1	1648636	G	A	DP=22;SS=1;SSC=0;GPV=4.7526e-13;SPV=1	GT:GQ:DP:AD:ADF:ADR	1/1:.:11:0,11:0,9:0,2	1/1:.:11:0,11:0,9:0,2	PASS
chr1	1649148	G	A	DP=36;SS=1;SSC=1;GPV=1.2704e-05;SPV=0.63339	GT:GQ:DP:AD:ADF:ADR	0/1:.:18:11,7:2,2:9,5	0/1:.:18:11,7:2,2:9,5	PASS
chr1	1649549	C	T	DP=24;SS=1;SSC=1;GPV=0.00029985;SPV=0.65991	GT:GQ:DP:AD:ADF:ADR	0/1:.:12:7,5:7,2:0,3	0/1:.:12:7,5:7,2:0,3	PASS
chr1	1649846	G	A	DP=32;SS=1;SSC=1;GPV=1.2304e-06;SPV=0.63778	GT:GQ:DP:AD:ADF:ADR	0/1:.:16:8,8:3,4:5,4	0/1:.:16:8,8:3,4:5,4	PASS
chr1	1650077	T	C	DP=16;SS=1;SSC=1;GPV=0.008837;SPV=0.6958	GT:GQ:DP:AD:ADF:ADR	0/1:.:8:5,3:3,2:2,1	0/1:.:8:5,3:3,2:2,1	VarMMQS;MMQSdiff
chr1	1650098	A	G	DP=22;SS=1;SSC=1;GPV=0.00026061;SPV=0.66504	GT:GQ:DP:AD:ADF:ADR	0/1:.:11:6,5:4,4:2,1	0/1:.:11:6,5:4,4:2,1	VarMMQS;MMQSdiff
chr1	1650138	C	T	DP=24;SS=1;SSC=1;GPV=0.00029985;SPV=0.65991	GT:GQ:DP:AD:ADF:ADR	0/1:.:12:7,5:3,3:4,2	0/1:.:12:7,5:3,3:4,2	MMQSdiff
chr1	1650452	G	A	DP=22;SS=1;SSC=0;GPV=4.7526e-13;SPV=1	GT:GQ:DP:AD:ADF:ADR	1/1:.:11:0,11:0,10:0,1	1/1:.:11:0,11:0,10:0,1	PASS
chr1	1650688	T	A	DP=38;SS=1;SSC=1;GPV=1.1316e-19;SPV=0.75676	GT:GQ:DP:AD:ADF:ADR	1/1:.:19:1,18:0,0:1,18	1/1:.:19:1,18:0,0:1,18	Strand;VarAvgRL
chr1	1650762	G	A	DP=16;SS=1;SSC=1;GPV=0.0012236;SPV=0.69037	GT:GQ:DP:AD:ADF:ADR	0/1:.:8:4,4:0,0:4,4	0/1:.:8:4,4:0,0:4,4	VarMMQS;MMQSdiff
chr1	1650777	G	A	DP=16;SS=1;SSC=0;GPV=1.6637e-09;SPV=1	GT:GQ:DP:AD:ADF:ADR	1/1:.:8:0,8:0,0:0,8	1/1:.:8:0,8:0,0:0,8	Strand
chr1	1653147	A	C	DP=36;SS=1;SSC=1;GPV=1.5887e-18;SPV=0.75714	GT:GQ:DP:AD:ADF:ADR	1/1:.:18:1,17:1,5:0,12	1/1:.:18:1,17:1,5:0,12	PASS
chr1	1653319	A	G	DP=22;SS=1;SSC=0;GPV=4.7526e-13;SPV=1	GT:GQ:DP:AD:ADF:ADR	1/1:.:11:0,11:0,8:0,3	1/1:.:11:0,11:0,8:0,3	PASS
chr1	1653396	T	C	DP=38;SS=1;SSC=1;GPV=1.1316e-19;SPV=0.75676	GT:GQ:DP:AD:ADF:ADR	1/1:.:19:1,18:1,14:0,4	1/1:.:19:1,18:1,14:0,4	PASS
chr1	1653472	T	C	DP=22;SS=1;SSC=0;GPV=4.7526e-13;SPV=1	GT:GQ:DP:AD:ADF:ADR	1/1:.:11:0,11:0,8:0,3	1/1:.:11:0,11:0,8:0,3	PASS
chr1	1653811	G	A	DP=24;SS=1;SSC=0;GPV=3.101e-14;SPV=1	GT:GQ:DP:AD:ADF:ADR	1/1:.:12:0,12:0,11:0,1	1/1:.:12:0,12:0,11:0,1	PASS
chr1	1653863	C	A	DP=20;SS=1;SSC=0;GPV=1.6637e-09;SPV=1	GT:GQ:DP:AD:ADF:ADR	1/1:.:10:0,8:0,5:0,3	1/1:.:10:0,8:0,5:0,3	PASS
chr1	1653893	C	T	DP=18;SS=1;SSC=0;GPV=1.1019e-10;SPV=1	GT:GQ:DP:AD:ADF:ADR	1/1:.:9:0,9:0,2:0,7	1/1:.:9:0,9:0,2:0,7	PASS
chr1	1653934	G	A	DP=16;SS=1;SSC=0;GPV=1.6637e-09;SPV=1	GT:GQ:DP:AD:ADF:ADR	1/1:.:8:0,8:0,3:0,5	1/1:.:8:0,8:0,3:0,5	PASS
chr1	1658866	G	A	DP=54;SS=1;SSC=1;GPV=6.1952e-29;SPV=0.75472	GT:GQ:DP:AD:ADF:ADR	1/1:.:27:1,26:1,7:0,19	1/1:.:27:1,26:1,7:0,19	PASS
chr1	1659065	C	G	DP=18;SS=1;SSC=0;GPV=1.1019e-10;SPV=1	GT:GQ:DP:AD:ADF:ADR	1/1:.:9:0,9:0,9:0,0	1/1:.:9:0,9:0,9:0,0	Strand
chr1	1659114	A	G	DP=16;SS=1;SSC=0;GPV=1.6637e-09;SPV=1	GT:GQ:DP:AD:ADF:ADR	1/1:.:8:0,8:0,8:0,0	1/1:.:8:0,8:0,8:0,0	PASS
chr1	1660271	T	C	DP=42;SS=1;SSC=1;GPV=5.6346e-22;SPV=0.7561	GT:GQ:DP:AD:ADF:ADR	1/1:.:21:1,20:1,13:0,7	1/1:.:21:1,20:1,13:0,7	PASS
chr1	1660386	T	C	DP=62;SS=1;SSC=2;GPV=6.161e-17;SPV=0.60446	GT:GQ:DP:AD:ADF:ADR	0/1:.:31:11,20:7,10:4,10	0/1:.:31:11,20:7,10:4,10	PASS
chr1	1660408	T	C	DP=42;SS=1;SSC=2;GPV=4.7857e-08;SPV=0.62107	GT:GQ:DP:AD:ADF:ADR	0/1:.:21:11,10:9,7:2,3	0/1:.:21:11,10:9,7:2,3	PASS
chr1	1661169	C	A	DP=34;SS=1;SSC=0;GPV=3.5146e-20;SPV=1	GT:GQ:DP:AD:ADF:ADR	1/1:.:17:0,17:0,11:0,6	1/1:.:17:0,17:0,11:0,6	PASS
chr1	1663450	C	T	DP=22;SS=1;SSC=1;GPV=0.00026061;SPV=0.66504	GT:GQ:DP:AD:ADF:ADR	0/1:.:11:6,5:0,0:6,5	0/1:.:11:6,5:0,0:6,5	Strand;VarReadPos;VarDist3;MMQSdiff
chr1	1663513	C	T	DP=24;SS=1;SSC=1;GPV=3.2617e-07;SPV=0.66658	GT:GQ:DP:AD:ADF:ADR	0/1:.:12:4,8:0,3:4,5	0/1:.:12:4,8:0,3:4,5	MMQSdiff
chr1	1665535	T	C	DP=20;SS=1;SSC=0;GPV=7.2544e-12;SPV=1	GT:GQ:DP:AD:ADF:ADR	1/1:.:10:0,10:0,5:0,5	1/1:.:10:0,10:0,5:0,5	PASS
chr1	1665917	G	C	DP=40;SS=1;SSC=2;GPV=3.0187e-11;SPV=0.62947	GT:GQ:DP:AD:ADF:ADR	0/1:.:20:7,13:3,6:4,7	0/1:.:20:7,13:3,6:4,7	VarAvgRL
chr1	1666762	A	G	DP=20;SS=1;SSC=0;GPV=7.2544e-12;SPV=1	GT:GQ:DP:AD:ADF:ADR	1/1:.:10:0,10:0,10:0,0	1/1:.:10:0,10:0,10:0,0	Strand
chr1	1667141	T	A	DP=16;SS=1;SSC=1;GPV=0.00012413;SPV=0.6958	GT:GQ:DP:AD:ADF:ADR	0/1:.:8:3,5:1,1:2,4	0/1:.:8:3,5:1,1:2,4	RefMapQual;RefAvgRL;VarAvgRL
chr1	1667922	A	G	DP=20;SS=1;SSC=1;GPV=2.2548e-05;SPV=0.67504	GT:GQ:DP:AD:ADF:ADR	0/1:.:10:4,6:2,4:2,2	0/1:.:10:4,6:2,4:2,2	PASS
chr1	1671348	G	T	DP=26;SS=1;SSC=0;GPV=2.0165e-15;SPV=1	GT:GQ:DP:AD:ADF:ADR	1/1:.:13:0,13:0,5:0,8	1/1:.:13:0,13:0,5:0,8	PASS
chr1	1673735	T	G	DP=42;SS=1;SSC=1;GPV=0.00053293;SPV=0.64071	GT:GQ:DP:AD:ADF:ADR	0/1:.:21:16,5:7,2:9,3	0/1:.:21:16,5:7,2:9,3	VarMapQual
chr1	1676955	C	T	DP=18;SS=1;SSC=1;GPV=0.00017215;SPV=0.68141	GT:GQ:DP:AD:ADF:ADR	0/1:.:9:4,5:4,2:0,3	0/1:.:9:4,5:4,2:0,3	RefMapQual;VarMapQual
chr1	1677160	G	A	DP=40;SS=1;SSC=1;GPV=0.00051483;SPV=0.64179	GT:GQ:DP:AD:ADF:ADR	0/1:.:20:15,5:8,2:7,3	0/1:.:20:15,5:8,2:7,3	RefMapQual;VarMapQual
chr1	1679085	T	C	DP=54;SS=1;SSC=2;GPV=3.1807e-12;SPV=0.60772	GT:GQ:DP:AD:ADF:ADR	0/1:.:27:12,15:3,8:9,7	0/1:.:27:12,15:3,8:9,7	PASS
chr1	1679100	A	G	DP=64;SS=1;SSC=2;GPV=1.2401e-12;SPV=0.59857	GT:GQ:DP:AD:ADF:ADR	0/1:.:32:16,16:5,3:11,13	0/1:.:32:16,16:5,3:11,13	PASS
chr1	1680139	A	T	DP=16;SS=1;SSC=1;GPV=0.00012413;SPV=0.6958	GT:GQ:DP:AD:ADF:ADR	0/1:.:8:3,5:2,3:1,2	0/1:.:8:3,5:2,3:1,2	RefAvgRL
chr1	1680158	G	A	DP=18;SS=1;SSC=1;GPV=8.0605e-07;SPV=0.71176	GT:GQ:DP:AD:ADF:ADR	1/1:.:9:2,7:0,3:2,4	1/1:.:9:2,7:0,3:2,4	RefMapQual;RefAvgRL;MMQSdiff
chr1	1680214	T	C	DP=26;SS=1;SSC=0;GPV=2.0165e-15;SPV=1	GT:GQ:DP:AD:ADF:ADR	1/1:.:13:0,13:0,4:0,9	1/1:.:13:0,13:0,4:0,9	PASS
chr1	1680556	A	G	DP=62;SS=1;SSC=0;GPV=6.5755e-37;SPV=1	GT:GQ:DP:AD:ADF:ADR	1/1:.:31:0,31:0,13:0,18	1/1:.:31:0,31:0,13:0,18	PASS
chr1	1680672	C	T	DP=28;SS=1;SSC=0;GPV=1.3074e-16;SPV=1	GT:GQ:DP:AD:ADF:ADR	1/1:.:14:0,14:0,5:0,9	1/1:.:14:0,14:0,5:0,9	PASS
chr1	1682717	C	T	DP=30;SS=1;SSC=1;GPV=0.00039851;SPV=0.65007	GT:GQ:DP:AD:ADF:ADR	0/1:.:15:10,5:4,3:6,2	0/1:.:15:10,5:4,3:6,2	PASS
chr1	1683909	A	C	DP=22;SS=1;SSC=0;GPV=4.7526e-13;SPV=1	GT:GQ:DP:AD:ADF:ADR	1/1:.:11:0,11:0,6:0,5	1/1:.:11:0,11:0,6:0,5	PASS
chr1	1684266	T	C	DP=34;SS=1;SSC=0;GPV=3.5146e-20;SPV=1	GT:GQ:DP:AD:ADF:ADR	1/1:.:17:0,17:0,5:0,12	1/1:.:17:0,17:0,5:0,12	PASS
chr1	1684308	G	C	DP=32;SS=1;SSC=0;GPV=5.4567e-19;SPV=1	GT:GQ:DP:AD:ADF:ADR	1/1:.:16:0,16:0,8:0,8	1/1:.:16:0,16:0,8:0,8	PASS
chr1	1686004	G	T	DP=30;SS=1;SSC=0;GPV=8.4556e-18;SPV=1	GT:GQ:DP:AD:ADF:ADR	1/1:.:15:0,15:0,14:0,1	1/1:.:15:0,15:0,14:0,1	PASS
chr1	1686882	T	C	DP=42;SS=1;SSC=0;GPV=5.9562e-25;SPV=1	GT:GQ:DP:AD:ADF:ADR	1/1:.:21:0,21:0,8:0,13	1/1:.:21:0,21:0,8:0,13	PASS
chr1	1687061	C	T	DP=38;SS=1;SSC=0;GPV=2.2598e-21;SPV=1	GT:GQ:DP:AD:ADF:ADR	1/1:.:19:0,18:0,12:0,6	1/1:.:19:0,18:0,12:0,6	PASS
chr1	1687153	A	G	DP=88;SS=1;SSC=0;GPV=0;SPV=1	GT:GQ:DP:AD:ADF:ADR	1/1:.:44:0,44:0,24:0,20	1/1:.:44:0,44:0,24:0,20	PASS
chr1	1687159	G	T	DP=80;SS=1;SSC=0;GPV=0;SPV=1	GT:GQ:DP:AD:ADF:ADR	1/1:.:40:0,40:0,19:0,21	1/1:.:40:0,40:0,19:0,21	PASS
chr1	1687330	A	G	DP=36;SS=1;SSC=0;GPV=2.2598e-21;SPV=1	GT:GQ:DP:AD:ADF:ADR	1/1:.:18:0,18:0,3:0,15	1/1:.:18:0,18:0,3:0,15	PASS
chr1	1687521	T	C	DP=32;SS=1;SSC=0;GPV=5.4567e-19;SPV=1	GT:GQ:DP:AD:ADF:ADR	1/1:.:16:0,16:0,15:0,1	1/1:.:16:0,16:0,15:0,1	PASS
chr1	1687643	G	A	DP=18;SS=1;SSC=1;GPV=2.0936e-08;SPV=0.76471	GT:GQ:DP:AD:ADF:ADR	1/1:.:9:1,8:0,2:1,6	1/1:.:9:1,8:0,2:1,6	PASS
chr1	1688102	G	A	DP=28;SS=1;SSC=0;GPV=1.3074e-16;SPV=1	GT:GQ:DP:AD:ADF:ADR	1/1:.:14:0,14:0,9:0,5	1/1:.:14:0,14:0,9:0,5	PASS
chr1	1688786	G	A	DP=38;SS=1;SSC=0;GPV=1.4508e-22;SPV=1	GT:GQ:DP:AD:ADF:ADR	1/1:.:19:0,19:0,11:0,8	1/1:.:19:0,19:0,11:0,8	PASS
chr1	1689465	A	G	DP=28;SS=1;SSC=0;GPV=1.3074e-16;SPV=1	GT:GQ:DP:AD:ADF:ADR	1/1:.:14:0,14:0,3:0,11	1/1:.:14:0,14:0,3:0,11	PASS
chr1	1697272	G	A	DP=68;SS=1;SSC=1;GPV=1.7293e-34;SPV=0.69323	GT:GQ:DP:AD:ADF:ADR	1/1:.:34:2,32:0,18:2,14	1/1:.:34:2,32:0,18:2,14	RefMapQual
chr1	1697467	G	A	DP=50;SS=1;SSC=0;GPV=9.9117e-30;SPV=1	GT:GQ:DP:AD:ADF:ADR	1/1:.:25:0,25:0,14:0,11	1/1:.:25:0,25:0,14:0,11	PASS
chr1	1697979	G	A	DP=16;SS=1;SSC=0;GPV=1.6637e-09;SPV=1	GT:GQ:DP:AD:ADF:ADR	1/1:.:8:0,8:0,2:0,6	1/1:.:8:0,8:0,2:0,6	VarMMQS
chr1	1698022	G	A	DP=28;SS=1;SSC=0;GPV=1.3074e-16;SPV=1	GT:GQ:DP:AD:ADF:ADR	1/1:.:14:0,14:0,7:0,7	1/1:.:14:0,14:0,7:0,7	PASS
chr1	1698048	T	C	DP=34;SS=1;SSC=0;GPV=3.5146e-20;SPV=1	GT:GQ:DP:AD:ADF:ADR	1/1:.:17:0,17:0,7:0,10	1/1:.:17:0,17:0,7:0,10	PASS
chr1	1698196	G	A	DP=20;SS=1;SSC=1;GPV=1.6702e-06;SPV=0.68576	GT:GQ:DP:AD:ADF:ADR	0/1:.:10:3,7:3,3:0,4	0/1:.:10:3,7:3,3:0,4	RefMapQual
chr1	1701083	T	A	DP=92;SS=1;SSC=2;GPV=0.00075448;SPV=0.63029	GT:GQ:DP:AD:ADF:ADR	0/1:.:46:41,5:41,5:0,0	0/1:.:46:41,5:41,5:0,0	Strand;VarReadPos
chr1	1701565	G	C	DP=90;SS=1;SSC=2;GPV=2.5199e-21;SPV=0.60859	GT:GQ:DP:AD:ADF:ADR	0/1:.:45:9,24:5,21:4,3	0/1:.:45:9,24:5,21:4,3	VarMapQual;MMQSdiff
chr1	1701568	G	C	DP=92;SS=1;SSC=2;GPV=7.6832e-19;SPV=0.58259	GT:GQ:DP:AD:ADF:ADR	0/1:.:46:22,24:11,21:11,3	0/1:.:46:22,24:11,21:11,3	VarMapQual;MMQSdiff
chr1	1703029	T	C	DP=30;SS=1;SSC=1;GPV=6.1809e-05;SPV=0.64481	GT:GQ:DP:AD:ADF:ADR	0/1:.:15:9,6:5,1:4,5	0/1:.:15:9,6:5,1:4,5	RefMapQual;VarMapQual;ReadLenDiff
chr1	1703277	G	A	DP=46;SS=1;SSC=2;GPV=8.5409e-09;SPV=0.61584	GT:GQ:DP:AD:ADF:ADR	0/1:.:23:12,11:6,7:6,4	0/1:.:23:12,11:6,7:6,4	RefMapQual;VarMapQual;MMQSdiff
chr1	1703968	A	G	DP=28;SS=1;SSC=0;GPV=1.3074e-16;SPV=1	GT:GQ:DP:AD:ADF:ADR	1/1:.:14:0,14:0,11:0,3	1/1:.:14:0,14:0,11:0,3	PASS
chr1	1704180	T	C	DP=38;SS=1;SSC=0;GPV=1.4508e-22;SPV=1	GT:GQ:DP:AD:ADF:ADR	1/1:.:19:0,19:0,15:0,4	1/1:.:19:0,19:0,15:0,4	PASS
chr1	1704310	C	A	DP=20;SS=1;SSC=0;GPV=7.2544e-12;SPV=1	GT:GQ:DP:AD:ADF:ADR	1/1:.:10:0,10:0,7:0,3	1/1:.:10:0,10:0,7:0,3	PASS
chr1	1704605	G	A	DP=18;SS=1;SSC=0;GPV=1.1019e-10;SPV=1	GT:GQ:DP:AD:ADF:ADR	1/1:.:9:0,9:0,8:0,1	1/1:.:9:0,9:0,8:0,1	PASS
chr1	1705816	A	G	DP=16;SS=1;SSC=0;GPV=1.6637e-09;SPV=1	GT:GQ:DP:AD:ADF:ADR	1/1:.:8:0,8:0,8:0,0	1/1:.:8:0,8:0,8:0,0	Strand
chr1	1706566	G	C	DP=36;SS=1;SSC=0;GPV=2.2598e-21;SPV=1	GT:GQ:DP:AD:ADF:ADR	1/1:.:18:0,18:0,5:0,13	1/1:.:18:0,18:0,5:0,13	PASS
chr1	1707555	C	T	DP=38;SS=1;SSC=1;GPV=1.0241e-15;SPV=0.67006	GT:GQ:DP:AD:ADF:ADR	1/1:.:19:3,16:0,10:3,6	1/1:.:19:3,16:0,10:3,6	RefMapQual
chr1	1708173	T	C	DP=52;SS=1;SSC=0;GPV=6.3169e-31;SPV=1	GT:GQ:DP:AD:ADF:ADR	1/1:.:26:0,26:0,8:0,18	1/1:.:26:0,26:0,8:0,18	PASS
chr1	1708362	T	C	DP=36;SS=1;SSC=0;GPV=2.2598e-21;SPV=1	GT:GQ:DP:AD:ADF:ADR	1/1:.:18:0,18:0,9:0,9	1/1:.:18:0,18:0,9:0,9	PASS
chr1	1712471	G	A	DP=26;SS=1;SSC=0;GPV=2.0165e-15;SPV=1	GT:GQ:DP:AD:ADF:ADR	1/1:.:13:0,13:0,0:0,13	1/1:.:13:0,13:0,0:0,13	Strand;VarMapQual;VarAvgRL
chr1	1714792	T	C	DP=22;SS=1;SSC=0;GPV=4.7526e-13;SPV=1	GT:GQ:DP:AD:ADF:ADR	1/1:.:11:0,11:0,8:0,3	1/1:.:11:0,11:0,8:0,3	VarMapQual
chr1	1714797	C	T	DP=22;SS=1;SSC=1;GPV=2.7817e-06;SPV=0.67028	GT:GQ:DP:AD:ADF:ADR	0/1:.:11:4,7:1,4:3,3	0/1:.:11:4,7:1,4:3,3	RefMapQual;VarMapQual;VarMMQS;MMQSdiff
chr1	1714987	C	T	DP=22;SS=1;SSC=0;GPV=4.7526e-13;SPV=1	GT:GQ:DP:AD:ADF:ADR	1/1:.:11:0,11:0,9:0,2	1/1:.:11:0,11:0,9:0,2	PASS
chr1	1714988	T	G	DP=22;SS=1;SSC=0;GPV=4.7526e-13;SPV=1	GT:GQ:DP:AD:ADF:ADR	1/1:.:11:0,11:0,9:0,2	1/1:.:11:0,11:0,9:0,2	PASS
chr1	1715011	G	A	DP=20;SS=1;SSC=0;GPV=7.2544e-12;SPV=1	GT:GQ:DP:AD:ADF:ADR	1/1:.:10:0,10:0,8:0,2	1/1:.:10:0,10:0,8:0,2	PASS
chr1	1715541	A	C	DP=36;SS=1;SSC=0;GPV=2.2598e-21;SPV=1	GT:GQ:DP:AD:ADF:ADR	1/1:.:18:0,18:0,11:0,7	1/1:.:18:0,18:0,11:0,7	PASS
chr1	1715546	C	T	DP=34;SS=1;SSC=1;GPV=2.5943e-15;SPV=0.69941	GT:GQ:DP:AD:ADF:ADR	1/1:.:17:2,15:2,6:0,9	1/1:.:17:2,15:2,6:0,9	RefMapQual
chr1	1715761	G	C	DP=20;SS=1;SSC=1;GPV=7.7086e-08;SPV=0.70898	GT:GQ:DP:AD:ADF:ADR	1/1:.:10:2,8:1,7:1,1	1/1:.:10:2,8:1,7:1,1	RefMapQual;RefAvgRL
chr1	1716588	T	C	DP=52;SS=1;SSC=1;GPV=2.3201e-25;SPV=0.69508	GT:GQ:DP:AD:ADF:ADR	1/1:.:26:2,24:1,16:1,8	1/1:.:26:2,24:1,16:1,8	RefMapQual;RefAvgRL
chr1	1716769	C	T	DP=24;SS=1;SSC=0;GPV=3.101e-14;SPV=1	GT:GQ:DP:AD:ADF:ADR	1/1:.:12:0,12:0,0:0,12	1/1:.:12:0,12:0,0:0,12	PASS
chr1	1716796	A	C	DP=22;SS=1;SSC=0;GPV=4.7526e-13;SPV=1	GT:GQ:DP:AD:ADF:ADR	1/1:.:11:0,11:0,2:0,9	1/1:.:11:0,11:0,2:0,9	PASS
chr1	1718375	C	G	DP=16;SS=1;SSC=1;GPV=0.008837;SPV=0.6958	GT:GQ:DP:AD:ADF:ADR	0/1:.:8:5,3:2,2:3,1	0/1:.:8:5,3:2,2:3,1	VarCount;VarMapQual;VarAvgRL;MinMMQSdiff
chr1	1718605	C	T	DP=20;SS=1;SSC=0;GPV=7.2544e-12;SPV=1	GT:GQ:DP:AD:ADF:ADR	1/1:.:10:0,10:0,10:0,0	1/1:.:10:0,10:0,10:0,0	Strand;VarMMQS;VarAvgRL
chr1	1718611	C	T	DP=20;SS=1;SSC=0;GPV=7.2544e-12;SPV=1	GT:GQ:DP:AD:ADF:ADR	1/1:.:10:0,10:0,10:0,0	1/1:.:10:0,10:0,10:0,0	Strand;VarMMQS;VarAvgRL
chr1	1718761	A	C	DP=20;SS=1;SSC=0;GPV=7.2544e-12;SPV=1	GT:GQ:DP:AD:ADF:ADR	1/1:.:10:0,10:0,1:0,9	1/1:.:10:0,10:0,1:0,9	PASS
chr1	1719500	G	A	DP=22;SS=1;SSC=1;GPV=2.7817e-06;SPV=0.67028	GT:GQ:DP:AD:ADF:ADR	0/1:.:11:4,7:0,0:4,7	0/1:.:11:4,7:0,0:4,7	Strand;VarMapQual;VarReadPos;VarAvgRL;ReadLenDiff
chr1	1719740	C	T	DP=22;SS=1;SSC=0;GPV=4.7526e-13;SPV=1	GT:GQ:DP:AD:ADF:ADR	1/1:.:11:0,11:0,5:0,6	1/1:.:11:0,11:0,5:0,6	PASS
chr1	1720309	G	C	DP=22;SS=1;SSC=0;GPV=4.7526e-13;SPV=1	GT:GQ:DP:AD:ADF:ADR	1/1:.:11:0,11:0,9:0,2	1/1:.:11:0,11:0,9:0,2	PASS
chr1	1720376	T	C	DP=22;SS=1;SSC=0;GPV=4.7526e-13;SPV=1	GT:GQ:DP:AD:ADF:ADR	1/1:.:11:0,11:0,9:0,2	1/1:.:11:0,11:0,9:0,2	PASS
chr1	1721565	T	C	DP=22;SS=1;SSC=0;GPV=4.7526e-13;SPV=1	GT:GQ:DP:AD:ADF:ADR	1/1:.:11:0,11:0,7:0,4	1/1:.:11:0,11:0,7:0,4	PASS
chr1	1721589	C	T	DP=22;SS=1;SSC=0;GPV=4.7526e-13;SPV=1	GT:GQ:DP:AD:ADF:ADR	1/1:.:11:0,11:0,6:0,5	1/1:.:11:0,11:0,6:0,5	PASS
chr1	1721864	T	C	DP=18;SS=1;SSC=0;GPV=1.1019e-10;SPV=1	GT:GQ:DP:AD:ADF:ADR	1/1:.:9:0,9:0,8:0,1	1/1:.:9:0,9:0,8:0,1	PASS
chr1	1721922	C	T	DP=38;SS=1;SSC=0;GPV=1.4508e-22;SPV=1	GT:GQ:DP:AD:ADF:ADR	1/1:.:19:0,19:0,17:0,2	1/1:.:19:0,19:0,17:0,2	PASS
chr1	1721975	C	T	DP=34;SS=1;SSC=0;GPV=3.5146e-20;SPV=1	GT:GQ:DP:AD:ADF:ADR	1/1:.:17:0,17:0,15:0,2	1/1:.:17:0,17:0,15:0,2	PASS
chr1	1725697	T	C	DP=42;SS=1;SSC=2;GPV=1.6656e-05;SPV=0.62789	GT:GQ:DP:AD:ADF:ADR	0/1:.:21:14,7:10,4:4,3	0/1:.:21:14,7:10,4:4,3	PASS
chr1	1725719	T	C	DP=40;SS=1;SSC=2;GPV=3.0187e-11;SPV=0.62947	GT:GQ:DP:AD:ADF:ADR	0/1:.:20:7,13:4,10:3,3	0/1:.:20:7,13:4,10:3,3	MinMMQSdiff
chr1	1729871	G	A	DP=20;SS=1;SSC=1;GPV=0.001638;SPV=0.67504	GT:GQ:DP:AD:ADF:ADR	0/1:.:10:6,4:3,1:3,3	0/1:.:10:6,4:3,1:3,3	VarMapQual
chr1	1730420	G	A	DP=30;SS=1;SSC=1;GPV=9.7202e-07;SPV=0.64238	GT:GQ:DP:AD:ADF:ADR	0/1:.:15:7,8:0,4:7,4	0/1:.:15:7,8:0,4:7,4	RefDist3;VarMapQual;MMQSdiff
chr1	1738301	T	C	DP=22;SS=1;SSC=1;GPV=0.00026061;SPV=0.66504	GT:GQ:DP:AD:ADF:ADR	0/1:.:11:6,5:1,1:5,4	0/1:.:11:6,5:1,1:5,4	PASS
chr1	1738545	C	T	DP=44;SS=1;SSC=1;GPV=0.0027573;SPV=0.65096	GT:GQ:DP:AD:ADF:ADR	0/1:.:22:18,4:13,2:5,2	0/1:.:22:18,4:13,2:5,2	RefMapQual
chr1	1739813	C	T	DP=42;SS=1;SSC=1;GPV=0.00053293;SPV=0.64071	GT:GQ:DP:AD:ADF:ADR	0/1:.:21:16,5:15,2:1,3	0/1:.:21:16,5:15,2:1,3	VarMapQual
chr1	1740018	G	A	DP=46;SS=1;SSC=1;GPV=0.0028033;SPV=0.65025	GT:GQ:DP:AD:ADF:ADR	0/1:.:23:19,4:5,2:14,2	0/1:.:23:19,4:5,2:14,2	RefMapQual;VarMapQual
chr1	1740981	G	A	DP=40;SS=1;SSC=1;GPV=0.002653;SPV=0.65262	GT:GQ:DP:AD:ADF:ADR	0/1:.:20:16,4:1,2:15,2	0/1:.:20:16,4:1,2:15,2	PASS
chr1	1741546	A	G	DP=26;SS=1;SSC=1;GPV=0.002076;SPV=0.66362	GT:GQ:DP:AD:ADF:ADR	0/1:.:13:9,4:9,4:0,0	0/1:.:13:9,4:9,4:0,0	PASS
chr1	1745660	G	C	DP=56;SS=1;SSC=1;GPV=1.7905e-07;SPV=0.68244	GT:GQ:DP:AD:ADF:ADR	0/1:.:28:3,8:3,7:0,1	0/1:.:28:3,8:3,7:0,1	PASS
chr1	1746117	G	C	DP=16;SS=1;SSC=0;GPV=1.6637e-09;SPV=1	GT:GQ:DP:AD:ADF:ADR	1/1:.:8:0,8:0,8:0,0	1/1:.:8:0,8:0,8:0,0	Strand
chr1	1746859	C	T	DP=28;SS=1;SSC=1;GPV=0.00036855;SPV=0.65271	GT:GQ:DP:AD:ADF:ADR	0/1:.:14:9,5:9,5:0,0	0/1:.:14:9,5:9,5:0,0	RefMapQual;Strand;VarMapQual;VarReadPos;VarAvgRL
chr1	1749895	G	A	DP=40;SS=1;SSC=1;GPV=0.00051483;SPV=0.64179	GT:GQ:DP:AD:ADF:ADR	0/1:.:20:15,5:8,1:7,4	0/1:.:20:15,5:8,1:7,4	VarMapQual
chr1	1750589	G	A	DP=62;SS=1;SSC=2;GPV=2.4621e-08;SPV=0.60446	GT:GQ:DP:AD:ADF:ADR	0/1:.:31:20,11:7,2:13,9	0/1:.:31:20,11:7,2:13,9	MMQSdiff
chr1	1750787	T	C	DP=48;SS=1;SSC=2;GPV=3.4048e-06;SPV=0.61995	GT:GQ:DP:AD:ADF:ADR	0/1:.:24:16,8:14,6:2,2	0/1:.:24:16,8:14,6:2,2	RefMapQual
chr1	1750806	G	A	DP=68;SS=1;SSC=2;GPV=1.044e-06;SPV=0.608	GT:GQ:DP:AD:ADF:ADR	0/1:.:34:25,9:23,9:2,0	0/1:.:34:25,9:23,9:2,0	Strand;VarMapQual
chr1	1759225	C	T	DP=68;SS=1;SSC=2;GPV=5.6213e-06;SPV=0.61216	GT:GQ:DP:AD:ADF:ADR	0/1:.:34:26,8:18,5:8,3	0/1:.:34:26,8:18,5:8,3	PASS
chr1	1760607	G	C	DP=18;SS=1;SSC=1;GPV=2.0936e-08;SPV=0.76471	GT:GQ:DP:AD:ADF:ADR	1/1:.:9:1,8:0,2:1,6	1/1:.:9:1,8:0,2:1,6	PASS
chr1	1761862	T	A	DP=50;SS=1;SSC=2;GPV=1.5236e-09;SPV=0.61124	GT:GQ:DP:AD:ADF:ADR	0/1:.:25:13,12:12,7:1,5	0/1:.:25:13,12:12,7:1,5	PASS
chr1	1778135	G	C	DP=74;SS=1;SSC=2;GPV=5.8059e-16;SPV=0.59211	GT:GQ:DP:AD:ADF:ADR	0/1:.:37:17,20:4,14:13,6	0/1:.:37:17,20:4,14:13,6	PASS
chr1	1778558	C	T	DP=38;SS=1;SSC=2;GPV=2.0535e-06;SPV=0.62843	GT:GQ:DP:AD:ADF:ADR	0/1:.:19:11,8:10,8:1,0	0/1:.:19:11,8:10,8:1,0	Strand;VarAvgRL;MMQSdiff;ReadLenDiff
chr1	1779200	G	C	DP=40;SS=1;SSC=2;GPV=4.1855e-09;SPV=0.62441	GT:GQ:DP:AD:ADF:ADR	0/1:.:20:9,11:7,4:2,7	0/1:.:20:9,11:7,4:2,7	PASS
chr1	1781909	C	T	DP=40;SS=1;SSC=1;GPV=1.9197e-12;SPV=0.63445	GT:GQ:DP:AD:ADF:ADR	0/1:.:20:6,14:1,4:5,10	0/1:.:20:6,14:1,4:5,10	MMQSdiff
chr1	1782275	T	G	DP=46;SS=1;SSC=0;GPV=2.4343e-27;SPV=1	GT:GQ:DP:AD:ADF:ADR	1/1:.:23:0,23:0,17:0,6	1/1:.:23:0,23:0,17:0,6	PASS
chr1	1790609	C	T	DP=28;SS=1;SSC=1;GPV=6.911e-06;SPV=0.6468	GT:GQ:DP:AD:ADF:ADR	0/1:.:14:7,7:0,1:7,6	0/1:.:14:7,7:0,1:7,6	PASS
chr1	1798971	G	A	DP=34;SS=1;SSC=1;GPV=0.000451;SPV=0.64601	GT:GQ:DP:AD:ADF:ADR	0/1:.:17:12,5:0,0:12,5	0/1:.:17:12,5:0,0:12,5	RefAvgRL;Strand
chr1	1810710	C	A	DP=16;SS=1;SSC=1;GPV=8.0605e-06;SPV=0.71538	GT:GQ:DP:AD:ADF:ADR	1/1:.:8:2,6:2,6:0,0	1/1:.:8:2,6:2,6:0,0	Strand;VarReadPos
chr1	1813745	C	T	DP=52;SS=1;SSC=2;GPV=2.3048e-12;SPV=0.61033	GT:GQ:DP:AD:ADF:ADR	0/1:.:26:11,15:8,5:3,10	0/1:.:26:11,15:8,5:3,10	PASS
chr1	1814985	G	A	DP=18;SS=1;SSC=1;GPV=1.4831e-05;SPV=0.69005	GT:GQ:DP:AD:ADF:ADR	0/1:.:9:3,6:0,1:3,5	0/1:.:9:3,6:0,1:3,5	VarMMQS;MMQSdiff
chr1	1815001	A	G	DP=20;SS=1;SSC=1;GPV=2.2548e-05;SPV=0.67504	GT:GQ:DP:AD:ADF:ADR	0/1:.:10:4,6:0,1:4,5	0/1:.:10:4,6:0,1:4,5	RefAvgRL;VarMMQS;MMQSdiff
chr1	1815002	C	T	DP=20;SS=1;SSC=1;GPV=2.2548e-05;SPV=0.67504	GT:GQ:DP:AD:ADF:ADR	0/1:.:10:4,6:0,1:4,5	0/1:.:10:4,6:0,1:4,5	RefAvgRL;VarMMQS;MMQSdiff
chr1	1815004	A	T	DP=18;SS=1;SSC=1;GPV=1.4831e-05;SPV=0.69005	GT:GQ:DP:AD:ADF:ADR	0/1:.:9:3,6:0,1:3,5	0/1:.:9:3,6:0,1:3,5	VarMMQS;MMQSdiff
chr1	1815011	G	C	DP=18;SS=1;SSC=1;GPV=1.4831e-05;SPV=0.69005	GT:GQ:DP:AD:ADF:ADR	0/1:.:9:3,6:0,1:3,5	0/1:.:9:3,6:0,1:3,5	VarMMQS;MMQSdiff
chr1	1816760	T	C	DP=58;SS=1;SSC=2;GPV=2.5055e-05;SPV=0.62009	GT:GQ:DP:AD:ADF:ADR	0/1:.:29:22,7:15,2:7,5	0/1:.:29:22,7:15,2:7,5	PASS
chr1	1822999	T	C	DP=34;SS=1;SSC=1;GPV=0.0024562;SPV=0.65599	GT:GQ:DP:AD:ADF:ADR	0/1:.:17:13,4:7,3:6,1	0/1:.:17:13,4:7,3:6,1	PASS
chr1	1829550	A	C	DP=32;SS=1;SSC=0;GPV=5.4567e-19;SPV=1	GT:GQ:DP:AD:ADF:ADR	1/1:.:16:0,16:0,7:0,9	1/1:.:16:0,16:0,7:0,9	PASS
chr1	1829897	A	C	DP=48;SS=1;SSC=2;GPV=3.4048e-06;SPV=0.61995	GT:GQ:DP:AD:ADF:ADR	0/1:.:24:16,8:5,7:11,1	0/1:.:24:16,8:5,7:11,1	PASS
chr1	1831522	C	T	DP=28;SS=1;SSC=1;GPV=0.011603;SPV=0.67585	GT:GQ:DP:AD:ADF:ADR	0/1:.:14:11,3:10,3:1,0	0/1:.:14:11,3:10,3:1,0	VarCount
chr1	1834920	A	G	DP=44;SS=1;SSC=1;GPV=2.867e-17;SPV=0.65096	GT:GQ:DP:AD:ADF:ADR	1/1:.:22:4,18:0,5:4,13	1/1:.:22:4,18:0,5:4,13	PASS
chr1	1838032	G	A	DP=36;SS=1;SSC=1;GPV=1.2704e-05;SPV=0.63339	GT:GQ:DP:AD:ADF:ADR	0/1:.:18:11,7:3,6:8,1	0/1:.:18:11,7:3,6:8,1	PASS
chr1	1838107	A	G	DP=40;SS=1;SSC=1;GPV=0.002653;SPV=0.65262	GT:GQ:DP:AD:ADF:ADR	0/1:.:20:16,4:3,1:13,3	0/1:.:20:16,4:3,1:13,3	MMQSdiff
chr1	1838619	T	C	DP=34;SS=1;SSC=1;GPV=0.000451;SPV=0.64601	GT:GQ:DP:AD:ADF:ADR	0/1:.:17:12,5:11,3:1,2	0/1:.:17:12,5:11,3:1,2	MinMMQSdiff
chr1	1842235	C	A	DP=42;SS=1;SSC=1;GPV=2.043e-13;SPV=0.63314	GT:GQ:DP:AD:ADF:ADR	0/1:.:21:6,15:6,5:0,10	0/1:.:21:6,15:6,5:0,10	RefAvgRL;MinMMQSdiff
chr1	1842876	G	A	DP=24;SS=1;SSC=1;GPV=4.0663e-06;SPV=0.65991	GT:GQ:DP:AD:ADF:ADR	0/1:.:12:5,7:3,3:2,4	0/1:.:12:5,7:3,3:2,4	PASS
chr1	1843304	C	T	DP=52;SS=1;SSC=2;GPV=1.4035e-08;SPV=0.61033	GT:GQ:DP:AD:ADF:ADR	0/1:.:26:15,11:15,5:0,6	0/1:.:26:15,11:15,5:0,6	VarMMQS;MMQSdiff
chr1	1843736	A	G	DP=16;SS=1;SSC=0;GPV=1.6637e-09;SPV=1	GT:GQ:DP:AD:ADF:ADR	1/1:.:8:0,8:0,5:0,3	1/1:.:8:0,8:0,5:0,3	PASS
chr1	1847597	T	C	DP=34;SS=1;SSC=0;GPV=3.5146e-20;SPV=1	GT:GQ:DP:AD:ADF:ADR	1/1:.:17:0,17:0,16:0,1	1/1:.:17:0,17:0,16:0,1	PASS
chr1	1851181	C	T	DP=20;SS=1;SSC=1;GPV=1.6702e-06;SPV=0.68576	GT:GQ:DP:AD:ADF:ADR	0/1:.:10:3,7:2,4:1,3	0/1:.:10:3,7:2,4:1,3	PASS
chr1	1855038	A	T	DP=28;SS=1;SSC=1;GPV=6.911e-06;SPV=0.6468	GT:GQ:DP:AD:ADF:ADR	0/1:.:14:7,7:1,3:6,4	0/1:.:14:7,7:1,3:6,4	PASS
chr1	1861632	A	G	DP=24;SS=1;SSC=1;GPV=1.8413e-08;SPV=0.6798	GT:GQ:DP:AD:ADF:ADR	1/1:.:12:3,9:0,6:3,3	1/1:.:12:3,9:0,6:3,3	RefAvgRL;MMQSdiff
chr1	1861672	A	G	DP=34;SS=1;SSC=1;GPV=1.349e-13;SPV=0.67191	GT:GQ:DP:AD:ADF:ADR	1/1:.:17:3,14:0,10:3,4	1/1:.:17:3,14:0,10:3,4	RefAvgRL;MMQSdiff
chr1	1862093	A	C	DP=34;SS=1;SSC=1;GPV=4.1482e-12;SPV=0.65599	GT:GQ:DP:AD:ADF:ADR	1/1:.:17:4,13:4,6:0,7	1/1:.:17:4,13:4,6:0,7	PASS
chr1	1862347	A	C	DP=32;SS=1;SSC=1;GPV=8.0292e-10;SPV=0.64787	GT:GQ:DP:AD:ADF:ADR	0/1:.:16:5,11:0,4:5,7	0/1:.:16:5,11:0,4:5,7	MMQSdiff
chr1	1865353	G	A	DP=22;SS=1;SSC=1;GPV=2.7817e-06;SPV=0.67028	GT:GQ:DP:AD:ADF:ADR	0/1:.:11:4,7:2,6:2,1	0/1:.:11:4,7:2,6:2,1	RefAvgRL;VarAvgRL
chr1	1866305	C	T	DP=18;SS=1;SSC=1;GPV=0.0095308;SPV=0.69005	GT:GQ:DP:AD:ADF:ADR	0/1:.:9:6,3:0,0:6,3	0/1:.:9:6,3:0,0:6,3	VarAvgRL;VarDist3;ReadLenDiff
chr1	1868261	T	C	DP=20;SS=1;SSC=0;GPV=7.2544e-12;SPV=1	GT:GQ:DP:AD:ADF:ADR	1/1:.:10:0,10:0,9:0,1	1/1:.:10:0,10:0,9:0,1	PASS
chr1	1870733	A	G	DP=34;SS=1;SSC=1;GPV=0.000451;SPV=0.64601	GT:GQ:DP:AD:ADF:ADR	0/1:.:17:12,5:11,5:1,0	0/1:.:17:12,5:11,5:1,0	Strand
chr1	1873952	G	A	DP=28;SS=1;SSC=1;GPV=0.002188;SPV=0.66119	GT:GQ:DP:AD:ADF:ADR	0/1:.:14:10,4:1,0:9,4	0/1:.:14:10,4:1,0:9,4	PASS
chr1	1874867	A	G	DP=28;SS=1;SSC=1;GPV=5.4482e-05;SPV=0.64822	GT:GQ:DP:AD:ADF:ADR	0/1:.:14:8,6:4,2:4,4	0/1:.:14:8,6:4,2:4,4	RefAvgRL;VarAvgRL
chr1	1880594	A	T	DP=16;SS=1;SSC=0;GPV=1.6637e-09;SPV=1	GT:GQ:DP:AD:ADF:ADR	1/1:.:8:0,8:0,5:0,3	1/1:.:8:0,8:0,5:0,3	PASS
chr1	1885731	G	A	DP=48;SS=1;SSC=1;GPV=4.0135e-21;SPV=0.66691	GT:GQ:DP:AD:ADF:ADR	1/1:.:24:3,21:3,21:0,0	1/1:.:24:3,21:3,21:0,0	PASS
chr1	1892483	A	G	DP=36;SS=1;SSC=0;GPV=2.2598e-21;SPV=1	GT:GQ:DP:AD:ADF:ADR	1/1:.:18:0,18:0,7:0,11	1/1:.:18:0,18:0,7:0,11	PASS
chr1	1899819	A	G	DP=60;SS=1;SSC=0;GPV=1.035e-35;SPV=1	GT:GQ:DP:AD:ADF:ADR	1/1:.:30:0,30:0,12:0,18	1/1:.:30:0,30:0,12:0,18	PASS
chr1	1900727	G	A	DP=36;SS=1;SSC=2;GPV=2.1904e-07;SPV=0.63024	GT:GQ:DP:AD:ADF:ADR	0/1:.:18:9,9:8,5:1,4	0/1:.:18:9,9:8,5:1,4	PASS
chr1	1900809	G	T	DP=38;SS=1;SSC=2;GPV=2.68e-07;SPV=0.62707	GT:GQ:DP:AD:ADF:ADR	0/1:.:19:10,9:5,7:5,2	0/1:.:19:10,9:5,7:5,2	PASS
chr1	1902865	T	G	DP=20;SS=1;SSC=1;GPV=0.001638;SPV=0.67504	GT:GQ:DP:AD:ADF:ADR	0/1:.:10:6,4:6,4:0,0	0/1:.:10:6,4:6,4:0,0	RefReadPos;RefDist3;VarReadPos;VarDist3;MMQSdiff
chr1	1906734	T	C	DP=108;SS=1;SSC=2;GPV=6.5212e-26;SPV=0.57756	GT:GQ:DP:AD:ADF:ADR	0/1:.:54:22,32:13,19:9,13	0/1:.:54:22,32:13,19:9,13	PASS
chr1	1907620	A	G	DP=66;SS=1;SSC=2;GPV=3.9963e-24;SPV=0.61788	GT:GQ:DP:AD:ADF:ADR	1/1:.:33:7,26:2,14:5,12	1/1:.:33:7,26:2,14:5,12	PASS
chr1	1908446	A	C	DP=72;SS=1;SSC=2;GPV=3.9286e-14;SPV=0.59306	GT:GQ:DP:AD:ADF:ADR	0/1:.:36:18,18:10,15:8,3	0/1:.:36:18,18:10,15:8,3	PASS
chr1	1908599	T	C	DP=70;SS=1;SSC=0;GPV=1.06597e-41;SPV=1	GT:GQ:DP:AD:ADF:ADR	1/1:.:35:0,35:0,20:0,15	1/1:.:35:0,35:0,20:0,15	PASS
chr1	1913254	C	T	DP=20;SS=1;SSC=0;GPV=7.2544e-12;SPV=1	GT:GQ:DP:AD:ADF:ADR	1/1:.:10:0,10:0,9:0,1	1/1:.:10:0,10:0,9:0,1	PASS
chr1	1914404	C	T	DP=34;SS=1;SSC=1;GPV=1.6951e-08;SPV=0.63586	GT:GQ:DP:AD:ADF:ADR	0/1:.:17:7,10:7,4:0,6	0/1:.:17:7,10:7,4:0,6	PASS
chr1	1914634	G	T	DP=38;SS=1;SSC=0;GPV=1.4508e-22;SPV=1	GT:GQ:DP:AD:ADF:ADR	1/1:.:19:0,19:0,11:0,8	1/1:.:19:0,19:0,11:0,8	PASS
chr1	1915143	A	G	DP=22;SS=1;SSC=0;GPV=4.7526e-13;SPV=1	GT:GQ:DP:AD:ADF:ADR	1/1:.:11:0,11:0,7:0,4	1/1:.:11:0,11:0,7:0,4	PASS
chr1	1916092	C	T	DP=82;SS=1;SSC=0;GPV=0;SPV=1	GT:GQ:DP:AD:ADF:ADR	1/1:.:41:0,41:0,31:0,10	1/1:.:41:0,41:0,31:0,10	PASS
chr1	1916417	G	T	DP=36;SS=1;SSC=0;GPV=2.2598e-21;SPV=1	GT:GQ:DP:AD:ADF:ADR	1/1:.:18:0,18:0,9:0,9	1/1:.:18:0,18:0,9:0,9	PASS
chr1	1916540	T	C	DP=58;SS=1;SSC=0;GPV=1.6283e-34;SPV=1	GT:GQ:DP:AD:ADF:ADR	1/1:.:29:0,29:0,16:0,13	1/1:.:29:0,29:0,16:0,13	PASS
chr1	1916670	G	C	DP=36;SS=1;SSC=0;GPV=2.2598e-21;SPV=1	GT:GQ:DP:AD:ADF:ADR	1/1:.:18:0,18:0,12:0,6	1/1:.:18:0,18:0,12:0,6	PASS
chr1	1916682	G	C	DP=46;SS=1;SSC=0;GPV=3.8097e-26;SPV=1	GT:GQ:DP:AD:ADF:ADR	1/1:.:23:0,22:0,18:0,4	1/1:.:23:0,22:0,18:0,4	PASS
chr1	1916721	A	G	DP=48;SS=1;SSC=0;GPV=1.554e-28;SPV=1	GT:GQ:DP:AD:ADF:ADR	1/1:.:24:0,24:0,18:0,6	1/1:.:24:0,24:0,18:0,6	PASS
chr1	1918091	T	C	DP=108;SS=1;SSC=0;GPV=0;SPV=1	GT:GQ:DP:AD:ADF:ADR	1/1:.:54:0,54:0,34:0,20	1/1:.:54:0,54:0,34:0,20	PASS
chr1	1918305	G	A	DP=40;SS=1;SSC=0;GPV=9.3017e-24;SPV=1	GT:GQ:DP:AD:ADF:ADR	1/1:.:20:0,20:0,2:0,18	1/1:.:20:0,20:0,2:0,18	PASS
chr1	1918989	A	G	DP=48;SS=1;SSC=0;GPV=1.554e-28;SPV=1	GT:GQ:DP:AD:ADF:ADR	1/1:.:24:0,24:0,15:0,9	1/1:.:24:0,24:0,15:0,9	PASS
chr1	1919475	A	G	DP=16;SS=1;SSC=0;GPV=1.6637e-09;SPV=1	GT:GQ:DP:AD:ADF:ADR	1/1:.:8:0,8:0,0:0,8	1/1:.:8:0,8:0,0:0,8	Strand
chr1	1920497	C	A	DP=34;SS=1;SSC=0;GPV=3.5146e-20;SPV=1	GT:GQ:DP:AD:ADF:ADR	1/1:.:17:0,17:0,13:0,4	1/1:.:17:0,17:0,13:0,4	PASS
chr1	1921045	A	G	DP=32;SS=1;SSC=0;GPV=5.4567e-19;SPV=1	GT:GQ:DP:AD:ADF:ADR	1/1:.:16:0,16:0,4:0,12	1/1:.:16:0,16:0,4:0,12	PASS
chr1	1921745	T	C	DP=58;SS=1;SSC=0;GPV=1.6283e-34;SPV=1	GT:GQ:DP:AD:ADF:ADR	1/1:.:29:0,29:0,23:0,6	1/1:.:29:0,29:0,23:0,6	PASS
chr1	1921945	G	A	DP=22;SS=1;SSC=0;GPV=4.7526e-13;SPV=1	GT:GQ:DP:AD:ADF:ADR	1/1:.:11:0,11:0,8:0,3	1/1:.:11:0,11:0,8:0,3	PASS
chr1	1921955	T	C	DP=30;SS=1;SSC=0;GPV=8.4556e-18;SPV=1	GT:GQ:DP:AD:ADF:ADR	1/1:.:15:0,15:0,12:0,3	1/1:.:15:0,15:0,12:0,3	PASS
chr1	1922149	C	T	DP=64;SS=1;SSC=0;GPV=4.1752e-38;SPV=1	GT:GQ:DP:AD:ADF:ADR	1/1:.:32:0,32:0,14:0,18	1/1:.:32:0,32:0,14:0,18	PASS
chr1	1922424	T	C	DP=68;SS=1;SSC=0;GPV=1.6809e-40;SPV=1	GT:GQ:DP:AD:ADF:ADR	1/1:.:34:0,34:0,19:0,15	1/1:.:34:0,34:0,19:0,15	PASS
chr1	1922482	T	C	DP=60;SS=1;SSC=0;GPV=1.035e-35;SPV=1	GT:GQ:DP:AD:ADF:ADR	1/1:.:30:0,30:0,12:0,18	1/1:.:30:0,30:0,12:0,18	PASS
chr1	1922670	A	G	DP=44;SS=1;SSC=0;GPV=3.8097e-26;SPV=1	GT:GQ:DP:AD:ADF:ADR	1/1:.:22:0,22:0,12:0,10	1/1:.:22:0,22:0,12:0,10	PASS
chr1	1922882	A	G	DP=50;SS=1;SSC=0;GPV=9.9117e-30;SPV=1	GT:GQ:DP:AD:ADF:ADR	1/1:.:25:0,25:0,17:0,8	1/1:.:25:0,25:0,17:0,8	PASS
chr1	1923107	C	T	DP=32;SS=1;SSC=0;GPV=5.4567e-19;SPV=1	GT:GQ:DP:AD:ADF:ADR	1/1:.:16:0,16:0,7:0,9	1/1:.:16:0,16:0,7:0,9	PASS
chr1	1923278	C	T	DP=32;SS=1;SSC=0;GPV=5.4567e-19;SPV=1	GT:GQ:DP:AD:ADF:ADR	1/1:.:16:0,16:0,11:0,5	1/1:.:16:0,16:0,11:0,5	PASS
chr1	1923880	C	T	DP=34;SS=1;SSC=0;GPV=3.5146e-20;SPV=1	GT:GQ:DP:AD:ADF:ADR	1/1:.:17:0,17:0,9:0,8	1/1:.:17:0,17:0,9:0,8	PASS
chr1	1924931	G	A	DP=20;SS=1;SSC=0;GPV=7.2544e-12;SPV=1	GT:GQ:DP:AD:ADF:ADR	1/1:.:10:0,10:0,8:0,2	1/1:.:10:0,10:0,8:0,2	PASS
chr1	1925075	G	A	DP=36;SS=1;SSC=0;GPV=2.2598e-21;SPV=1	GT:GQ:DP:AD:ADF:ADR	1/1:.:18:0,18:0,6:0,12	1/1:.:18:0,18:0,6:0,12	PASS
chr1	1925261	C	T	DP=30;SS=1;SSC=0;GPV=8.4556e-18;SPV=1	GT:GQ:DP:AD:ADF:ADR	1/1:.:15:0,15:0,7:0,8	1/1:.:15:0,15:0,7:0,8	PASS
chr1	1925354	G	C	DP=24;SS=1;SSC=1;GPV=1.8413e-08;SPV=0.6798	GT:GQ:DP:AD:ADF:ADR	1/1:.:12:3,9:2,7:1,2	1/1:.:12:3,9:2,7:1,2	PASS
chr1	1926632	G	T	DP=18;SS=1;SSC=0;GPV=1.1019e-10;SPV=1	GT:GQ:DP:AD:ADF:ADR	1/1:.:9:0,9:0,1:0,8	1/1:.:9:0,9:0,1:0,8	PASS
chr1	1927737	T	C	DP=46;SS=1;SSC=1;GPV=2.7459e-24;SPV=0.75556	GT:GQ:DP:AD:ADF:ADR	1/1:.:23:1,22:1,22:0,0	1/1:.:23:1,22:1,22:0,0	PASS
chr1	1928648	C	T	DP=16;SS=1;SSC=0;GPV=1.6637e-09;SPV=1	GT:GQ:DP:AD:ADF:ADR	1/1:.:8:0,8:0,6:0,2	1/1:.:8:0,8:0,6:0,2	PASS
chr1	1929152	C	T	DP=38;SS=1;SSC=1;GPV=1.7613e-11;SPV=0.63595	GT:GQ:DP:AD:ADF:ADR	0/1:.:19:6,13:0,0:6,13	0/1:.:19:6,13:0,0:6,13	Strand
chr1	1929937	C	T	DP=34;SS=1;SSC=0;GPV=3.5146e-20;SPV=1	GT:GQ:DP:AD:ADF:ADR	1/1:.:17:0,17:0,13:0,4	1/1:.:17:0,17:0,13:0,4	PASS
chr1	1930002	T	C	DP=54;SS=1;SSC=0;GPV=4.0229e-32;SPV=1	GT:GQ:DP:AD:ADF:ADR	1/1:.:27:0,27:0,17:0,10	1/1:.:27:0,27:0,17:0,10	PASS
chr1	1930455	G	C	DP=28;SS=1;SSC=1;GPV=6.911e-06;SPV=0.6468	GT:GQ:DP:AD:ADF:ADR	0/1:.:14:7,7:0,4:7,3	0/1:.:14:7,7:0,4:7,3	RefAvgRL
chr1	1931236	C	T	DP=56;SS=1;SSC=1;GPV=4.2321e-30;SPV=0.75455	GT:GQ:DP:AD:ADF:ADR	1/1:.:28:1,27:1,18:0,9	1/1:.:28:1,27:1,18:0,9	PASS
chr1	1932172	A	G	DP=30;SS=1;SSC=1;GPV=0.01186;SPV=0.67433	GT:GQ:DP:AD:ADF:ADR	0/1:.:15:12,3:11,3:1,0	0/1:.:15:12,3:11,3:1,0	VarCount;VarReadPos;MMQSdiff
chr1	1932183	T	C	DP=34;SS=1;SSC=1;GPV=0.000451;SPV=0.64601	GT:GQ:DP:AD:ADF:ADR	0/1:.:17:12,5:11,5:1,0	0/1:.:17:12,5:11,5:1,0	Strand;MMQSdiff
chr1	1933087	C	T	DP=28;SS=1;SSC=0;GPV=1.3074e-16;SPV=1	GT:GQ:DP:AD:ADF:ADR	1/1:.:14:0,14:0,6:0,8	1/1:.:14:0,14:0,6:0,8	PASS
chr1	1933101	T	C	DP=28;SS=1;SSC=1;GPV=5.4482e-05;SPV=0.64822	GT:GQ:DP:AD:ADF:ADR	0/1:.:14:8,6:1,5:7,1	0/1:.:14:8,6:1,5:7,1	PASS
chr1	1935938	T	C	DP=28;SS=1;SSC=0;GPV=1.3074e-16;SPV=1	GT:GQ:DP:AD:ADF:ADR	1/1:.:14:0,14:0,0:0,14	1/1:.:14:0,14:0,0:0,14	Strand
chr1	1936627	C	G	DP=18;SS=1;SSC=0;GPV=1.1019e-10;SPV=1	GT:GQ:DP:AD:ADF:ADR	1/1:.:9:0,9:0,9:0,0	1/1:.:9:0,9:0,9:0,0	PASS
chr1	1937273	T	C	DP=56;SS=1;SSC=0;GPV=2.5602e-33;SPV=1	GT:GQ:DP:AD:ADF:ADR	1/1:.:28:0,28:0,9:0,19	1/1:.:28:0,28:0,9:0,19	PASS
chr1	1938771	G	A	DP=36;SS=1;SSC=0;GPV=2.2598e-21;SPV=1	GT:GQ:DP:AD:ADF:ADR	1/1:.:18:0,18:0,4:0,14	1/1:.:18:0,18:0,4:0,14	PASS
chr1	1939322	T	G	DP=20;SS=1;SSC=0;GPV=7.2544e-12;SPV=1	GT:GQ:DP:AD:ADF:ADR	1/1:.:10:0,10:0,7:0,3	1/1:.:10:0,10:0,7:0,3	PASS
chr1	1939898	G	A	DP=48;SS=1;SSC=0;GPV=1.554e-28;SPV=1	GT:GQ:DP:AD:ADF:ADR	1/1:.:24:0,24:0,11:0,13	1/1:.:24:0,24:0,11:0,13	PASS
chr1	1939978	T	C	DP=54;SS=1;SSC=0;GPV=4.0229e-32;SPV=1	GT:GQ:DP:AD:ADF:ADR	1/1:.:27:0,27:0,16:0,11	1/1:.:27:0,27:0,16:0,11	PASS
chr1	1940540	G	A	DP=54;SS=1;SSC=0;GPV=4.0229e-32;SPV=1	GT:GQ:DP:AD:ADF:ADR	1/1:.:27:0,27:0,17:0,10	1/1:.:27:0,27:0,17:0,10	PASS
chr1	1940973	C	T	DP=62;SS=1;SSC=1;GPV=1.3256e-33;SPV=0.7541	GT:GQ:DP:AD:ADF:ADR	1/1:.:31:1,30:0,13:1,17	1/1:.:31:1,30:0,13:1,17	RefMapQual;RefAvgRL
chr1	1941609	C	T	DP=30;SS=1;SSC=1;GPV=0.01186;SPV=0.67433	GT:GQ:DP:AD:ADF:ADR	0/1:.:15:12,3:0,0:12,3	0/1:.:15:12,3:0,0:12,3	VarCount;VarReadPos;VarDist3
chr1	1942014	G	A	DP=70;SS=1;SSC=0;GPV=1.06597e-41;SPV=1	GT:GQ:DP:AD:ADF:ADR	1/1:.:35:0,35:0,20:0,15	1/1:.:35:0,35:0,20:0,15	PASS
chr1	1942075	A	G	DP=78;SS=1;SSC=0;GPV=0;SPV=1	GT:GQ:DP:AD:ADF:ADR	1/1:.:39:0,39:0,12:0,27	1/1:.:39:0,39:0,12:0,27	PASS
chr1	1942086	T	C	DP=76;SS=1;SSC=0;GPV=2.8026e-45;SPV=1	GT:GQ:DP:AD:ADF:ADR	1/1:.:38:0,38:0,6:0,32	1/1:.:38:0,38:0,6:0,32	PASS
chr1	1942258	G	A	DP=22;SS=1;SSC=0;GPV=4.7526e-13;SPV=1	GT:GQ:DP:AD:ADF:ADR	1/1:.:11:0,11:0,2:0,9	1/1:.:11:0,11:0,2:0,9	PASS
chr1	1942260	G	C	DP=24;SS=1;SSC=0;GPV=3.101e-14;SPV=1	GT:GQ:DP:AD:ADF:ADR	1/1:.:12:0,12:0,2:0,10	1/1:.:12:0,12:0,2:0,10	PASS
chr1	1943706	C	T	DP=40;SS=1;SSC=0;GPV=9.3017e-24;SPV=1	GT:GQ:DP:AD:ADF:ADR	1/1:.:20:0,20:0,6:0,14	1/1:.:20:0,20:0,6:0,14	PASS
chr1	1943828	A	G	DP=80;SS=1;SSC=0;GPV=0;SPV=1	GT:GQ:DP:AD:ADF:ADR	1/1:.:40:0,40:0,32:0,8	1/1:.:40:0,40:0,32:0,8	PASS
chr1	1943993	C	A	DP=30;SS=1;SSC=0;GPV=8.4556e-18;SPV=1	GT:GQ:DP:AD:ADF:ADR	1/1:.:15:0,15:0,8:0,7	1/1:.:15:0,15:0,8:0,7	PASS
chr1	1947101	C	A	DP=30;SS=1;SSC=1;GPV=0.01186;SPV=0.67433	GT:GQ:DP:AD:ADF:ADR	0/1:.:15:12,3:11,3:1,0	0/1:.:15:12,3:11,3:1,0	VarCount
chr1	1947119	C	T	DP=30;SS=1;SSC=1;GPV=0.0022875;SPV=0.65917	GT:GQ:DP:AD:ADF:ADR	0/1:.:15:11,4:10,4:1,0	0/1:.:15:11,4:10,4:1,0	VarReadPos;VarDist3
chr1	1948124	G	C	DP=34;SS=1;SSC=1;GPV=0.0024562;SPV=0.65599	GT:GQ:DP:AD:ADF:ADR	0/1:.:17:13,4:10,2:3,2	0/1:.:17:13,4:10,2:3,2	PASS
chr1	1951920	A	G	DP=20;SS=1;SSC=0;GPV=7.2544e-12;SPV=1	GT:GQ:DP:AD:ADF:ADR	1/1:.:10:0,10:0,6:0,4	1/1:.:10:0,10:0,6:0,4	PASS
chr1	1952011	C	T	DP=16;SS=1;SSC=0;GPV=1.6637e-09;SPV=1	GT:GQ:DP:AD:ADF:ADR	1/1:.:8:0,8:0,5:0,3	1/1:.:8:0,8:0,5:0,3	PASS
chr1	1952096	C	T	DP=36;SS=1;SSC=0;GPV=2.2598e-21;SPV=1	GT:GQ:DP:AD:ADF:ADR	1/1:.:18:0,18:0,15:0,3	1/1:.:18:0,18:0,15:0,3	PASS
chr1	1954176	A	C	DP=30;SS=1;SSC=0;GPV=8.4556e-18;SPV=1	GT:GQ:DP:AD:ADF:ADR	1/1:.:15:0,15:0,7:0,8	1/1:.:15:0,15:0,7:0,8	PASS
chr1	1954781	C	T	DP=36;SS=1;SSC=0;GPV=2.2598e-21;SPV=1	GT:GQ:DP:AD:ADF:ADR	1/1:.:18:0,18:0,16:0,2	1/1:.:18:0,18:0,16:0,2	PASS
chr1	1954783	T	G	DP=36;SS=1;SSC=0;GPV=2.2598e-21;SPV=1	GT:GQ:DP:AD:ADF:ADR	1/1:.:18:0,18:0,16:0,2	1/1:.:18:0,18:0,16:0,2	PASS
chr1	1954907	G	C	DP=28;SS=1;SSC=0;GPV=1.3074e-16;SPV=1	GT:GQ:DP:AD:ADF:ADR	1/1:.:14:0,14:0,10:0,4	1/1:.:14:0,14:0,10:0,4	PASS
chr1	1954913	C	T	DP=28;SS=1;SSC=0;GPV=1.3074e-16;SPV=1	GT:GQ:DP:AD:ADF:ADR	1/1:.:14:0,14:0,10:0,4	1/1:.:14:0,14:0,10:0,4	PASS
chr1	1954946	T	C	DP=30;SS=1;SSC=0;GPV=8.4556e-18;SPV=1	GT:GQ:DP:AD:ADF:ADR	1/1:.:15:0,15:0,9:0,6	1/1:.:15:0,15:0,9:0,6	PASS
chr1	1955080	C	A	DP=42;SS=1;SSC=0;GPV=5.9562e-25;SPV=1	GT:GQ:DP:AD:ADF:ADR	1/1:.:21:0,21:0,15:0,6	1/1:.:21:0,21:0,15:0,6	PASS
chr1	1955424	T	C	DP=70;SS=1;SSC=0;GPV=1.06597e-41;SPV=1	GT:GQ:DP:AD:ADF:ADR	1/1:.:35:0,35:0,14:0,21	1/1:.:35:0,35:0,14:0,21	PASS
chr1	1955580	A	G	DP=18;SS=1;SSC=0;GPV=1.1019e-10;SPV=1	GT:GQ:DP:AD:ADF:ADR	1/1:.:9:0,9:0,2:0,7	1/1:.:9:0,9:0,2:0,7	PASS
chr1	1956930	A	G	DP=18;SS=1;SSC=0;GPV=1.1019e-10;SPV=1	GT:GQ:DP:AD:ADF:ADR	1/1:.:9:0,9:0,4:0,5	1/1:.:9:0,9:0,4:0,5	PASS
chr1	1957195	G	T	DP=28;SS=1;SSC=1;GPV=0.002188;SPV=0.66119	GT:GQ:DP:AD:ADF:ADR	0/1:.:14:10,4:3,3:7,1	0/1:.:14:10,4:3,3:7,1	PASS
chr1	1957243	T	C	DP=18;SS=1;SSC=0;GPV=1.1019e-10;SPV=1	GT:GQ:DP:AD:ADF:ADR	1/1:.:9:0,9:0,5:0,4	1/1:.:9:0,9:0,5:0,4	PASS
chr1	1957586	A	G	DP=44;SS=1;SSC=1;GPV=3.9431e-23;SPV=0.75581	GT:GQ:DP:AD:ADF:ADR	1/1:.:22:1,21:1,10:0,11	1/1:.:22:1,21:1,10:0,11	PASS
chr1	1957760	T	C	DP=30;SS=1;SSC=0;GPV=8.4556e-18;SPV=1	GT:GQ:DP:AD:ADF:ADR	1/1:.:15:0,15:0,15:0,0	1/1:.:15:0,15:0,15:0,0	PASS
chr1	1957774	C	G	DP=28;SS=1;SSC=0;GPV=0.014286;SPV=1	GT:GQ:DP:AD:ADF:ADR	1/1:.:14:0,2:0,2:0,0	1/1:.:14:0,2:0,2:0,0	VarReadPos;VarDist3
chr1	1958353	A	T	DP=20;SS=1;SSC=0;GPV=7.2544e-12;SPV=1	GT:GQ:DP:AD:ADF:ADR	1/1:.:10:0,10:0,6:0,4	1/1:.:10:0,10:0,6:0,4	PASS
chr1	1959717	C	T	DP=42;SS=1;SSC=1;GPV=9.4228e-15;SPV=0.64071	GT:GQ:DP:AD:ADF:ADR	1/1:.:21:5,16:5,4:0,12	1/1:.:21:5,16:5,4:0,12	PASS
chr1	1960047	A	G	DP=28;SS=1;SSC=1;GPV=7.3043e-07;SPV=0.64822	GT:GQ:DP:AD:ADF:ADR	0/1:.:14:6,8:6,3:0,5	0/1:.:14:6,8:6,3:0,5	PASS
chr1	1960886	T	C	DP=18;SS=1;SSC=0;GPV=1.1019e-10;SPV=1	GT:GQ:DP:AD:ADF:ADR	1/1:.:9:0,9:0,4:0,5	1/1:.:9:0,9:0,4:0,5	PASS
chr1	1961216	G	C	DP=18;SS=1;SSC=0;GPV=1.1019e-10;SPV=1	GT:GQ:DP:AD:ADF:ADR	1/1:.:9:0,9:0,1:0,8	1/1:.:9:0,9:0,1:0,8	PASS
chr1	1961960	C	G	DP=42;SS=1;SSC=0;GPV=5.9562e-25;SPV=1	GT:GQ:DP:AD:ADF:ADR	1/1:.:21:0,21:0,11:0,10	1/1:.:21:0,21:0,11:0,10	PASS
chr1	1962222	T	C	DP=32;SS=1;SSC=1;GPV=3.0612e-16;SPV=0.75806	GT:GQ:DP:AD:ADF:ADR	1/1:.:16:1,15:1,13:0,2	1/1:.:16:1,15:1,13:0,2	PASS
chr1	1964552	G	A	DP=84;SS=1;SSC=2;GPV=2.4772e-18;SPV=0.58667	GT:GQ:DP:AD:ADF:ADR	0/1:.:42:19,23:7,17:12,6	0/1:.:42:19,23:7,17:12,6	PASS
chr1	1965001	G	A	DP=30;SS=1;SSC=1;GPV=9.7202e-07;SPV=0.64238	GT:GQ:DP:AD:ADF:ADR	0/1:.:15:7,8:5,6:2,2	0/1:.:15:7,8:5,6:2,2	PASS
chr1	1965852	G	A	DP=38;SS=1;SSC=1;GPV=1.407e-05;SPV=0.63129	GT:GQ:DP:AD:ADF:ADR	0/1:.:19:12,7:4,4:8,3	0/1:.:19:12,7:4,4:8,3	PASS
chr1	1966299	G	A	DP=44;SS=1;SSC=2;GPV=7.4746e-10;SPV=0.61872	GT:GQ:DP:AD:ADF:ADR	0/1:.:22:10,12:2,3:8,9	0/1:.:22:10,12:2,3:8,9	PASS
chr1	1967499	G	A	DP=36;SS=1;SSC=1;GPV=9.2118e-12;SPV=0.6444	GT:GQ:DP:AD:ADF:ADR	0/1:.:18:5,13:4,6:1,7	0/1:.:18:5,13:4,6:1,7	PASS
chr1	1968327	C	G	DP=34;SS=1;SSC=1;GPV=4.1482e-12;SPV=0.65599	GT:GQ:DP:AD:ADF:ADR	1/1:.:17:4,13:3,3:1,10	1/1:.:17:4,13:3,3:1,10	PASS
chr1	1968793	T	C	DP=26;SS=1;SSC=1;GPV=5.1256e-07;SPV=0.65592	GT:GQ:DP:AD:ADF:ADR	0/1:.:13:5,8:3,2:2,6	0/1:.:13:5,8:3,2:2,6	PASS
chr1	1970506	T	A	DP=94;SS=1;SSC=2;GPV=1.0505e-20;SPV=0.5821	GT:GQ:DP:AD:ADF:ADR	0/1:.:47:21,26:8,14:13,12	0/1:.:47:21,26:8,14:13,12	PASS
chr1	1971331	C	A	DP=18;SS=1;SSC=1;GPV=1.4831e-05;SPV=0.69005	GT:GQ:DP:AD:ADF:ADR	0/1:.:9:3,6:2,3:1,3	0/1:.:9:3,6:2,3:1,3	PASS
chr1	1971864	C	T	DP=68;SS=1;SSC=2;GPV=1.8275e-17;SPV=0.59838	GT:GQ:DP:AD:ADF:ADR	0/1:.:34:13,21:11,9:2,12	0/1:.:34:13,21:11,9:2,12	MMQSdiff
chr1	1971918	G	C	DP=60;SS=1;SSC=2;GPV=3.6592e-17;SPV=0.60767	GT:GQ:DP:AD:ADF:ADR	0/1:.:30:10,20:7,16:3,4	0/1:.:30:10,20:7,16:3,4	MMQSdiff
chr1	1973328	G	A	DP=54;SS=1;SSC=2;GPV=2.3694e-14;SPV=0.61072	GT:GQ:DP:AD:ADF:ADR	0/1:.:27:10,17:5,15:5,2	0/1:.:27:10,17:5,15:5,2	RefAvgRL
chr1	1973933	C	T	DP=36;SS=1;SSC=2;GPV=2.1904e-07;SPV=0.63024	GT:GQ:DP:AD:ADF:ADR	0/1:.:18:9,9:4,7:5,2	0/1:.:18:9,9:4,7:5,2	PASS
chr1	1976644	G	A	DP=26;SS=1;SSC=1;GPV=5.5261e-11;SPV=0.70348	GT:GQ:DP:AD:ADF:ADR	1/1:.:13:2,11:2,9:0,2	1/1:.:13:2,11:2,9:0,2	PASS
chr1	1976709	G	A	DP=32;SS=1;SSC=1;GPV=0.0023764;SPV=0.65746	GT:GQ:DP:AD:ADF:ADR	0/1:.:16:12,4:8,2:4,2	0/1:.:16:12,4:8,2:4,2	VarAvgRL;ReadLenDiff
chr1	1976834	T	C	DP=50;SS=1;SSC=1;GPV=0.0028851;SPV=0.64903	GT:GQ:DP:AD:ADF:ADR	0/1:.:25:21,4:14,1:7,3	0/1:.:25:21,4:14,1:7,3	PASS
chr1	1979880	A	G	DP=18;SS=1;SSC=0;GPV=1.1019e-10;SPV=1	GT:GQ:DP:AD:ADF:ADR	1/1:.:9:0,9:0,4:0,5	1/1:.:9:0,9:0,4:0,5	PASS
chr1	1982325	C	T	DP=28;SS=1;SSC=1;GPV=7.3043e-07;SPV=0.64822	GT:GQ:DP:AD:ADF:ADR	0/1:.:14:6,8:3,6:3,2	0/1:.:14:6,8:3,6:3,2	RefMapQual
chr1	1985619	A	G	DP=64;SS=1;SSC=2;GPV=1.3489e-13;SPV=0.59876	GT:GQ:DP:AD:ADF:ADR	0/1:.:32:15,17:12,12:3,5	0/1:.:32:15,17:12,12:3,5	PASS
chr1	1986432	T	A	DP=54;SS=1;SSC=0;GPV=4.0229e-32;SPV=1	GT:GQ:DP:AD:ADF:ADR	1/1:.:27:0,27:0,8:0,19	1/1:.:27:0,27:0,8:0,19	PASS
chr1	1986752	A	G	DP=60;SS=1;SSC=0;GPV=1.035e-35;SPV=1	GT:GQ:DP:AD:ADF:ADR	1/1:.:30:0,30:0,18:0,12	1/1:.:30:0,30:0,18:0,12	PASS
chr1	1986857	C	T	DP=36;SS=1;SSC=1;GPV=1.5744e-10;SPV=0.63766	GT:GQ:DP:AD:ADF:ADR	0/1:.:18:6,12:0,6:6,6	0/1:.:18:6,12:0,6:6,6	PASS
chr1	1987702	C	T	DP=34;SS=1;SSC=1;GPV=1.3675e-09;SPV=0.63966	GT:GQ:DP:AD:ADF:ADR	0/1:.:17:6,11:5,9:1,2	0/1:.:17:6,11:5,9:1,2	PASS
chr1	1987886	G	A	DP=32;SS=1;SSC=1;GPV=6.8751e-05;SPV=0.64201	GT:GQ:DP:AD:ADF:ADR	0/1:.:16:10,6:4,5:6,1	0/1:.:16:10,6:4,5:6,1	PASS
chr1	1989523	T	C	DP=18;SS=1;SSC=0;GPV=1.1019e-10;SPV=1	GT:GQ:DP:AD:ADF:ADR	1/1:.:9:0,9:0,6:0,3	1/1:.:9:0,9:0,6:0,3	PASS
chr1	1989803	A	G	DP=32;SS=1;SSC=0;GPV=5.4567e-19;SPV=1	GT:GQ:DP:AD:ADF:ADR	1/1:.:16:0,16:0,9:0,7	1/1:.:16:0,16:0,9:0,7	PASS
chr1	1991213	T	C	DP=18;SS=1;SSC=1;GPV=1.4831e-05;SPV=0.69005	GT:GQ:DP:AD:ADF:ADR	0/1:.:9:3,6:3,3:0,3	0/1:.:9:3,6:3,3:0,3	PASS
chr1	1991395	T	C	DP=22;SS=1;SSC=0;GPV=4.7526e-13;SPV=1	GT:GQ:DP:AD:ADF:ADR	1/1:.:11:0,11:0,5:0,6	1/1:.:11:0,11:0,5:0,6	PASS
chr1	1991468	T	C	DP=20;SS=1;SSC=1;GPV=1.6758e-09;SPV=0.76316	GT:GQ:DP:AD:ADF:ADR	1/1:.:10:1,9:1,3:0,6	1/1:.:10:1,9:1,3:0,6	PASS
chr1	1991901	A	G	DP=22;SS=1;SSC=1;GPV=0.0018042;SPV=0.67028	GT:GQ:DP:AD:ADF:ADR	0/1:.:11:7,4:4,3:3,1	0/1:.:11:7,4:4,3:3,1	MinMMQSdiff
chr1	1991913	G	A	DP=32;SS=1;SSC=1;GPV=1.3089e-07;SPV=0.6388	GT:GQ:DP:AD:ADF:ADR	0/1:.:16:7,9:6,6:1,3	0/1:.:16:7,9:6,6:1,3	PASS
chr1	1991997	G	A	DP=34;SS=1;SSC=1;GPV=1.4997e-06;SPV=0.63407	GT:GQ:DP:AD:ADF:ADR	0/1:.:17:9,8:6,5:3,3	0/1:.:17:9,8:6,5:3,3	PASS
chr1	1992242	A	G	DP=20;SS=1;SSC=0;GPV=7.2544e-12;SPV=1	GT:GQ:DP:AD:ADF:ADR	1/1:.:10:0,10:0,6:0,4	1/1:.:10:0,10:0,6:0,4	PASS
chr1	1993107	C	A	DP=16;SS=1;SSC=0;GPV=1.6637e-09;SPV=1	GT:GQ:DP:AD:ADF:ADR	1/1:.:8:0,8:0,4:0,4	1/1:.:8:0,8:0,4:0,4	PASS
chr1	1993108	C	G	DP=16;SS=1;SSC=0;GPV=1.6637e-09;SPV=1	GT:GQ:DP:AD:ADF:ADR	1/1:.:8:0,8:0,4:0,4	1/1:.:8:0,8:0,4:0,4	PASS
chr1	1993346	G	A	DP=24;SS=1;SSC=0;GPV=3.101e-14;SPV=1	GT:GQ:DP:AD:ADF:ADR	1/1:.:12:0,12:0,10:0,2	1/1:.:12:0,12:0,10:0,2	PASS
chr1	1993370	C	G	DP=26;SS=1;SSC=0;GPV=2.0165e-15;SPV=1	GT:GQ:DP:AD:ADF:ADR	1/1:.:13:0,13:0,10:0,3	1/1:.:13:0,13:0,10:0,3	PASS
chr1	1993887	C	A	DP=24;SS=1;SSC=1;GPV=1.0078e-11;SPV=0.76087	GT:GQ:DP:AD:ADF:ADR	1/1:.:12:1,11:0,5:1,6	1/1:.:12:1,11:0,5:1,6	PASS
chr1	1994025	C	T	DP=28;SS=1;SSC=0;GPV=1.3074e-16;SPV=1	GT:GQ:DP:AD:ADF:ADR	1/1:.:14:0,14:0,4:0,10	1/1:.:14:0,14:0,4:0,10	PASS
chr1	1994648	T	C	DP=28;SS=1;SSC=0;GPV=1.3074e-16;SPV=1	GT:GQ:DP:AD:ADF:ADR	1/1:.:14:0,14:0,5:0,9	1/1:.:14:0,14:0,5:0,9	PASS
chr1	1994663	G	C	DP=18;SS=1;SSC=0;GPV=1.1019e-10;SPV=1	GT:GQ:DP:AD:ADF:ADR	1/1:.:9:0,9:0,5:0,4	1/1:.:9:0,9:0,5:0,4	PASS
chr1	1995825	A	G	DP=26;SS=1;SSC=0;GPV=2.0165e-15;SPV=1	GT:GQ:DP:AD:ADF:ADR	1/1:.:13:0,13:0,4:0,9	1/1:.:13:0,13:0,4:0,9	PASS
chr1	1997968	T	C	DP=26;SS=1;SSC=0;GPV=2.0165e-15;SPV=1	GT:GQ:DP:AD:ADF:ADR	1/1:.:13:0,13:0,7:0,6	1/1:.:13:0,13:0,7:0,6	PASS
chr1	1998227	A	G	DP=34;SS=1;SSC=0;GPV=3.5146e-20;SPV=1	GT:GQ:DP:AD:ADF:ADR	1/1:.:17:0,17:0,0:0,17	1/1:.:17:0,17:0,0:0,17	PASS
chr1	1999756	G	T	DP=16;SS=1;SSC=0;GPV=1.6637e-09;SPV=1	GT:GQ:DP:AD:ADF:ADR	1/1:.:8:0,8:0,2:0,6	1/1:.:8:0,8:0,2:0,6	PASS
chr1	2000057	A	G	DP=28;SS=1;SSC=0;GPV=1.3074e-16;SPV=1	GT:GQ:DP:AD:ADF:ADR	1/1:.:14:0,14:0,10:0,4	1/1:.:14:0,14:0,10:0,4	PASS
chr1	2000090	T	G	DP=20;SS=1;SSC=0;GPV=7.2544e-12;SPV=1	GT:GQ:DP:AD:ADF:ADR	1/1:.:10:0,10:0,7:0,3	1/1:.:10:0,10:0,7:0,3	PASS
chr1	2001028	G	A	DP=18;SS=1;SSC=0;GPV=1.1019e-10;SPV=1	GT:GQ:DP:AD:ADF:ADR	1/1:.:9:0,9:0,7:0,2	1/1:.:9:0,9:0,7:0,2	PASS
chr1	2001569	G	A	DP=18;SS=1;SSC=0;GPV=1.1019e-10;SPV=1	GT:GQ:DP:AD:ADF:ADR	1/1:.:9:0,9:0,4:0,5	1/1:.:9:0,9:0,4:0,5	PASS
chr1	2001596	G	A	DP=18;SS=1;SSC=0;GPV=1.1019e-10;SPV=1	GT:GQ:DP:AD:ADF:ADR	1/1:.:9:0,9:0,6:0,3	1/1:.:9:0,9:0,6:0,3	PASS
chr1	2002428	T	C	DP=18;SS=1;SSC=1;GPV=1.4831e-05;SPV=0.69005	GT:GQ:DP:AD:ADF:ADR	0/1:.:9:3,6:3,6:0,0	0/1:.:9:3,6:3,6:0,0	Strand
chr1	2002677	C	A	DP=30;SS=1;SSC=0;GPV=1.3074e-16;SPV=1	GT:GQ:DP:AD:ADF:ADR	1/1:.:15:0,14:0,4:0,10	1/1:.:15:0,14:0,4:0,10	PASS
chr1	2004869	T	C	DP=20;SS=1;SSC=1;GPV=0.00021796;SPV=0.67186	GT:GQ:DP:AD:ADF:ADR	0/1:.:10:5,5:0,2:5,3	0/1:.:10:5,5:0,2:5,3	VarMMQS;MMQSdiff
chr1	2004872	G	A	DP=20;SS=1;SSC=1;GPV=0.00021796;SPV=0.67186	GT:GQ:DP:AD:ADF:ADR	0/1:.:10:5,5:0,2:5,3	0/1:.:10:5,5:0,2:5,3	VarMMQS;MMQSdiff
chr1	2004878	G	A	DP=20;SS=1;SSC=1;GPV=0.00021796;SPV=0.67186	GT:GQ:DP:AD:ADF:ADR	0/1:.:10:5,5:0,2:5,3	0/1:.:10:5,5:0,2:5,3	VarMMQS;MMQSdiff
chr1	2004884	T	G	DP=20;SS=1;SSC=1;GPV=0.00021796;SPV=0.67186	GT:GQ:DP:AD:ADF:ADR	0/1:.:10:5,5:0,2:5,3	0/1:.:10:5,5:0,2:5,3	VarMMQS;MMQSdiff
chr1	2004896	C	T	DP=18;SS=1;SSC=1;GPV=0.0014461;SPV=0.68141	GT:GQ:DP:AD:ADF:ADR	0/1:.:9:5,4:0,2:5,2	0/1:.:9:5,4:0,2:5,2	VarMMQS;MMQSdiff
chr1	2004902	A	G	DP=18;SS=1;SSC=1;GPV=0.0014461;SPV=0.68141	GT:GQ:DP:AD:ADF:ADR	0/1:.:9:5,4:0,2:5,2	0/1:.:9:5,4:0,2:5,2	VarMMQS;MMQSdiff
chr1	2005611	A	T	DP=28;SS=1;SSC=1;GPV=5.4482e-05;SPV=0.64822	GT:GQ:DP:AD:ADF:ADR	0/1:.:14:8,6:8,6:0,0	0/1:.:14:8,6:8,6:0,0	Strand
chr1	2010389	T	C	DP=16;SS=1;SSC=0;GPV=1.6637e-09;SPV=1	GT:GQ:DP:AD:ADF:ADR	1/1:.:8:0,8:0,8:0,0	1/1:.:8:0,8:0,8:0,0	Strand
chr1	2010394	A	G	DP=16;SS=1;SSC=0;GPV=1.6637e-09;SPV=1	GT:GQ:DP:AD:ADF:ADR	1/1:.:8:0,8:0,8:0,0	1/1:.:8:0,8:0,8:0,0	Strand
chr1	2010395	T	A	DP=16;SS=1;SSC=0;GPV=1.6637e-09;SPV=1	GT:GQ:DP:AD:ADF:ADR	1/1:.:8:0,8:0,8:0,0	1/1:.:8:0,8:0,8:0,0	Strand
chr1	2010594	C	A	DP=44;SS=1;SSC=0;GPV=3.8097e-26;SPV=1	GT:GQ:DP:AD:ADF:ADR	1/1:.:22:0,22:0,17:0,5	1/1:.:22:0,22:0,17:0,5	PASS
chr1	2010854	C	A	DP=20;SS=1;SSC=1;GPV=0.010098;SPV=0.68576	GT:GQ:DP:AD:ADF:ADR	0/1:.:10:7,3:0,0:7,3	0/1:.:10:7,3:0,0:7,3	VarCount
chr1	2013925	T	C	DP=66;SS=1;SSC=2;GPV=0.00014106;SPV=0.62459	GT:GQ:DP:AD:ADF:ADR	0/1:.:33:27,6:24,5:3,1	0/1:.:33:27,6:24,5:3,1	MMQSdiff
chr1	2013926	G	A	DP=66;SS=1;SSC=1;GPV=0.00067609;SPV=0.63349	GT:GQ:DP:AD:ADF:ADR	0/1:.:33:28,5:25,4:3,1	0/1:.:33:28,5:25,4:3,1	MMQSdiff
chr1	2013930	A	T	DP=66;SS=1;SSC=1;GPV=0.00067609;SPV=0.63349	GT:GQ:DP:AD:ADF:ADR	0/1:.:33:28,5:25,4:3,1	0/1:.:33:28,5:25,4:3,1	MMQSdiff
chr1	2013949	T	A	DP=52;SS=1;SSC=1;GPV=0.0029216;SPV=0.6485	GT:GQ:DP:AD:ADF:ADR	0/1:.:26:22,4:21,4:1,0	0/1:.:26:22,4:21,4:1,0	VarMMQS;VarDist3;MMQSdiff
chr1	2016316	C	A	DP=28;SS=1;SSC=0;GPV=1.3074e-16;SPV=1	GT:GQ:DP:AD:ADF:ADR	1/1:.:14:0,14:0,5:0,9	1/1:.:14:0,14:0,5:0,9	PASS
chr1	2018105	G	T	DP=24;SS=1;SSC=1;GPV=6.3493e-10;SPV=0.70497	GT:GQ:DP:AD:ADF:ADR	1/1:.:12:2,10:0,5:2,5	1/1:.:12:2,10:0,5:2,5	RefReadPos;RefDist3
chr1	2020388	A	G	DP=28;SS=1;SSC=0;GPV=1.3074e-16;SPV=1	GT:GQ:DP:AD:ADF:ADR	1/1:.:14:0,14:0,4:0,10	1/1:.:14:0,14:0,4:0,10	PASS
chr1	2021166	T	C	DP=18;SS=1;SSC=0;GPV=1.1019e-10;SPV=1	GT:GQ:DP:AD:ADF:ADR	1/1:.:9:0,9:0,0:0,9	1/1:.:9:0,9:0,0:0,9	Strand
chr1	2021171	T	C	DP=20;SS=1;SSC=0;GPV=7.2544e-12;SPV=1	GT:GQ:DP:AD:ADF:ADR	1/1:.:10:0,10:0,0:0,10	1/1:.:10:0,10:0,0:0,10	Strand
chr1	2021343	C	A	DP=32;SS=1;SSC=0;GPV=5.4567e-19;SPV=1	GT:GQ:DP:AD:ADF:ADR	1/1:.:16:0,16:0,10:0,6	1/1:.:16:0,16:0,10:0,6	PASS
chr1	2021813	T	C	DP=30;SS=1;SSC=0;GPV=8.4556e-18;SPV=1	GT:GQ:DP:AD:ADF:ADR	1/1:.:15:0,15:0,3:0,12	1/1:.:15:0,15:0,3:0,12	PASS
chr1	2022373	C	T	DP=24;SS=1;SSC=0;GPV=3.101e-14;SPV=1	GT:GQ:DP:AD:ADF:ADR	1/1:.:12:0,12:0,10:0,2	1/1:.:12:0,12:0,10:0,2	PASS
chr1	2022997	G	A	DP=30;SS=1;SSC=0;GPV=8.4556e-18;SPV=1	GT:GQ:DP:AD:ADF:ADR	1/1:.:15:0,15:0,6:0,9	1/1:.:15:0,15:0,6:0,9	PASS
chr1	2023641	G	A	DP=54;SS=1;SSC=0;GPV=4.0229e-32;SPV=1	GT:GQ:DP:AD:ADF:ADR	1/1:.:27:0,27:0,18:0,9	1/1:.:27:0,27:0,18:0,9	PASS
chr1	2024923	G	A	DP=76;SS=1;SSC=0;GPV=2.8026e-45;SPV=1	GT:GQ:DP:AD:ADF:ADR	1/1:.:38:0,38:0,25:0,13	1/1:.:38:0,38:0,25:0,13	PASS
chr1	2025598	T	C	DP=30;SS=1;SSC=0;GPV=8.4556e-18;SPV=1	GT:GQ:DP:AD:ADF:ADR	1/1:.:15:0,15:0,9:0,6	1/1:.:15:0,15:0,9:0,6	PASS
chr1	2025860	C	T	DP=20;SS=1;SSC=0;GPV=7.2544e-12;SPV=1	GT:GQ:DP:AD:ADF:ADR	1/1:.:10:0,10:0,6:0,4	1/1:.:10:0,10:0,6:0,4	PASS
chr1	2028539	C	T	DP=40;SS=1;SSC=0;GPV=9.3017e-24;SPV=1	GT:GQ:DP:AD:ADF:ADR	1/1:.:20:0,20:0,8:0,12	1/1:.:20:0,20:0,8:0,12	PASS
chr1	2028631	T	C	DP=36;SS=1;SSC=1;GPV=1.5887e-18;SPV=0.75714	GT:GQ:DP:AD:ADF:ADR	1/1:.:18:1,17:1,10:0,7	1/1:.:18:1,17:1,10:0,7	VarAvgRL
chr1	2029487	T	C	DP=44;SS=1;SSC=0;GPV=3.8097e-26;SPV=1	GT:GQ:DP:AD:ADF:ADR	1/1:.:22:0,22:0,3:0,19	1/1:.:22:0,22:0,3:0,19	VarAvgRL
chr1	2031736	A	G	DP=62;SS=1;SSC=0;GPV=6.5755e-37;SPV=1	GT:GQ:DP:AD:ADF:ADR	1/1:.:31:0,31:0,19:0,12	1/1:.:31:0,31:0,19:0,12	PASS
chr1	2031976	A	G	DP=38;SS=1;SSC=0;GPV=1.4508e-22;SPV=1	GT:GQ:DP:AD:ADF:ADR	1/1:.:19:0,19:0,16:0,3	1/1:.:19:0,19:0,16:0,3	PASS
chr1	2033386	C	T	DP=40;SS=1;SSC=2;GPV=1.5388e-05;SPV=0.62947	GT:GQ:DP:AD:ADF:ADR	0/1:.:20:13,7:4,6:9,1	0/1:.:20:13,7:4,6:9,1	PASS
chr1	2033721	C	T	DP=100;SS=1;SSC=2;GPV=7.9565e-06;SPV=0.60708	GT:GQ:DP:AD:ADF:ADR	0/1:.:50:42,8:24,6:18,2	0/1:.:50:42,8:24,6:18,2	VarAvgRL;ReadLenDiff
chr1	2035177	A	G	DP=44;SS=1;SSC=0;GPV=3.8097e-26;SPV=1	GT:GQ:DP:AD:ADF:ADR	1/1:.:22:0,22:0,8:0,14	1/1:.:22:0,22:0,8:0,14	PASS
chr1	2035220	A	G	DP=42;SS=1;SSC=0;GPV=5.9562e-25;SPV=1	GT:GQ:DP:AD:ADF:ADR	1/1:.:21:0,21:0,6:0,15	1/1:.:21:0,21:0,6:0,15	PASS
chr1	2036515	C	T	DP=38;SS=1;SSC=1;GPV=3.7857e-14;SPV=0.6536	GT:GQ:DP:AD:ADF:ADR	1/1:.:19:4,15:0,3:4,12	1/1:.:19:4,15:0,3:4,12	RefAvgRL
chr1	2037392	A	G	DP=16;SS=1;SSC=0;GPV=1.6637e-09;SPV=1	GT:GQ:DP:AD:ADF:ADR	1/1:.:8:0,8:0,8:0,0	1/1:.:8:0,8:0,8:0,0	PASS
chr1	2039950	G	C	DP=22;SS=1;SSC=1;GPV=1.3117e-10;SPV=0.7619	GT:GQ:DP:AD:ADF:ADR	1/1:.:11:1,10:1,9:0,1	1/1:.:11:1,10:1,9:0,1	PASS
chr1	2041023	T	C	DP=16;SS=1;SSC=1;GPV=8.0605e-06;SPV=0.71538	GT:GQ:DP:AD:ADF:ADR	1/1:.:8:2,6:1,1:1,5	1/1:.:8:2,6:1,1:1,5	PASS
chr1	2043528	G	A	DP=64;SS=1;SSC=2;GPV=1.2401e-12;SPV=0.59857	GT:GQ:DP:AD:ADF:ADR	0/1:.:32:16,16:11,12:5,4	0/1:.:32:16,16:11,12:5,4	MMQSdiff
chr1	2044405	C	T	DP=26;SS=1;SSC=1;GPV=5.4595e-06;SPV=0.65245	GT:GQ:DP:AD:ADF:ADR	0/1:.:13:6,7:4,3:2,4	0/1:.:13:6,7:4,3:2,4	ReadLenDiff
chr1	2044942	C	T	DP=90;SS=1;SSC=2;GPV=1.2222e-12;SPV=0.58596	GT:GQ:DP:AD:ADF:ADR	0/1:.:45:28,17:15,8:13,9	0/1:.:45:28,17:15,8:13,9	PASS
chr1	2047906	C	T	DP=36;SS=1;SSC=2;GPV=2.1904e-07;SPV=0.63024	GT:GQ:DP:AD:ADF:ADR	0/1:.:18:9,9:0,3:9,6	0/1:.:18:9,9:0,3:9,6	RefReadPos
chr1	2050397	C	T	DP=20;SS=1;SSC=0;GPV=7.2544e-12;SPV=1	GT:GQ:DP:AD:ADF:ADR	1/1:.:10:0,10:0,0:0,10	1/1:.:10:0,10:0,0:0,10	Strand
chr1	2051721	C	A	DP=28;SS=1;SSC=1;GPV=5.4482e-05;SPV=0.64822	GT:GQ:DP:AD:ADF:ADR	0/1:.:14:8,6:0,4:8,2	0/1:.:14:8,6:0,4:8,2	MMQSdiff
chr1	2051769	C	T	DP=32;SS=1;SSC=1;GPV=1.2304e-06;SPV=0.63778	GT:GQ:DP:AD:ADF:ADR	0/1:.:16:8,8:0,3:8,5	0/1:.:16:8,8:0,3:8,5	PASS
chr1	2053253	A	G	DP=16;SS=1;SSC=0;GPV=1.6637e-09;SPV=1	GT:GQ:DP:AD:ADF:ADR	1/1:.:8:0,8:0,8:0,0	1/1:.:8:0,8:0,8:0,0	PASS
chr1	2054074	C	G	DP=40;SS=1;SSC=2;GPV=1.5388e-05;SPV=0.62947	GT:GQ:DP:AD:ADF:ADR	0/1:.:20:13,7:6,2:7,5	0/1:.:20:13,7:6,2:7,5	MMQSdiff
chr1	2054570	T	A	DP=24;SS=1;SSC=1;GPV=3.8815e-05;SPV=0.65786	GT:GQ:DP:AD:ADF:ADR	0/1:.:12:6,6:2,2:4,4	0/1:.:12:6,6:2,2:4,4	PASS
chr1	2055132	C	T	DP=20;SS=1;SSC=1;GPV=2.2548e-05;SPV=0.67504	GT:GQ:DP:AD:ADF:ADR	0/1:.:10:4,6:0,2:4,4	0/1:.:10:4,6:0,2:4,4	RefMapQual;RefAvgRL;MinMMQSdiff
chr1	2056364	G	A	DP=50;SS=1;SSC=2;GPV=1.7754e-11;SPV=0.61193	GT:GQ:DP:AD:ADF:ADR	0/1:.:25:11,14:11,7:0,7	0/1:.:25:11,14:11,7:0,7	PASS
chr1	2056554	T	C	DP=36;SS=1;SSC=1;GPV=0.012467;SPV=0.67093	GT:GQ:DP:AD:ADF:ADR	0/1:.:18:15,3:3,1:12,2	0/1:.:18:15,3:3,1:12,2	VarCount;VarAvgRL;ReadLenDiff
chr1	2056854	G	C	DP=36;SS=1;SSC=1;GPV=0.00047404;SPV=0.6444	GT:GQ:DP:AD:ADF:ADR	0/1:.:18:13,5:4,4:9,1	0/1:.:18:13,5:4,4:9,1	VarReadPos;VarMMQS;MMQSdiff
chr1	2058716	T	C	DP=38;SS=1;SSC=1;GPV=0.012628;SPV=0.67006	GT:GQ:DP:AD:ADF:ADR	0/1:.:19:16,3:15,3:1,0	0/1:.:19:16,3:15,3:1,0	VarCount;VarMMQS;VarDist3;MMQSdiff
chr1	2058811	G	A	DP=20;SS=1;SSC=1;GPV=0.010098;SPV=0.68576	GT:GQ:DP:AD:ADF:ADR	0/1:.:10:7,3:4,2:3,1	0/1:.:10:7,3:4,2:3,1	PASS
chr1	2059723	G	A	DP=46;SS=1;SSC=2;GPV=6.654e-13;SPV=0.62124	GT:GQ:DP:AD:ADF:ADR	0/1:.:23:8,15:7,7:1,8	0/1:.:23:8,15:7,7:1,8	MMQSdiff
chr1	2059734	A	G	DP=44;SS=1;SSC=2;GPV=3.8642e-13;SPV=0.62651	GT:GQ:DP:AD:ADF:ADR	0/1:.:22:7,15:7,7:0,8	0/1:.:22:7,15:7,7:0,8	MMQSdiff
chr1	2060213	C	T	DP=24;SS=1;SSC=0;GPV=3.101e-14;SPV=1	GT:GQ:DP:AD:ADF:ADR	1/1:.:12:0,12:0,2:0,10	1/1:.:12:0,12:0,2:0,10	PASS
chr1	2060286	A	G	DP=38;SS=1;SSC=1;GPV=0.00049525;SPV=0.64301	GT:GQ:DP:AD:ADF:ADR	0/1:.:19:14,5:11,3:3,2	0/1:.:19:14,5:11,3:3,2	PASS
chr1	2066876	A	G	DP=18;SS=1;SSC=1;GPV=1.4831e-05;SPV=0.69005	GT:GQ:DP:AD:ADF:ADR	0/1:.:9:3,6:0,1:3,5	0/1:.:9:3,6:0,1:3,5	RefReadPos;RefAvgRL
chr1	2068161	A	T	DP=66;SS=1;SSC=2;GPV=1.7467e-07;SPV=0.60535	GT:GQ:DP:AD:ADF:ADR	0/1:.:33:23,10:6,3:17,7	0/1:.:33:23,10:6,3:17,7	PASS
chr1	2068966	C	T	DP=78;SS=1;SSC=2;GPV=1.0364e-16;SPV=0.58974	GT:GQ:DP:AD:ADF:ADR	0/1:.:39:18,21:12,14:6,7	0/1:.:39:18,21:12,14:6,7	PASS
chr1	2069762	G	C	DP=20;SS=1;SSC=1;GPV=0.001638;SPV=0.67504	GT:GQ:DP:AD:ADF:ADR	0/1:.:10:6,4:3,2:3,2	0/1:.:10:6,4:3,2:3,2	MMQSdiff
chr1	2069834	A	G	DP=38;SS=1;SSC=1;GPV=3.7857e-14;SPV=0.6536	GT:GQ:DP:AD:ADF:ADR	1/1:.:19:4,15:3,8:1,7	1/1:.:19:4,15:3,8:1,7	MMQSdiff
chr1	2069856	A	C	DP=36;SS=1;SSC=1;GPV=1.1855e-14;SPV=0.67093	GT:GQ:DP:AD:ADF:ADR	1/1:.:18:3,15:3,8:0,7	1/1:.:18:3,15:3,8:0,7	MMQSdiff
chr1	2070417	A	G	DP=38;SS=1;SSC=2;GPV=3.0605e-09;SPV=0.62843	GT:GQ:DP:AD:ADF:ADR	0/1:.:19:8,11:1,8:7,3	0/1:.:19:8,11:1,8:7,3	PASS
chr1	2073469	G	A	DP=66;SS=1;SSC=2;GPV=1.7439e-13;SPV=0.59715	GT:GQ:DP:AD:ADF:ADR	0/1:.:33:16,17:0,7:16,10	0/1:.:33:16,17:0,7:16,10	MMQSdiff
chr1	2073508	T	C	DP=26;SS=1;SSC=1;GPV=5.1256e-07;SPV=0.65592	GT:GQ:DP:AD:ADF:ADR	0/1:.:13:5,8:0,6:5,2	0/1:.:13:5,8:0,6:5,2	MMQSdiff
chr1	2074301	T	C	DP=20;SS=1;SSC=0;GPV=7.2544e-12;SPV=1	GT:GQ:DP:AD:ADF:ADR	1/1:.:10:0,10:0,8:0,2	1/1:.:10:0,10:0,8:0,2	PASS
chr1	2074646	T	A	DP=40;SS=1;SSC=1;GPV=0.002653;SPV=0.65262	GT:GQ:DP:AD:ADF:ADR	0/1:.:20:16,4:0,0:16,4	0/1:.:20:16,4:0,0:16,4	VarReadPos;VarDist3
chr1	2074669	A	G	DP=44;SS=1;SSC=2;GPV=7.0445e-11;SPV=0.62016	GT:GQ:DP:AD:ADF:ADR	0/1:.:22:9,13:3,7:6,6	0/1:.:22:9,13:3,7:6,6	PASS
chr1	2075289	T	C	DP=50;SS=1;SSC=2;GPV=2.1411e-17;SPV=0.62918	GT:GQ:DP:AD:ADF:ADR	1/1:.:25:6,19:6,13:0,6	1/1:.:25:6,19:6,13:0,6	PASS
chr1	2075464	G	A	DP=24;SS=1;SSC=1;GPV=0.00029985;SPV=0.65991	GT:GQ:DP:AD:ADF:ADR	0/1:.:12:7,5:4,2:3,3	0/1:.:12:7,5:4,2:3,3	MMQSdiff
chr1	2076235	A	G	DP=76;SS=1;SSC=0;GPV=2.8026e-45;SPV=1	GT:GQ:DP:AD:ADF:ADR	1/1:.:38:0,38:0,20:0,18	1/1:.:38:0,38:0,20:0,18	VarAvgRL
chr1	2076945	T	C	DP=24;SS=1;SSC=1;GPV=4.0663e-06;SPV=0.65991	GT:GQ:DP:AD:ADF:ADR	0/1:.:12:5,7:0,5:5,2	0/1:.:12:5,7:0,5:5,2	PASS
chr1	2077119	C	T	DP=28;SS=1;SSC=1;GPV=3.9563e-09;SPV=0.66119	GT:GQ:DP:AD:ADF:ADR	0/1:.:14:4,10:4,1:0,9	0/1:.:14:4,10:4,1:0,9	PASS
chr1	2078078	T	C	DP=16;SS=1;SSC=1;GPV=0.0012236;SPV=0.69037	GT:GQ:DP:AD:ADF:ADR	0/1:.:8:4,4:2,3:2,1	0/1:.:8:4,4:2,3:2,1	PASS
chr1	2079902	A	G	DP=46;SS=1;SSC=2;GPV=6.7171e-08;SPV=0.61669	GT:GQ:DP:AD:ADF:ADR	0/1:.:23:13,10:5,8:8,2	0/1:.:23:13,10:5,8:8,2	MinMMQSdiff
chr1	2079930	C	T	DP=38;SS=1;SSC=2;GPV=2.0535e-06;SPV=0.62843	GT:GQ:DP:AD:ADF:ADR	0/1:.:19:11,8:8,5:3,3	0/1:.:19:11,8:8,5:3,3	MMQSdiff
chr1	2079949	C	T	DP=38;SS=1;SSC=2;GPV=2.0535e-06;SPV=0.62843	GT:GQ:DP:AD:ADF:ADR	0/1:.:19:11,8:8,5:3,3	0/1:.:19:11,8:8,5:3,3	MMQSdiff
chr1	2080979	A	G	DP=26;SS=1;SSC=1;GPV=1.8273e-09;SPV=0.67764	GT:GQ:DP:AD:ADF:ADR	1/1:.:13:3,10:0,1:3,9	1/1:.:13:3,10:0,1:3,9	PASS
chr1	2081714	C	T	DP=56;SS=1;SSC=2;GPV=3.2889e-10;SPV=0.60546	GT:GQ:DP:AD:ADF:ADR	0/1:.:28:15,13:5,7:10,6	0/1:.:28:15,13:5,7:10,6	PASS
chr1	2084002	C	T	DP=20;SS=1;SSC=1;GPV=1.6758e-09;SPV=0.76316	GT:GQ:DP:AD:ADF:ADR	1/1:.:10:1,9:1,6:0,3	1/1:.:10:1,9:1,6:0,3	PASS
chr1	2084530	A	C	DP=44;SS=1;SSC=2;GPV=5.6997e-12;SPV=0.62269	GT:GQ:DP:AD:ADF:ADR	0/1:.:22:8,14:3,12:5,2	0/1:.:22:8,14:3,12:5,2	RefAvgRL
chr1	2084776	A	G	DP=30;SS=1;SSC=1;GPV=4.1351e-10;SPV=0.65917	GT:GQ:DP:AD:ADF:ADR	0/1:.:15:4,11:3,5:1,6	0/1:.:15:4,11:3,5:1,6	PASS
chr1	2085050	A	C	DP=20;SS=1;SSC=1;GPV=0.001638;SPV=0.67504	GT:GQ:DP:AD:ADF:ADR	0/1:.:10:6,4:3,3:3,1	0/1:.:10:6,4:3,3:3,1	PASS
chr1	2085727	G	T	DP=48;SS=1;SSC=1;GPV=0.00057985;SPV=0.6381	GT:GQ:DP:AD:ADF:ADR	0/1:.:24:19,5:9,3:10,2	0/1:.:24:19,5:9,3:10,2	RefMapQual;VarMapQual
chr1	2087213	G	A	DP=16;SS=1;SSC=0;GPV=1.6637e-09;SPV=1	GT:GQ:DP:AD:ADF:ADR	1/1:.:8:0,8:0,1:0,7	1/1:.:8:0,8:0,1:0,7	PASS
chr1	2087942	G	A	DP=54;SS=1;SSC=2;GPV=3.1807e-12;SPV=0.60772	GT:GQ:DP:AD:ADF:ADR	0/1:.:27:12,15:9,6:3,9	0/1:.:27:12,15:9,6:3,9	PASS
chr1	2089466	C	T	DP=40;SS=1;SSC=2;GPV=2.3315e-06;SPV=0.62624	GT:GQ:DP:AD:ADF:ADR	0/1:.:20:12,8:7,1:5,7	0/1:.:20:12,8:7,1:5,7	PASS
chr1	2089758	A	G	DP=16;SS=1;SSC=1;GPV=0.0012236;SPV=0.69037	GT:GQ:DP:AD:ADF:ADR	0/1:.:8:4,4:0,3:4,1	0/1:.:8:4,4:0,3:4,1	MMQSdiff
chr1	2089845	T	A	DP=22;SS=1;SSC=1;GPV=0.0018042;SPV=0.67028	GT:GQ:DP:AD:ADF:ADR	0/1:.:11:7,4:0,3:7,1	0/1:.:11:7,4:0,3:7,1	RefAvgRL;MMQSdiff
chr1	2090332	C	T	DP=48;SS=1;SSC=1;GPV=0.0028457;SPV=0.64961	GT:GQ:DP:AD:ADF:ADR	0/1:.:24:20,4:11,3:9,1	0/1:.:24:20,4:11,3:9,1	PASS
chr1	2092065	T	C	DP=20;SS=1;SSC=1;GPV=1.6758e-09;SPV=0.76316	GT:GQ:DP:AD:ADF:ADR	1/1:.:10:1,9:1,9:0,0	1/1:.:10:1,9:1,9:0,0	Strand
chr1	2092353	T	C	DP=48;SS=1;SSC=2;GPV=3.4048e-06;SPV=0.61995	GT:GQ:DP:AD:ADF:ADR	0/1:.:24:16,8:6,1:10,7	0/1:.:24:16,8:6,1:10,7	MMQSdiff
chr1	2092357	A	G	DP=38;SS=1;SSC=1;GPV=0.0025935;SPV=0.6536	GT:GQ:DP:AD:ADF:ADR	0/1:.:19:15,4:5,1:10,3	0/1:.:19:15,4:5,1:10,3	MMQSdiff
chr1	2093604	C	T	DP=34;SS=1;SSC=1;GPV=4.1482e-12;SPV=0.65599	GT:GQ:DP:AD:ADF:ADR	1/1:.:17:4,13:2,9:2,4	1/1:.:17:4,13:2,9:2,4	PASS
chr1	2093912	T	C	DP=36;SS=1;SSC=1;GPV=1.2704e-05;SPV=0.63339	GT:GQ:DP:AD:ADF:ADR	0/1:.:18:11,7:8,4:3,3	0/1:.:18:11,7:8,4:3,3	PASS
chr1	2095310	A	G	DP=44;SS=1;SSC=2;GPV=7.0445e-11;SPV=0.62016	GT:GQ:DP:AD:ADF:ADR	0/1:.:22:9,13:6,4:3,9	0/1:.:22:9,13:6,4:3,9	PASS
chr1	2095731	A	T	DP=20;SS=1;SSC=1;GPV=0.00021796;SPV=0.67186	GT:GQ:DP:AD:ADF:ADR	0/1:.:10:5,5:0,0:5,5	0/1:.:10:5,5:0,0:5,5	Strand
chr1	2097280	C	T	DP=20;SS=1;SSC=1;GPV=7.7086e-08;SPV=0.70898	GT:GQ:DP:AD:ADF:ADR	1/1:.:10:2,8:2,3:0,5	1/1:.:10:2,8:2,3:0,5	PASS
chr1	2097768	T	C	DP=24;SS=1;SSC=1;GPV=4.0663e-06;SPV=0.65991	GT:GQ:DP:AD:ADF:ADR	0/1:.:12:5,7:0,0:5,7	0/1:.:12:5,7:0,0:5,7	RefAvgRL;Strand
chr1	2097953	T	C	DP=30;SS=1;SSC=0;GPV=8.4556e-18;SPV=1	GT:GQ:DP:AD:ADF:ADR	1/1:.:15:0,15:0,5:0,10	1/1:.:15:0,15:0,5:0,10	PASS
chr1	2099903	T	C	DP=22;SS=1;SSC=1;GPV=1.3117e-10;SPV=0.7619	GT:GQ:DP:AD:ADF:ADR	1/1:.:11:1,10:1,2:0,8	1/1:.:11:1,10:1,2:0,8	PASS
chr1	2099918	A	T	DP=40;SS=1;SSC=1;GPV=8.0088e-21;SPV=0.75641	GT:GQ:DP:AD:ADF:ADR	1/1:.:20:1,19:1,8:0,11	1/1:.:20:1,19:1,8:0,11	PASS
chr1	2102553	C	A	DP=18;SS=1;SSC=1;GPV=0.0014461;SPV=0.68141	GT:GQ:DP:AD:ADF:ADR	0/1:.:9:5,4:0,1:5,3	0/1:.:9:5,4:0,1:5,3	PASS
chr1	2104245	C	T	DP=18;SS=1;SSC=0;GPV=1.1019e-10;SPV=1	GT:GQ:DP:AD:ADF:ADR	1/1:.:9:0,9:0,6:0,3	1/1:.:9:0,9:0,6:0,3	PASS
chr1	2104360	G	A	DP=22;SS=1;SSC=0;GPV=4.7526e-13;SPV=1	GT:GQ:DP:AD:ADF:ADR	1/1:.:11:0,11:0,8:0,3	1/1:.:11:0,11:0,8:0,3	PASS
chr1	2104538	G	T	DP=30;SS=1;SSC=0;GPV=8.4556e-18;SPV=1	GT:GQ:DP:AD:ADF:ADR	1/1:.:15:0,15:0,10:0,5	1/1:.:15:0,15:0,10:0,5	PASS
chr1	2104824	G	A	DP=34;SS=1;SSC=0;GPV=3.5146e-20;SPV=1	GT:GQ:DP:AD:ADF:ADR	1/1:.:17:0,17:0,8:0,9	1/1:.:17:0,17:0,8:0,9	PASS
chr1	2105158	G	T	DP=86;SS=1;SSC=0;GPV=0;SPV=1	GT:GQ:DP:AD:ADF:ADR	1/1:.:43:0,43:0,27:0,16	1/1:.:43:0,43:0,27:0,16	PASS
chr1	2105944	T	G	DP=56;SS=1;SSC=2;GPV=1.8121e-08;SPV=0.60761	GT:GQ:DP:AD:ADF:ADR	0/1:.:28:17,11:10,5:7,6	0/1:.:28:17,11:10,5:7,6	PASS
chr1	2106468	C	T	DP=32;SS=1;SSC=1;GPV=6.8751e-05;SPV=0.64201	GT:GQ:DP:AD:ADF:ADR	0/1:.:16:10,6:3,5:7,1	0/1:.:16:10,6:3,5:7,1	PASS
chr1	2106681	A	G	DP=24;SS=1;SSC=1;GPV=3.8815e-05;SPV=0.65786	GT:GQ:DP:AD:ADF:ADR	0/1:.:12:6,6:4,1:2,5	0/1:.:12:6,6:4,1:2,5	VarMMQS;MMQSdiff
chr1	2106692	A	G	DP=40;SS=1;SSC=2;GPV=1.5388e-05;SPV=0.62947	GT:GQ:DP:AD:ADF:ADR	0/1:.:20:13,7:8,1:5,6	0/1:.:20:13,7:8,1:5,6	VarMMQS;MMQSdiff
chr1	2106701	G	A	DP=36;SS=1;SSC=1;GPV=2.1194e-09;SPV=0.63339	GT:GQ:DP:AD:ADF:ADR	0/1:.:18:7,11:2,6:5,5	0/1:.:18:7,11:2,6:5,5	RefMMQS;MinMMQSdiff
chr1	2106750	A	G	DP=54;SS=1;SSC=2;GPV=2.3225e-05;SPV=0.6215	GT:GQ:DP:AD:ADF:ADR	0/1:.:27:20,7:9,3:11,4	0/1:.:27:20,7:9,3:11,4	VarMMQS;MMQSdiff
chr1	2106758	T	C	DP=56;SS=1;SSC=2;GPV=1.0539e-17;SPV=0.61597	GT:GQ:DP:AD:ADF:ADR	0/1:.:28:8,20:4,8:4,12	0/1:.:28:8,20:4,8:4,12	VarMMQS;MMQSdiff
chr1	2106775	C	T	DP=62;SS=1;SSC=2;GPV=0.00013565;SPV=0.62548	GT:GQ:DP:AD:ADF:ADR	0/1:.:31:25,6:13,2:12,4	0/1:.:31:25,6:13,2:12,4	VarMMQS;MMQSdiff
chr1	2106776	A	G	DP=60;SS=1;SSC=1;GPV=0.00064957;SPV=0.63468	GT:GQ:DP:AD:ADF:ADR	0/1:.:30:25,5:13,1:12,4	0/1:.:30:25,5:13,1:12,4	VarMMQS;MMQSdiff
chr1	2106785	A	T	DP=62;SS=1;SSC=1;GPV=0.00065891;SPV=0.63425	GT:GQ:DP:AD:ADF:ADR	0/1:.:31:26,5:13,1:13,4	0/1:.:31:26,5:13,1:13,4	VarMMQS;MMQSdiff
chr1	2106817	T	C	DP=44;SS=1;SSC=0;GPV=3.8097e-26;SPV=1	GT:GQ:DP:AD:ADF:ADR	1/1:.:22:0,22:0,12:0,10	1/1:.:22:0,22:0,12:0,10	PASS
chr1	2106836	C	T	DP=34;SS=1;SSC=1;GPV=0.012287;SPV=0.67191	GT:GQ:DP:AD:ADF:ADR	0/1:.:17:14,3:12,1:2,2	0/1:.:17:14,3:12,1:2,2	RefMMQS;VarCount;VarMMQS
chr1	2106837	A	G	DP=34;SS=1;SSC=1;GPV=0.012287;SPV=0.67191	GT:GQ:DP:AD:ADF:ADR	0/1:.:17:14,3:12,1:2,2	0/1:.:17:14,3:12,1:2,2	RefMMQS;VarCount;VarMMQS
chr1	2106855	C	T	DP=16;SS=1;SSC=0;GPV=1.6637e-09;SPV=1	GT:GQ:DP:AD:ADF:ADR	1/1:.:8:0,8:0,8:0,0	1/1:.:8:0,8:0,8:0,0	Strand;VarMMQS;VarDist3
chr1	2107223	G	A	DP=60;SS=1;SSC=0;GPV=1.035e-35;SPV=1	GT:GQ:DP:AD:ADF:ADR	1/1:.:30:0,30:0,9:0,21	1/1:.:30:0,30:0,9:0,21	PASS
chr1	2107797	G	T	DP=34;SS=1;SSC=0;GPV=3.5146e-20;SPV=1	GT:GQ:DP:AD:ADF:ADR	1/1:.:17:0,17:0,6:0,11	1/1:.:17:0,17:0,6:0,11	PASS
chr1	2108280	G	A	DP=34;SS=1;SSC=0;GPV=3.5146e-20;SPV=1	GT:GQ:DP:AD:ADF:ADR	1/1:.:17:0,17:0,8:0,9	1/1:.:17:0,17:0,8:0,9	PASS
chr1	2108657	T	C	DP=30;SS=1;SSC=0;GPV=8.4556e-18;SPV=1	GT:GQ:DP:AD:ADF:ADR	1/1:.:15:0,15:0,7:0,8	1/1:.:15:0,15:0,7:0,8	PASS
chr1	2109338	C	T	DP=24;SS=1;SSC=0;GPV=3.101e-14;SPV=1	GT:GQ:DP:AD:ADF:ADR	1/1:.:12:0,12:0,5:0,7	1/1:.:12:0,12:0,5:0,7	VarMMQS
chr1	2109346	A	G	DP=24;SS=1;SSC=0;GPV=3.101e-14;SPV=1	GT:GQ:DP:AD:ADF:ADR	1/1:.:12:0,12:0,5:0,7	1/1:.:12:0,12:0,5:0,7	VarMMQS
chr1	2109459	T	C	DP=34;SS=1;SSC=0;GPV=3.5146e-20;SPV=1	GT:GQ:DP:AD:ADF:ADR	1/1:.:17:0,17:0,4:0,13	1/1:.:17:0,17:0,4:0,13	PASS
chr1	2109716	C	T	DP=22;SS=1;SSC=0;GPV=4.7526e-13;SPV=1	GT:GQ:DP:AD:ADF:ADR	1/1:.:11:0,11:0,11:0,0	1/1:.:11:0,11:0,11:0,0	Strand
chr1	2110022	C	T	DP=22;SS=1;SSC=0;GPV=4.7526e-13;SPV=1	GT:GQ:DP:AD:ADF:ADR	1/1:.:11:0,11:0,5:0,6	1/1:.:11:0,11:0,5:0,6	PASS
chr1	2111104	A	G	DP=66;SS=1;SSC=0;GPV=2.6498e-39;SPV=1	GT:GQ:DP:AD:ADF:ADR	1/1:.:33:0,33:0,10:0,23	1/1:.:33:0,33:0,10:0,23	PASS
chr1	2111555	C	G	DP=20;SS=1;SSC=0;GPV=7.2544e-12;SPV=1	GT:GQ:DP:AD:ADF:ADR	1/1:.:10:0,10:0,5:0,5	1/1:.:10:0,10:0,5:0,5	PASS
chr1	2111583	G	C	DP=26;SS=1;SSC=1;GPV=7.6222e-13;SPV=0.76	GT:GQ:DP:AD:ADF:ADR	1/1:.:13:1,12:0,5:1,7	1/1:.:13:1,12:0,5:1,7	PASS
chr1	2112545	C	T	DP=44;SS=1;SSC=0;GPV=3.8097e-26;SPV=1	GT:GQ:DP:AD:ADF:ADR	1/1:.:22:0,22:0,10:0,12	1/1:.:22:0,22:0,10:0,12	PASS
chr1	2112598	T	C	DP=18;SS=1;SSC=0;GPV=1.1019e-10;SPV=1	GT:GQ:DP:AD:ADF:ADR	1/1:.:9:0,9:0,8:0,1	1/1:.:9:0,9:0,8:0,1	VarMMQS
chr1	2112615	A	C	DP=24;SS=1;SSC=0;GPV=3.101e-14;SPV=1	GT:GQ:DP:AD:ADF:ADR	1/1:.:12:0,12:0,12:0,0	1/1:.:12:0,12:0,12:0,0	Strand
chr1	2113103	T	C	DP=30;SS=1;SSC=0;GPV=8.4556e-18;SPV=1	GT:GQ:DP:AD:ADF:ADR	1/1:.:15:0,15:0,7:0,8	1/1:.:15:0,15:0,7:0,8	PASS
chr1	2113726	G	A	DP=28;SS=1;SSC=0;GPV=1.3074e-16;SPV=1	GT:GQ:DP:AD:ADF:ADR	1/1:.:14:0,14:0,11:0,3	1/1:.:14:0,14:0,11:0,3	PASS
chr1	2113933	G	C	DP=28;SS=1;SSC=0;GPV=1.3074e-16;SPV=1	GT:GQ:DP:AD:ADF:ADR	1/1:.:14:0,14:0,8:0,6	1/1:.:14:0,14:0,8:0,6	VarMMQS
chr1	2113937	A	G	DP=28;SS=1;SSC=0;GPV=1.3074e-16;SPV=1	GT:GQ:DP:AD:ADF:ADR	1/1:.:14:0,14:0,8:0,6	1/1:.:14:0,14:0,8:0,6	VarMMQS
chr1	2113941	C	A	DP=28;SS=1;SSC=0;GPV=1.3074e-16;SPV=1	GT:GQ:DP:AD:ADF:ADR	1/1:.:14:0,14:0,8:0,6	1/1:.:14:0,14:0,8:0,6	VarMMQS
chr1	2114968	A	T	DP=34;SS=1;SSC=1;GPV=0.012287;SPV=0.67191	GT:GQ:DP:AD:ADF:ADR	0/1:.:17:14,3:13,3:1,0	0/1:.:17:14,3:13,3:1,0	VarCount;VarReadPos
chr1	2116057	C	G	DP=26;SS=1;SSC=0;GPV=2.0165e-15;SPV=1	GT:GQ:DP:AD:ADF:ADR	1/1:.:13:0,13:0,10:0,3	1/1:.:13:0,13:0,10:0,3	PASS
chr1	2117290	G	A	DP=16;SS=1;SSC=0;GPV=1.6637e-09;SPV=1	GT:GQ:DP:AD:ADF:ADR	1/1:.:8:0,8:0,1:0,7	1/1:.:8:0,8:0,1:0,7	PASS
chr1	2118069	G	T	DP=18;SS=1;SSC=0;GPV=1.1019e-10;SPV=1	GT:GQ:DP:AD:ADF:ADR	1/1:.:9:0,9:0,8:0,1	1/1:.:9:0,9:0,8:0,1	PASS
chr1	2118160	T	C	DP=22;SS=1;SSC=0;GPV=4.7526e-13;SPV=1	GT:GQ:DP:AD:ADF:ADR	1/1:.:11:0,11:0,8:0,3	1/1:.:11:0,11:0,8:0,3	PASS
chr1	2120074	T	G	DP=16;SS=1;SSC=0;GPV=1.6637e-09;SPV=1	GT:GQ:DP:AD:ADF:ADR	1/1:.:8:0,8:0,6:0,2	1/1:.:8:0,8:0,6:0,2	PASS
chr1	2121058	T	C	DP=28;SS=1;SSC=0;GPV=1.3074e-16;SPV=1	GT:GQ:DP:AD:ADF:ADR	1/1:.:14:0,14:0,10:0,4	1/1:.:14:0,14:0,10:0,4	PASS
chr1	2121640	A	G	DP=18;SS=1;SSC=1;GPV=0.0095308;SPV=0.69005	GT:GQ:DP:AD:ADF:ADR	0/1:.:9:6,3:0,2:6,1	0/1:.:9:6,3:0,2:6,1	RefMapQual;RefMMQS;RefDist3;VarMMQS;MinMMQSdiff
chr1	2121651	C	T	DP=28;SS=1;SSC=1;GPV=0.011603;SPV=0.67585	GT:GQ:DP:AD:ADF:ADR	0/1:.:14:11,3:1,2:10,1	0/1:.:14:11,3:1,2:10,1	RefMapQual;RefMMQS;RefAvgRL;VarCount;VarMapQual;VarMMQS
chr1	2121668	G	A	DP=28;SS=1;SSC=1;GPV=6.911e-06;SPV=0.6468	GT:GQ:DP:AD:ADF:ADR	0/1:.:14:7,7:2,1:5,6	0/1:.:14:7,7:2,1:5,6	RefMapQual;RefAvgRL;VarMapQual;VarMMQS;MMQSdiff
chr1	2121676	G	A	DP=26;SS=1;SSC=1;GPV=3.6611e-08;SPV=0.66362	GT:GQ:DP:AD:ADF:ADR	0/1:.:13:4,9:1,1:3,8	0/1:.:13:4,9:1,1:3,8	RefMapQual;RefAvgRL;VarMapQual;VarMMQS;MMQSdiff
chr1	2121731	C	G	DP=28;SS=1;SSC=0;GPV=1.3074e-16;SPV=1	GT:GQ:DP:AD:ADF:ADR	1/1:.:14:0,14:0,1:0,13	1/1:.:14:0,14:0,1:0,13	VarMapQual;VarMMQS
chr1	2121748	G	A	DP=22;SS=1;SSC=1;GPV=1.3117e-10;SPV=0.7619	GT:GQ:DP:AD:ADF:ADR	1/1:.:11:1,10:0,0:1,10	1/1:.:11:1,10:0,0:1,10	Strand;VarMapQual;VarMMQS
chr1	2121755	G	A	DP=20;SS=1;SSC=1;GPV=1.6702e-06;SPV=0.68576	GT:GQ:DP:AD:ADF:ADR	0/1:.:10:3,7:0,0:3,7	0/1:.:10:3,7:0,0:3,7	RefMapQual;RefMMQS;Strand;VarMapQual;VarMMQS;MinMMQSdiff
chr1	2121759	C	T	DP=18;SS=1;SSC=0;GPV=1.1019e-10;SPV=1	GT:GQ:DP:AD:ADF:ADR	1/1:.:9:0,9:0,0:0,9	1/1:.:9:0,9:0,0:0,9	Strand;VarMapQual;VarMMQS
chr1	2121777	C	T	DP=16;SS=1;SSC=0;GPV=1.6637e-09;SPV=1	GT:GQ:DP:AD:ADF:ADR	1/1:.:8:0,8:0,0:0,8	1/1:.:8:0,8:0,0:0,8	Strand;VarMapQual;VarMMQS
chr1	2121784	G	A	DP=16;SS=1;SSC=1;GPV=2.5454e-07;SPV=0.76667	GT:GQ:DP:AD:ADF:ADR	1/1:.:8:1,7:0,0:1,7	1/1:.:8:1,7:0,0:1,7	Strand;VarMapQual;VarMMQS
chr1	2121868	G	A	DP=20;SS=1;SSC=1;GPV=0.001638;SPV=0.67504	GT:GQ:DP:AD:ADF:ADR	0/1:.:10:6,4:2,1:4,3	0/1:.:10:6,4:2,1:4,3	RefMapQual;RefMMQS;RefAvgRL;VarMapQual;VarMMQS;MMQSdiff
chr1	2121879	C	T	DP=64;SS=1;SSC=2;GPV=2.3357e-19;SPV=0.6099	GT:GQ:DP:AD:ADF:ADR	0/1:.:32:9,22:4,9:5,13	0/1:.:32:9,22:4,9:5,13	RefMMQS;VarMapQual;VarMMQS;MinMMQSdiff
chr1	2121882	T	C	DP=66;SS=1;SSC=2;GPV=5.4307e-06;SPV=0.61268	GT:GQ:DP:AD:ADF:ADR	0/1:.:33:25,8:10,4:15,4	0/1:.:33:25,8:10,4:15,4	RefMapQual;RefMMQS;VarMMQS
chr1	2121883	G	T	DP=78;SS=1;SSC=2;GPV=6.484e-06;SPV=0.61004	GT:GQ:DP:AD:ADF:ADR	0/1:.:39:31,8:16,4:15,4	0/1:.:39:31,8:16,4:15,4	RefMapQual;RefMMQS;VarMMQS
chr1	2121886	G	A	DP=84;SS=1;SSC=1;GPV=2.70731e-41;SPV=0.66211	GT:GQ:DP:AD:ADF:ADR	1/1:.:42:3,39:0,21:3,18	1/1:.:42:3,39:0,21:3,18	RefMapQual;RefMMQS;VarMMQS;MMQSdiff
chr1	2121897	C	T	DP=190;SS=1;SSC=2;GPV=0;SPV=0.58942	GT:GQ:DP:AD:ADF:ADR	1/1:.:95:11,84:5,32:6,52	1/1:.:95:11,84:5,32:6,52	RefMapQual;RefMMQS;VarMMQS;VarAvgRL;MinMMQSdiff
chr1	2121920	G	A	DP=210;SS=1;SSC=2;GPV=1.0814e-21;SPV=0.56008	GT:GQ:DP:AD:ADF:ADR	0/1:.:105:74,31:22,17:52,14	0/1:.:105:74,31:22,17:52,14	RefMMQS;RefAvgRL;VarMMQS;MMQSdiff
chr1	2121928	C	G	DP=212;SS=1;SSC=2;GPV=0;SPV=0.56257	GT:GQ:DP:AD:ADF:ADR	0/1:.:106:27,79:13,25:14,54	0/1:.:106:27,79:13,25:14,54	RefMapQual;RefMMQS;VarMMQS;VarAvgRL;MinMMQSdiff
chr1	2121940	G	A	DP=200;SS=1;SSC=2;GPV=0;SPV=0.56769	GT:GQ:DP:AD:ADF:ADR	1/1:.:100:22,78:12,23:10,55	1/1:.:100:22,78:12,23:10,55	RefMapQual;RefMMQS;VarMMQS;VarAvgRL;MinMMQSdiff
chr1	2121947	G	A	DP=162;SS=1;SSC=2;GPV=2.3768e-08;SPV=0.58729	GT:GQ:DP:AD:ADF:ADR	0/1:.:81:69,12:31,4:38,8	0/1:.:81:69,12:31,4:38,8	RefMMQS;VarMapQual;VarMMQS
chr1	2121951	C	T	DP=154;SS=1;SSC=2;GPV=1.3347e-12;SPV=0.5757	GT:GQ:DP:AD:ADF:ADR	0/1:.:77:57,18:24,6:33,12	0/1:.:77:57,18:24,6:33,12	RefMMQS;VarMapQual;VarMMQS
chr1	2121954	C	T	DP=144;SS=1;SSC=2;GPV=4.6969e-07;SPV=0.59491	GT:GQ:DP:AD:ADF:ADR	0/1:.:72:62,10:27,3:35,7	0/1:.:72:62,10:27,3:35,7	RefMMQS;VarMMQS;MinMMQSdiff
chr1	2121955	G	T	DP=140;SS=1;SSC=2;GPV=0;SPV=0.59513	GT:GQ:DP:AD:ADF:ADR	1/1:.:70:10,60:3,26:7,34	1/1:.:70:10,60:3,26:7,34	RefMMQS;VarMMQS
chr1	2121958	G	A	DP=136;SS=1;SSC=1;GPV=0;SPV=0.69031	GT:GQ:DP:AD:ADF:ADR	1/1:.:68:2,66:1,26:1,40	1/1:.:68:2,66:1,26:1,40	RefMMQS;VarMMQS;MMQSdiff
chr1	2121969	C	T	DP=120;SS=1;SSC=1;GPV=0;SPV=0.69069	GT:GQ:DP:AD:ADF:ADR	1/1:.:60:2,58:2,23:0,35	1/1:.:60:2,58:2,23:0,35	RefMapQual;RefMMQS;VarMMQS;MMQSdiff
chr1	2121976	G	A	DP=112;SS=1;SSC=2;GPV=0;SPV=0.62891	GT:GQ:DP:AD:ADF:ADR	1/1:.:56:5,51:2,21:3,30	1/1:.:56:5,51:2,21:3,30	RefMMQS;VarMMQS;MinMMQSdiff
chr1	2121990	C	T	DP=78;SS=1;SSC=2;GPV=9.8334e-16;SPV=0.58951	GT:GQ:DP:AD:ADF:ADR	0/1:.:39:19,20:13,3:6,17	0/1:.:39:19,20:13,3:6,17	RefMMQS;VarMapQual;VarMMQS;MinMMQSdiff
chr1	2121991	G	T	DP=76;SS=1;SSC=2;GPV=5.9795e-14;SPV=0.59075	GT:GQ:DP:AD:ADF:ADR	0/1:.:38:20,18:3,12:17,6	0/1:.:38:20,18:3,12:17,6	RefMapQual;RefMMQS;VarMMQS;MMQSdiff
[truncated: 453,554+ more rows]
