# Supplementary material for: Development of a multi-neoepitope vaccine targeting non-small cell lung cancer through reverse vaccinology and bioinformatics approaches
Source: Front Immunol. 2025 May 16;16:1521700. doi: 10.3389/fimmu.2025.1521700 (PMC12122770; doi:10.3389/fimmu.2025.1521700)
Supplement: Supplementary file 3 [file DataSheet3.xlsx]

## Sheet: VCF from WES data (A549)
chr21	5044862	G	A	DP=22;SS=1;SSC=0;GPV=4.7526e-13;SPV=1	GT:GQ:DP:AD:ADF:ADR	1/1:.:11:0,11:0,3:0,8	1/1:.:11:0,11:0,3:0,8	VarMapQual
chr21	5046815	T	C	DP=16;SS=1;SSC=1;GPV=2.5454e-07;SPV=0.76667	GT:GQ:DP:AD:ADF:ADR	1/1:.:8:1,7:0,3:1,4	1/1:.:8:1,7:0,3:1,4	VarMapQual;VarMMQS
chr21	5051474	T	A	DP=18;SS=1;SSC=1;GPV=1.4831e-05;SPV=0.69005	GT:GQ:DP:AD:ADF:ADR	0/1:.:9:3,6:3,6:0,0	0/1:.:9:3,6:3,6:0,0	Strand
chr21	5055009	T	A	DP=16;SS=1;SSC=1;GPV=8.0605e-06;SPV=0.71538	GT:GQ:DP:AD:ADF:ADR	1/1:.:8:2,6:0,2:2,4	1/1:.:8:2,6:0,2:2,4	RefMapQual;RefReadPos;RefAvgRL;VarMapQual
chr21	5055154	G	A	DP=18;SS=1;SSC=0;GPV=1.1019e-10;SPV=1	GT:GQ:DP:AD:ADF:ADR	1/1:.:9:0,9:0,7:0,2	1/1:.:9:0,9:0,7:0,2	VarMapQual
chr21	5056599	C	T	DP=20;SS=1;SSC=1;GPV=0.00021796;SPV=0.67186	GT:GQ:DP:AD:ADF:ADR	0/1:.:10:5,5:4,1:1,4	0/1:.:10:5,5:4,1:1,4	RefMapQual;VarMapQual
chr21	5060628	C	G	DP=16;SS=1;SSC=1;GPV=8.0605e-06;SPV=0.71538	GT:GQ:DP:AD:ADF:ADR	1/1:.:8:2,6:1,2:1,4	1/1:.:8:2,6:1,2:1,4	RefMapQual;VarMapQual
chr21	5061984	C	G	DP=16;SS=1;SSC=1;GPV=0.00012413;SPV=0.6958	GT:GQ:DP:AD:ADF:ADR	0/1:.:8:3,5:0,0:3,5	0/1:.:8:3,5:0,0:3,5	RefMapQual;Strand;VarMapQual;VarMMQS;VarAvgRL;MMQSdiff;ReadLenDiff
chr21	5061986	G	T	DP=16;SS=1;SSC=1;GPV=0.00012413;SPV=0.6958	GT:GQ:DP:AD:ADF:ADR	0/1:.:8:3,5:0,0:3,5	0/1:.:8:3,5:0,0:3,5	RefMapQual;Strand;VarMapQual;VarMMQS;VarAvgRL;MMQSdiff;ReadLenDiff
chr21	5061992	C	T	DP=16;SS=1;SSC=1;GPV=0.00012413;SPV=0.6958	GT:GQ:DP:AD:ADF:ADR	0/1:.:8:3,5:0,0:3,5	0/1:.:8:3,5:0,0:3,5	RefMapQual;Strand;VarMapQual;VarMMQS;VarAvgRL;MMQSdiff;ReadLenDiff
chr21	5064038	C	A	DP=16;SS=1;SSC=1;GPV=0.00012413;SPV=0.6958	GT:GQ:DP:AD:ADF:ADR	0/1:.:8:3,5:3,5:0,0	0/1:.:8:3,5:3,5:0,0	RefMapQual;RefAvgRL;Strand;VarMapQual;VarMMQS;MMQSdiff
chr21	5064052	G	A	DP=16;SS=1;SSC=1;GPV=0.00012413;SPV=0.6958	GT:GQ:DP:AD:ADF:ADR	0/1:.:8:3,5:3,5:0,0	0/1:.:8:3,5:3,5:0,0	RefMapQual;RefAvgRL;RefDist3;Strand;VarMapQual;VarMMQS;MMQSdiff
chr21	5070235	A	G	DP=16;SS=1;SSC=0;GPV=1.6637e-09;SPV=1	GT:GQ:DP:AD:ADF:ADR	1/1:.:8:0,8:0,8:0,0	1/1:.:8:0,8:0,8:0,0	Strand;VarMapQual
chr21	5070298	T	C	DP=32;SS=1;SSC=1;GPV=3.2142e-14;SPV=0.70022	GT:GQ:DP:AD:ADF:ADR	1/1:.:16:2,14:2,8:0,6	1/1:.:16:2,14:2,8:0,6	RefMapQual;RefAvgRL;VarMapQual
chr21	5073689	A	G	DP=22;SS=1;SSC=0;GPV=4.7526e-13;SPV=1	GT:GQ:DP:AD:ADF:ADR	1/1:.:11:0,11:0,3:0,8	1/1:.:11:0,11:0,3:0,8	VarMapQual
chr21	5075300	C	G	DP=32;SS=1;SSC=1;GPV=9.8512e-06;SPV=0.6388	GT:GQ:DP:AD:ADF:ADR	0/1:.:16:9,7:6,5:3,2	0/1:.:16:9,7:6,5:3,2	RefMapQual;VarMapQual
chr21	5075977	G	A	DP=18;SS=1;SSC=1;GPV=0.0095308;SPV=0.69005	GT:GQ:DP:AD:ADF:ADR	0/1:.:9:6,3:6,2:0,1	0/1:.:9:6,3:6,2:0,1	RefMapQual;VarCount;VarMapQual
chr21	5083315	A	C	DP=24;SS=1;SSC=1;GPV=1.8413e-08;SPV=0.6798	GT:GQ:DP:AD:ADF:ADR	1/1:.:12:3,9:3,5:0,4	1/1:.:12:3,9:3,5:0,4	PASS
chr21	5085753	G	C	DP=22;SS=1;SSC=1;GPV=0.01057;SPV=0.68244	GT:GQ:DP:AD:ADF:ADR	0/1:.:11:8,3:8,3:0,0	0/1:.:11:8,3:8,3:0,0	VarCount
chr21	5090395	G	A	DP=52;SS=1;SSC=1;GPV=0.0029216;SPV=0.6485	GT:GQ:DP:AD:ADF:ADR	0/1:.:26:22,4:21,4:1,0	0/1:.:26:22,4:21,4:1,0	VarReadPos;VarDist3
chr21	5091227	G	T	DP=26;SS=1;SSC=1;GPV=5.4595e-06;SPV=0.65245	GT:GQ:DP:AD:ADF:ADR	0/1:.:13:6,7:3,2:3,5	0/1:.:13:6,7:3,2:3,5	RefMapQual;VarMapQual
chr21	5100721	G	T	DP=26;SS=1;SSC=1;GPV=4.6796e-05;SPV=0.65245	GT:GQ:DP:AD:ADF:ADR	0/1:.:13:7,6:7,6:0,0	0/1:.:13:7,6:7,6:0,0	RefMapQual;RefAvgRL;Strand
chr21	5105278	C	T	DP=20;SS=1;SSC=1;GPV=1.6702e-06;SPV=0.68576	GT:GQ:DP:AD:ADF:ADR	0/1:.:10:3,7:1,4:2,3	0/1:.:10:3,7:1,4:2,3	RefMapQual;VarMapQual
chr21	5110334	G	A	DP=32;SS=1;SSC=1;GPV=0.012087;SPV=0.67303	GT:GQ:DP:AD:ADF:ADR	0/1:.:16:13,3:10,2:3,1	0/1:.:16:13,3:10,2:3,1	RefMapQual;VarCount;VarMapQual
chr21	5134020	G	T	DP=28;SS=1;SSC=1;GPV=0.00036855;SPV=0.65271	GT:GQ:DP:AD:ADF:ADR	0/1:.:14:9,5:6,1:3,4	0/1:.:14:9,5:6,1:3,4	RefMapQual;VarMapQual
chr21	5138850	A	G	DP=16;SS=1;SSC=1;GPV=0.008837;SPV=0.6958	GT:GQ:DP:AD:ADF:ADR	0/1:.:8:5,3:0,0:5,3	0/1:.:8:5,3:0,0:5,3	VarReadPos;VarDist3
chr21	5145202	C	T	DP=22;SS=1;SSC=1;GPV=2.7817e-06;SPV=0.67028	GT:GQ:DP:AD:ADF:ADR	0/1:.:11:4,7:2,2:2,5	0/1:.:11:4,7:2,2:2,5	VarMapQual
chr21	5149425	T	G	DP=20;SS=1;SSC=1;GPV=0.001638;SPV=0.67504	GT:GQ:DP:AD:ADF:ADR	0/1:.:10:6,4:6,1:0,3	0/1:.:10:6,4:6,1:0,3	RefAvgRL
chr21	5217843	C	T	DP=22;SS=1;SSC=0;GPV=4.7526e-13;SPV=1	GT:GQ:DP:AD:ADF:ADR	1/1:.:11:0,11:0,6:0,5	1/1:.:11:0,11:0,6:0,5	PASS
chr21	5218123	G	C	DP=66;SS=1;SSC=2;GPV=4.5894e-09;SPV=0.60081	GT:GQ:DP:AD:ADF:ADR	0/1:.:33:21,12:19,8:2,4	0/1:.:33:21,12:19,8:2,4	MMQSdiff
chr21	5218160	G	A	DP=76;SS=1;SSC=2;GPV=6.8742e-09;SPV=0.59728	GT:GQ:DP:AD:ADF:ADR	0/1:.:38:26,12:18,7:8,5	0/1:.:38:26,12:18,7:8,5	MMQSdiff
chr21	5218243	T	C	DP=50;SS=1;SSC=2;GPV=2.1411e-17;SPV=0.62918	GT:GQ:DP:AD:ADF:ADR	1/1:.:25:6,19:0,6:6,13	1/1:.:25:6,19:0,6:6,13	PASS
chr21	5218334	G	A	DP=20;SS=1;SSC=1;GPV=0.010098;SPV=0.68576	GT:GQ:DP:AD:ADF:ADR	0/1:.:10:7,3:0,0:7,3	0/1:.:10:7,3:0,0:7,3	VarCount;VarMMQS;MMQSdiff
chr21	5220056	G	A	DP=22;SS=1;SSC=1;GPV=2.7817e-06;SPV=0.67028	GT:GQ:DP:AD:ADF:ADR	0/1:.:11:4,7:4,7:0,0	0/1:.:11:4,7:4,7:0,0	RefAvgRL;Strand;VarAvgRL
chr21	5220200	A	G	DP=40;SS=1;SSC=2;GPV=3.8741e-10;SPV=0.62624	GT:GQ:DP:AD:ADF:ADR	0/1:.:20:8,12:6,4:2,8	0/1:.:20:8,12:6,4:2,8	PASS
chr21	5220233	G	T	DP=24;SS=1;SSC=1;GPV=0.00029985;SPV=0.65991	GT:GQ:DP:AD:ADF:ADR	0/1:.:12:7,5:2,3:5,2	0/1:.:12:7,5:2,3:5,2	VarMMQS;MMQSdiff
chr21	5220236	T	C	DP=24;SS=1;SSC=1;GPV=0.010968;SPV=0.6798	GT:GQ:DP:AD:ADF:ADR	0/1:.:12:9,3:3,2:6,1	0/1:.:12:9,3:3,2:6,1	VarCount;MinMMQSdiff
chr21	5220256	G	A	DP=28;SS=1;SSC=1;GPV=0.002188;SPV=0.66119	GT:GQ:DP:AD:ADF:ADR	0/1:.:14:10,4:3,1:7,3	0/1:.:14:10,4:3,1:7,3	PASS
chr21	5220328	G	A	DP=32;SS=1;SSC=0;GPV=5.4567e-19;SPV=1	GT:GQ:DP:AD:ADF:ADR	1/1:.:16:0,16:0,3:0,13	1/1:.:16:0,16:0,3:0,13	PASS
chr21	5220567	A	G	DP=16;SS=1;SSC=0;GPV=1.6637e-09;SPV=1	GT:GQ:DP:AD:ADF:ADR	1/1:.:8:0,8:0,8:0,0	1/1:.:8:0,8:0,8:0,0	Strand
chr21	5220672	G	A	DP=34;SS=1;SSC=1;GPV=0.000451;SPV=0.64601	GT:GQ:DP:AD:ADF:ADR	0/1:.:17:12,5:7,3:5,2	0/1:.:17:12,5:7,3:5,2	PASS
chr21	5220759	G	A	DP=18;SS=1;SSC=1;GPV=0.00017215;SPV=0.68141	GT:GQ:DP:AD:ADF:ADR	0/1:.:9:4,5:0,3:4,2	0/1:.:9:4,5:0,3:4,2	PASS
chr21	5221709	A	C	DP=16;SS=1;SSC=1;GPV=0.008837;SPV=0.6958	GT:GQ:DP:AD:ADF:ADR	0/1:.:8:5,3:3,1:2,2	0/1:.:8:5,3:3,1:2,2	VarCount
chr21	5222103	T	G	DP=18;SS=1;SSC=0;GPV=1.1019e-10;SPV=1	GT:GQ:DP:AD:ADF:ADR	1/1:.:9:0,9:0,3:0,6	1/1:.:9:0,9:0,3:0,6	PASS
chr21	5223290	T	C	DP=34;SS=1;SSC=1;GPV=7.5302e-05;SPV=0.63966	GT:GQ:DP:AD:ADF:ADR	0/1:.:17:11,6:10,6:1,0	0/1:.:17:11,6:10,6:1,0	Strand
chr21	5223578	A	G	DP=16;SS=1;SSC=1;GPV=2.5454e-07;SPV=0.76667	GT:GQ:DP:AD:ADF:ADR	1/1:.:8:1,7:0,3:1,4	1/1:.:8:1,7:0,3:1,4	PASS
chr21	5224362	A	G	DP=18;SS=1;SSC=1;GPV=0.0014461;SPV=0.68141	GT:GQ:DP:AD:ADF:ADR	0/1:.:9:5,4:5,4:0,0	0/1:.:9:5,4:5,4:0,0	MMQSdiff
chr21	5224367	C	T	DP=18;SS=1;SSC=1;GPV=0.0014461;SPV=0.68141	GT:GQ:DP:AD:ADF:ADR	0/1:.:9:5,4:5,4:0,0	0/1:.:9:5,4:5,4:0,0	MMQSdiff
chr21	5225283	C	A	DP=20;SS=1;SSC=1;GPV=0.00021796;SPV=0.67186	GT:GQ:DP:AD:ADF:ADR	0/1:.:10:5,5:0,4:5,1	0/1:.:10:5,5:0,4:5,1	PASS
chr21	5225415	G	T	DP=16;SS=1;SSC=1;GPV=0.0012236;SPV=0.69037	GT:GQ:DP:AD:ADF:ADR	0/1:.:8:4,4:4,4:0,0	0/1:.:8:4,4:4,4:0,0	VarMapQual;MMQSdiff
chr21	5227378	T	C	DP=18;SS=1;SSC=1;GPV=0.00017215;SPV=0.68141	GT:GQ:DP:AD:ADF:ADR	0/1:.:9:4,5:4,5:0,0	0/1:.:9:4,5:4,5:0,0	RefMapQual;RefReadPos;RefAvgRL;Strand;VarAvgRL;MMQSdiff
chr21	5229745	T	G	DP=16;SS=1;SSC=0;GPV=1.6637e-09;SPV=1	GT:GQ:DP:AD:ADF:ADR	1/1:.:8:0,8:0,8:0,0	1/1:.:8:0,8:0,8:0,0	VarMMQS
chr21	5229760	T	G	DP=16;SS=1;SSC=0;GPV=1.6637e-09;SPV=1	GT:GQ:DP:AD:ADF:ADR	1/1:.:8:0,8:0,2:0,6	1/1:.:8:0,8:0,2:0,6	VarMMQS
chr21	5229811	T	G	DP=18;SS=1;SSC=1;GPV=2.0936e-08;SPV=0.76471	GT:GQ:DP:AD:ADF:ADR	1/1:.:9:1,8:1,2:0,6	1/1:.:9:1,8:1,2:0,6	RefMapQual;RefAvgRL;VarMMQS;MMQSdiff
chr21	5231438	A	G	DP=44;SS=1;SSC=1;GPV=0.0027573;SPV=0.65096	GT:GQ:DP:AD:ADF:ADR	0/1:.:22:18,4:10,2:8,2	0/1:.:22:18,4:10,2:8,2	VarMMQS;MMQSdiff
chr21	5231454	G	T	DP=32;SS=1;SSC=1;GPV=0.0023764;SPV=0.65746	GT:GQ:DP:AD:ADF:ADR	0/1:.:16:12,4:10,2:2,2	0/1:.:16:12,4:10,2:2,2	VarMMQS;MMQSdiff
chr21	5231486	A	G	DP=36;SS=1;SSC=1;GPV=0.00047404;SPV=0.6444	GT:GQ:DP:AD:ADF:ADR	0/1:.:18:13,5:10,2:3,3	0/1:.:18:13,5:10,2:3,3	VarMMQS;MMQSdiff
chr21	5231504	C	A	DP=30;SS=1;SSC=1;GPV=0.00039851;SPV=0.65007	GT:GQ:DP:AD:ADF:ADR	0/1:.:15:10,5:6,2:4,3	0/1:.:15:10,5:6,2:4,3	MinMMQSdiff
chr21	5231513	C	T	DP=36;SS=1;SSC=2;GPV=2.1904e-07;SPV=0.63024	GT:GQ:DP:AD:ADF:ADR	0/1:.:18:9,9:5,2:4,7	0/1:.:18:9,9:5,2:4,7	VarMMQS;MMQSdiff
chr21	5231536	T	C	DP=44;SS=1;SSC=1;GPV=0.013026;SPV=0.66798	GT:GQ:DP:AD:ADF:ADR	0/1:.:22:19,3:5,1:14,2	0/1:.:22:19,3:5,1:14,2	VarCount;VarMMQS;MMQSdiff
chr21	5231581	G	A	DP=42;SS=1;SSC=2;GPV=4.7857e-08;SPV=0.62107	GT:GQ:DP:AD:ADF:ADR	0/1:.:21:11,10:0,1:11,9	0/1:.:21:11,10:0,1:11,9	VarMMQS;MMQSdiff
chr21	5231584	G	A	DP=44;SS=1;SSC=2;GPV=5.7286e-08;SPV=0.61872	GT:GQ:DP:AD:ADF:ADR	0/1:.:22:12,10:0,1:12,9	0/1:.:22:12,10:0,1:12,9	VarMMQS;MMQSdiff
chr21	5231638	T	A	DP=36;SS=1;SSC=2;GPV=2.1904e-07;SPV=0.63024	GT:GQ:DP:AD:ADF:ADR	0/1:.:18:9,9:0,0:9,9	0/1:.:18:9,9:0,0:9,9	Strand;VarMMQS;MMQSdiff
chr21	5232365	C	A	DP=32;SS=1;SSC=1;GPV=8.0292e-10;SPV=0.64787	GT:GQ:DP:AD:ADF:ADR	0/1:.:16:5,11:5,4:0,7	0/1:.:16:5,11:5,4:0,7	RefAvgRL;MinMMQSdiff
chr21	5232771	C	T	DP=32;SS=1;SSC=1;GPV=8.0292e-10;SPV=0.64787	GT:GQ:DP:AD:ADF:ADR	0/1:.:16:5,11:2,7:3,4	0/1:.:16:5,11:2,7:3,4	MMQSdiff
chr21	5233501	G	A	DP=50;SS=1;SSC=2;GPV=1.7375e-10;SPV=0.61124	GT:GQ:DP:AD:ADF:ADR	0/1:.:25:12,13:12,5:0,8	0/1:.:25:12,13:12,5:0,8	VarMapQual;VarMMQS;MMQSdiff
chr21	5233505	T	C	DP=50;SS=1;SSC=2;GPV=1.7375e-10;SPV=0.61124	GT:GQ:DP:AD:ADF:ADR	0/1:.:25:12,13:12,5:0,8	0/1:.:25:12,13:12,5:0,8	VarMapQual;VarMMQS;MMQSdiff
chr21	5233529	T	C	DP=70;SS=1;SSC=2;GPV=2.188e-18;SPV=0.59753	GT:GQ:DP:AD:ADF:ADR	0/1:.:35:13,22:11,5:2,17	0/1:.:35:13,22:11,5:2,17	VarMMQS;MMQSdiff
chr21	5233573	G	T	DP=72;SS=1;SSC=2;GPV=0.00014827;SPV=0.62347	GT:GQ:DP:AD:ADF:ADR	0/1:.:36:30,6:9,4:21,2	0/1:.:36:30,6:9,4:21,2	MinMMQSdiff
chr21	5233587	C	G	DP=60;SS=1;SSC=2;GPV=6.9672e-12;SPV=0.60173	GT:GQ:DP:AD:ADF:ADR	0/1:.:30:15,15:6,5:9,10	0/1:.:30:15,15:6,5:9,10	VarMMQS;MMQSdiff
chr21	5233591	T	C	DP=58;SS=1;SSC=2;GPV=5.5047e-12;SPV=0.60348	GT:GQ:DP:AD:ADF:ADR	0/1:.:29:14,15:6,5:8,10	0/1:.:29:14,15:6,5:8,10	VarMMQS;MMQSdiff
chr21	5233592	G	A	DP=60;SS=1;SSC=2;GPV=6.9672e-12;SPV=0.60173	GT:GQ:DP:AD:ADF:ADR	0/1:.:30:15,15:6,5:9,10	0/1:.:30:15,15:6,5:9,10	VarMMQS;MMQSdiff
chr21	5235339	C	T	DP=18;SS=1;SSC=1;GPV=0.00017215;SPV=0.68141	GT:GQ:DP:AD:ADF:ADR	0/1:.:9:4,5:0,4:4,1	0/1:.:9:4,5:0,4:4,1	RefReadPos;MMQSdiff
chr21	5235401	T	G	DP=18;SS=1;SSC=0;GPV=1.1019e-10;SPV=1	GT:GQ:DP:AD:ADF:ADR	1/1:.:9:0,9:0,3:0,6	1/1:.:9:0,9:0,3:0,6	PASS
chr21	5236074	T	G	DP=18;SS=1;SSC=0;GPV=1.1019e-10;SPV=1	GT:GQ:DP:AD:ADF:ADR	1/1:.:9:0,9:0,5:0,4	1/1:.:9:0,9:0,5:0,4	PASS
chr21	5236179	C	G	DP=48;SS=1;SSC=2;GPV=1.3341e-10;SPV=0.61376	GT:GQ:DP:AD:ADF:ADR	0/1:.:24:11,13:11,11:0,2	0/1:.:24:11,13:11,11:0,2	MMQSdiff
chr21	5236211	C	T	DP=44;SS=1;SSC=2;GPV=6.9407e-09;SPV=0.61825	GT:GQ:DP:AD:ADF:ADR	0/1:.:22:11,11:7,7:4,4	0/1:.:22:11,11:7,7:4,4	MMQSdiff
chr21	5237043	T	C	DP=24;SS=1;SSC=0;GPV=3.101e-14;SPV=1	GT:GQ:DP:AD:ADF:ADR	1/1:.:12:0,12:0,7:0,5	1/1:.:12:0,12:0,7:0,5	VarMMQS
chr21	5237055	C	T	DP=24;SS=1;SSC=1;GPV=4.0663e-06;SPV=0.65991	GT:GQ:DP:AD:ADF:ADR	0/1:.:12:5,7:0,2:5,5	0/1:.:12:5,7:0,2:5,5	VarMapQual;VarMMQS;MMQSdiff
chr21	5237076	T	G	DP=24;SS=1;SSC=1;GPV=4.0663e-06;SPV=0.65991	GT:GQ:DP:AD:ADF:ADR	0/1:.:12:5,7:0,1:5,6	0/1:.:12:5,7:0,1:5,6	VarMapQual;VarMMQS;MapQualDiff;MMQSdiff
chr21	5237134	T	G	DP=18;SS=1;SSC=0;GPV=1.1019e-10;SPV=1	GT:GQ:DP:AD:ADF:ADR	1/1:.:9:0,9:0,1:0,8	1/1:.:9:0,9:0,1:0,8	VarMapQual;VarMMQS
chr21	5237138	T	C	DP=18;SS=1;SSC=0;GPV=1.1019e-10;SPV=1	GT:GQ:DP:AD:ADF:ADR	1/1:.:9:0,9:0,1:0,8	1/1:.:9:0,9:0,1:0,8	VarMapQual;VarMMQS
chr21	5237504	A	G	DP=20;SS=1;SSC=1;GPV=1.6758e-09;SPV=0.76316	GT:GQ:DP:AD:ADF:ADR	1/1:.:10:1,9:1,6:0,3	1/1:.:10:1,9:1,6:0,3	PASS
chr21	5238021	C	T	DP=28;SS=1;SSC=1;GPV=0.011603;SPV=0.67585	GT:GQ:DP:AD:ADF:ADR	0/1:.:14:11,3:7,1:4,2	0/1:.:14:11,3:7,1:4,2	ReadLenDiff
chr21	5238226	G	A	DP=16;SS=1;SSC=0;GPV=1.6637e-09;SPV=1	GT:GQ:DP:AD:ADF:ADR	1/1:.:8:0,8:0,0:0,8	1/1:.:8:0,8:0,0:0,8	Strand
chr21	5239022	C	A	DP=20;SS=1;SSC=1;GPV=2.2548e-05;SPV=0.67504	GT:GQ:DP:AD:ADF:ADR	0/1:.:10:4,6:1,4:3,2	0/1:.:10:4,6:1,4:3,2	MMQSdiff;ReadLenDiff
chr21	5239232	C	G	DP=28;SS=1;SSC=0;GPV=1.3074e-16;SPV=1	GT:GQ:DP:AD:ADF:ADR	1/1:.:14:0,14:0,5:0,9	1/1:.:14:0,14:0,5:0,9	PASS
chr21	5239523	A	G	DP=18;SS=1;SSC=0;GPV=1.1019e-10;SPV=1	GT:GQ:DP:AD:ADF:ADR	1/1:.:9:0,9:0,0:0,9	1/1:.:9:0,9:0,0:0,9	Strand
chr21	5243785	C	T	DP=22;SS=1;SSC=1;GPV=2.7817e-06;SPV=0.67028	GT:GQ:DP:AD:ADF:ADR	0/1:.:11:4,7:2,6:2,1	0/1:.:11:4,7:2,6:2,1	VarMMQS;MMQSdiff
chr21	5244183	T	A	DP=22;SS=1;SSC=1;GPV=0.01057;SPV=0.68244	GT:GQ:DP:AD:ADF:ADR	0/1:.:11:8,3:4,1:4,2	0/1:.:11:8,3:4,1:4,2	VarReadPos
chr21	5245049	C	T	DP=16;SS=1;SSC=1;GPV=0.008837;SPV=0.6958	GT:GQ:DP:AD:ADF:ADR	0/1:.:8:5,3:4,2:1,1	0/1:.:8:5,3:4,2:1,1	VarCount;MMQSdiff
chr21	5245108	A	C	DP=38;SS=1;SSC=1;GPV=8.7276e-05;SPV=0.63595	GT:GQ:DP:AD:ADF:ADR	0/1:.:19:13,6:1,1:12,5	0/1:.:19:13,6:1,1:12,5	VarAvgRL;MMQSdiff
chr21	5245159	G	C	DP=30;SS=1;SSC=1;GPV=0.0022875;SPV=0.65917	GT:GQ:DP:AD:ADF:ADR	0/1:.:15:11,4:1,0:10,4	0/1:.:15:11,4:1,0:10,4	VarAvgRL;MMQSdiff
chr21	5246563	A	G	DP=36;SS=1;SSC=1;GPV=8.1472e-05;SPV=0.63766	GT:GQ:DP:AD:ADF:ADR	0/1:.:18:12,6:10,3:2,3	0/1:.:18:12,6:10,3:2,3	PASS
chr21	5247778	T	C	DP=26;SS=1;SSC=1;GPV=5.1256e-07;SPV=0.65592	GT:GQ:DP:AD:ADF:ADR	0/1:.:13:5,8:0,5:5,3	0/1:.:13:5,8:0,5:5,3	RefAvgRL;VarMapQual;VarMMQS;MMQSdiff
chr21	5247788	C	T	DP=28;SS=1;SSC=1;GPV=0.00036855;SPV=0.65271	GT:GQ:DP:AD:ADF:ADR	0/1:.:14:9,5:4,2:5,3	0/1:.:14:9,5:4,2:5,3	RefAvgRL;VarMapQual;VarMMQS;MMQSdiff
chr21	5247825	T	C	DP=16;SS=1;SSC=1;GPV=2.5454e-07;SPV=0.76667	GT:GQ:DP:AD:ADF:ADR	1/1:.:8:1,7:1,3:0,4	1/1:.:8:1,7:1,3:0,4	VarMapQual;VarMMQS
chr21	5247977	C	A	DP=38;SS=1;SSC=2;GPV=3.0805e-08;SPV=0.62707	GT:GQ:DP:AD:ADF:ADR	0/1:.:19:9,10:8,6:1,4	0/1:.:19:9,10:8,6:1,4	VarMapQual
chr21	5248275	G	A	DP=16;SS=1;SSC=0;GPV=1.6637e-09;SPV=1	GT:GQ:DP:AD:ADF:ADR	1/1:.:8:0,8:0,2:0,6	1/1:.:8:0,8:0,2:0,6	PASS
chr21	5248403	C	T	DP=24;SS=1;SSC=1;GPV=1.8413e-08;SPV=0.6798	GT:GQ:DP:AD:ADF:ADR	1/1:.:12:3,9:3,9:0,0	1/1:.:12:3,9:3,9:0,0	PASS
chr21	5248952	G	C	DP=30;SS=1;SSC=1;GPV=1.647e-11;SPV=0.67433	GT:GQ:DP:AD:ADF:ADR	1/1:.:15:3,12:0,7:3,5	1/1:.:15:3,12:0,7:3,5	RefReadPos;RefAvgRL
chr21	5250184	T	C	DP=20;SS=1;SSC=1;GPV=1.6702e-06;SPV=0.68576	GT:GQ:DP:AD:ADF:ADR	0/1:.:10:3,7:2,6:1,1	0/1:.:10:3,7:2,6:1,1	PASS
chr21	5252107	T	G	DP=16;SS=1;SSC=0;GPV=1.6637e-09;SPV=1	GT:GQ:DP:AD:ADF:ADR	1/1:.:8:0,8:0,5:0,3	1/1:.:8:0,8:0,5:0,3	PASS
chr21	5253642	C	T	DP=26;SS=1;SSC=1;GPV=0.011309;SPV=0.67764	GT:GQ:DP:AD:ADF:ADR	0/1:.:13:10,3:9,3:1,0	0/1:.:13:10,3:9,3:1,0	RefAvgRL;VarCount
chr21	5253765	C	T	DP=28;SS=1;SSC=1;GPV=0.011603;SPV=0.67585	GT:GQ:DP:AD:ADF:ADR	0/1:.:14:11,3:0,1:11,2	0/1:.:14:11,3:0,1:11,2	VarCount;MMQSdiff
chr21	5293865	T	G	DP=20;SS=1;SSC=1;GPV=1.6702e-06;SPV=0.68576	GT:GQ:DP:AD:ADF:ADR	0/1:.:10:3,7:1,3:2,4	0/1:.:10:3,7:1,3:2,4	VarMMQS;MMQSdiff
chr21	5293875	G	A	DP=28;SS=1;SSC=1;GPV=7.3043e-07;SPV=0.64822	GT:GQ:DP:AD:ADF:ADR	0/1:.:14:6,8:1,3:5,5	0/1:.:14:6,8:1,3:5,5	VarMMQS;MMQSdiff
chr21	5293895	A	T	DP=30;SS=1;SSC=1;GPV=9.7202e-07;SPV=0.64238	GT:GQ:DP:AD:ADF:ADR	0/1:.:15:7,8:1,3:6,5	0/1:.:15:7,8:1,3:6,5	VarMMQS;MMQSdiff
chr21	5293976	A	G	DP=32;SS=1;SSC=1;GPV=0.012087;SPV=0.67303	GT:GQ:DP:AD:ADF:ADR	0/1:.:16:13,3:2,1:11,2	0/1:.:16:13,3:2,1:11,2	VarMapQual;VarMMQS;MMQSdiff
chr21	5295018	T	G	DP=16;SS=1;SSC=0;GPV=1.6637e-09;SPV=1	GT:GQ:DP:AD:ADF:ADR	1/1:.:8:0,8:0,5:0,3	1/1:.:8:0,8:0,5:0,3	PASS
chr21	5296166	T	G	DP=18;SS=1;SSC=0;GPV=1.1019e-10;SPV=1	GT:GQ:DP:AD:ADF:ADR	1/1:.:9:0,9:0,3:0,6	1/1:.:9:0,9:0,3:0,6	PASS
chr21	5312328	T	G	DP=18;SS=1;SSC=1;GPV=0.00017215;SPV=0.68141	GT:GQ:DP:AD:ADF:ADR	0/1:.:9:4,5:0,1:4,4	0/1:.:9:4,5:0,1:4,4	VarMMQS;MMQSdiff
chr21	5312404	A	G	DP=22;SS=1;SSC=0;GPV=4.7526e-13;SPV=1	GT:GQ:DP:AD:ADF:ADR	1/1:.:11:0,11:0,2:0,9	1/1:.:11:0,11:0,2:0,9	VarMMQS
chr21	5312433	G	T	DP=20;SS=1;SSC=0;GPV=7.2544e-12;SPV=1	GT:GQ:DP:AD:ADF:ADR	1/1:.:10:0,10:0,2:0,8	1/1:.:10:0,10:0,2:0,8	VarMMQS
chr21	5312450	A	G	DP=20;SS=1;SSC=0;GPV=7.2544e-12;SPV=1	GT:GQ:DP:AD:ADF:ADR	1/1:.:10:0,10:0,2:0,8	1/1:.:10:0,10:0,2:0,8	VarMMQS
chr21	5315696	T	G	DP=22;SS=1;SSC=0;GPV=4.7526e-13;SPV=1	GT:GQ:DP:AD:ADF:ADR	1/1:.:11:0,11:0,6:0,5	1/1:.:11:0,11:0,6:0,5	VarMMQS
chr21	5315725	T	A	DP=16;SS=1;SSC=1;GPV=2.5454e-07;SPV=0.76667	GT:GQ:DP:AD:ADF:ADR	1/1:.:8:1,7:1,3:0,4	1/1:.:8:1,7:1,3:0,4	VarMMQS
chr21	5315734	C	T	DP=16;SS=1;SSC=1;GPV=2.5454e-07;SPV=0.76667	GT:GQ:DP:AD:ADF:ADR	1/1:.:8:1,7:1,3:0,4	1/1:.:8:1,7:1,3:0,4	VarMMQS
chr21	5324510	A	T	DP=26;SS=1;SSC=1;GPV=0.011309;SPV=0.67764	GT:GQ:DP:AD:ADF:ADR	0/1:.:13:10,3:10,3:0,0	0/1:.:13:10,3:10,3:0,0	RefReadPos;VarCount;VarReadPos
chr21	5327972	A	C	DP=16;SS=1;SSC=1;GPV=0.006865;SPV=0.71645	GT:GQ:DP:AD:ADF:ADR	0/1:.:8:3,3:3,2:0,1	0/1:.:8:3,3:3,2:0,1	VarMapQual;VarAvgRL;ReadLenDiff
chr21	5329525	A	G	DP=18;SS=1;SSC=1;GPV=0.00017215;SPV=0.68141	GT:GQ:DP:AD:ADF:ADR	0/1:.:9:4,5:2,4:2,1	0/1:.:9:4,5:2,4:2,1	VarMapQual;VarMMQS;MMQSdiff
chr21	5329526	A	G	DP=18;SS=1;SSC=1;GPV=0.00017215;SPV=0.68141	GT:GQ:DP:AD:ADF:ADR	0/1:.:9:4,5:2,4:2,1	0/1:.:9:4,5:2,4:2,1	VarMapQual;VarMMQS;MMQSdiff
chr21	5329742	A	T	DP=20;SS=1;SSC=1;GPV=0.00021796;SPV=0.67186	GT:GQ:DP:AD:ADF:ADR	0/1:.:10:5,5:1,3:4,2	0/1:.:10:5,5:1,3:4,2	RefMapQual;RefAvgRL;VarMapQual;VarMMQS;VarAvgRL;MMQSdiff
chr21	5331007	G	T	DP=18;SS=1;SSC=1;GPV=1.4831e-05;SPV=0.69005	GT:GQ:DP:AD:ADF:ADR	0/1:.:9:3,6:0,1:3,5	0/1:.:9:3,6:0,1:3,5	RefMapQual;RefDist3;VarMapQual
chr21	5352747	G	A	DP=22;SS=1;SSC=1;GPV=3.066e-05;SPV=0.66504	GT:GQ:DP:AD:ADF:ADR	0/1:.:11:5,6:1,5:4,1	0/1:.:11:5,6:1,5:4,1	VarMapQual;VarMMQS;MMQSdiff
chr21	5352749	A	G	DP=22;SS=1;SSC=1;GPV=3.066e-05;SPV=0.66504	GT:GQ:DP:AD:ADF:ADR	0/1:.:11:5,6:1,5:4,1	0/1:.:11:5,6:1,5:4,1	VarMapQual;VarMMQS;MMQSdiff
chr21	5379547	G	A	DP=16;SS=1;SSC=1;GPV=8.0605e-06;SPV=0.71538	GT:GQ:DP:AD:ADF:ADR	1/1:.:8:2,6:2,6:0,0	1/1:.:8:2,6:2,6:0,0	RefMapQual;Strand;VarMapQual
chr21	5733823	G	A	DP=18;SS=1;SSC=1;GPV=0.0095308;SPV=0.69005	GT:GQ:DP:AD:ADF:ADR	0/1:.:9:6,3:4,2:2,1	0/1:.:9:6,3:4,2:2,1	RefMapQual;VarMapQual;VarAvgRL;ReadLenDiff
chr21	5968907	T	C	DP=26;SS=1;SSC=0;GPV=2.0165e-15;SPV=1	GT:GQ:DP:AD:ADF:ADR	1/1:.:13:0,13:0,7:0,6	1/1:.:13:0,13:0,7:0,6	VarMapQual
chr21	5973083	T	C	DP=20;SS=1;SSC=1;GPV=0.00021796;SPV=0.67186	GT:GQ:DP:AD:ADF:ADR	0/1:.:10:5,5:3,1:2,4	0/1:.:10:5,5:3,1:2,4	RefMapQual;VarMapQual
chr21	5995591	A	G	DP=16;SS=1;SSC=1;GPV=8.0605e-06;SPV=0.71538	GT:GQ:DP:AD:ADF:ADR	1/1:.:8:2,6:1,1:1,5	1/1:.:8:2,6:1,1:1,5	RefMapQual;VarMapQual
chr21	6018257	C	T	DP=28;SS=1;SSC=1;GPV=6.911e-06;SPV=0.6468	GT:GQ:DP:AD:ADF:ADR	0/1:.:14:7,7:4,4:3,3	0/1:.:14:7,7:4,4:3,3	RefMapQual;VarMapQual
chr21	6021399	A	G	DP=20;SS=1;SSC=1;GPV=7.7086e-08;SPV=0.70898	GT:GQ:DP:AD:ADF:ADR	1/1:.:10:2,8:2,6:0,2	1/1:.:10:2,8:2,6:0,2	RefMapQual;VarMapQual
chr21	6026430	T	C	DP=16;SS=1;SSC=0;GPV=1.6637e-09;SPV=1	GT:GQ:DP:AD:ADF:ADR	1/1:.:8:0,8:0,8:0,0	1/1:.:8:0,8:0,8:0,0	Strand;VarMapQual
chr21	6026482	C	T	DP=30;SS=1;SSC=1;GPV=1.647e-11;SPV=0.67433	GT:GQ:DP:AD:ADF:ADR	1/1:.:15:3,12:3,12:0,0	1/1:.:15:3,12:3,12:0,0	RefMapQual;Strand;VarMapQual
chr21	6045078	C	T	DP=22;SS=1;SSC=1;GPV=3.066e-05;SPV=0.66504	GT:GQ:DP:AD:ADF:ADR	0/1:.:11:5,6:5,3:0,3	0/1:.:11:5,6:5,3:0,3	RefMapQual;VarMapQual
chr21	6056566	G	T	DP=26;SS=1;SSC=1;GPV=0.011309;SPV=0.67764	GT:GQ:DP:AD:ADF:ADR	0/1:.:13:10,3:4,1:6,2	0/1:.:13:10,3:4,1:6,2	RefMapQual;VarMapQual
chr21	6067845	A	G	DP=16;SS=1;SSC=1;GPV=0.008837;SPV=0.6958	GT:GQ:DP:AD:ADF:ADR	0/1:.:8:5,3:3,2:2,1	0/1:.:8:5,3:3,2:2,1	RefMapQual;VarMapQual
chr21	6081709	A	G	DP=30;SS=1;SSC=1;GPV=0.01186;SPV=0.67433	GT:GQ:DP:AD:ADF:ADR	0/1:.:15:12,3:2,2:10,1	0/1:.:15:12,3:2,2:10,1	RefMapQual;VarMapQual
chr21	6085916	C	T	DP=24;SS=1;SSC=1;GPV=6.3493e-10;SPV=0.70497	GT:GQ:DP:AD:ADF:ADR	1/1:.:12:2,10:0,6:2,4	1/1:.:12:2,10:0,6:2,4	RefMapQual;VarMapQual
chr21	6105523	T	C	DP=24;SS=1;SSC=1;GPV=1.0078e-11;SPV=0.76087	GT:GQ:DP:AD:ADF:ADR	1/1:.:12:1,11:1,4:0,7	1/1:.:12:1,11:1,4:0,7	VarMapQual
chr21	6106201	C	T	DP=22;SS=1;SSC=1;GPV=2.7817e-06;SPV=0.67028	GT:GQ:DP:AD:ADF:ADR	0/1:.:11:4,7:4,5:0,2	0/1:.:11:4,7:4,5:0,2	RefMapQual;VarMapQual
chr21	6107828	G	T	DP=18;SS=1;SSC=1;GPV=8.0605e-07;SPV=0.71176	GT:GQ:DP:AD:ADF:ADR	1/1:.:9:2,7:1,4:1,3	1/1:.:9:2,7:1,4:1,3	RefMapQual;VarMapQual
chr21	6111366	C	T	DP=18;SS=1;SSC=1;GPV=0.0095308;SPV=0.69005	GT:GQ:DP:AD:ADF:ADR	0/1:.:9:6,3:6,3:0,0	0/1:.:9:6,3:6,3:0,0	RefMapQual;VarCount;VarMapQual
chr21	6111635	G	T	DP=22;SS=1;SSC=1;GPV=0.0018042;SPV=0.67028	GT:GQ:DP:AD:ADF:ADR	0/1:.:11:7,4:0,3:7,1	0/1:.:11:7,4:0,3:7,1	RefMapQual;RefAvgRL;VarMapQual
chr21	6116757	G	A	DP=30;SS=1;SSC=1;GPV=7.1675e-09;SPV=0.65007	GT:GQ:DP:AD:ADF:ADR	0/1:.:15:5,10:1,8:4,2	0/1:.:15:5,10:1,8:4,2	RefMapQual;VarMapQual
chr21	6117089	A	G	DP=38;SS=1;SSC=0;GPV=1.4508e-22;SPV=1	GT:GQ:DP:AD:ADF:ADR	1/1:.:19:0,19:0,15:0,4	1/1:.:19:0,19:0,15:0,4	VarMapQual
chr21	6117105	T	C	DP=36;SS=1;SSC=0;GPV=2.2598e-21;SPV=1	GT:GQ:DP:AD:ADF:ADR	1/1:.:18:0,18:0,11:0,7	1/1:.:18:0,18:0,11:0,7	VarMapQual
chr21	6117759	C	G	DP=38;SS=1;SSC=0;GPV=3.5146e-20;SPV=1	GT:GQ:DP:AD:ADF:ADR	1/1:.:19:0,17:0,4:0,13	1/1:.:19:0,17:0,4:0,13	VarMapQual
chr21	6118988	T	C	DP=18;SS=1;SSC=1;GPV=0.0095308;SPV=0.69005	GT:GQ:DP:AD:ADF:ADR	0/1:.:9:6,3:5,2:1,1	0/1:.:9:6,3:5,2:1,1	RefMapQual;VarCount;VarMapQual
chr21	6121771	C	T	DP=20;SS=1;SSC=1;GPV=1.6758e-09;SPV=0.76316	GT:GQ:DP:AD:ADF:ADR	1/1:.:10:1,9:1,9:0,0	1/1:.:10:1,9:1,9:0,0	Strand
chr21	6126342	G	A	DP=68;SS=1;SSC=2;GPV=7.6618e-10;SPV=0.59838	GT:GQ:DP:AD:ADF:ADR	0/1:.:34:21,13:11,7:10,6	0/1:.:34:21,13:11,7:10,6	PASS
chr21	6137272	G	A	DP=20;SS=1;SSC=1;GPV=0.010098;SPV=0.68576	GT:GQ:DP:AD:ADF:ADR	0/1:.:10:7,3:2,2:5,1	0/1:.:10:7,3:2,2:5,1	RefMapQual;VarCount;VarMapQual
chr21	6137282	G	C	DP=18;SS=1;SSC=1;GPV=1.4831e-05;SPV=0.69005	GT:GQ:DP:AD:ADF:ADR	0/1:.:9:3,6:2,1:1,5	0/1:.:9:3,6:2,1:1,5	RefMapQual;VarMapQual
chr21	6138391	G	C	DP=16;SS=1;SSC=1;GPV=0.0012236;SPV=0.69037	GT:GQ:DP:AD:ADF:ADR	0/1:.:8:4,4:1,1:3,3	0/1:.:8:4,4:1,1:3,3	RefMapQual;VarMapQual
chr21	6138636	C	T	DP=18;SS=1;SSC=0;GPV=1.1019e-10;SPV=1	GT:GQ:DP:AD:ADF:ADR	1/1:.:9:0,9:0,2:0,7	1/1:.:9:0,9:0,2:0,7	VarMapQual
chr21	6138743	T	C	DP=36;SS=1;SSC=0;GPV=2.2598e-21;SPV=1	GT:GQ:DP:AD:ADF:ADR	1/1:.:18:0,18:0,14:0,4	1/1:.:18:0,18:0,14:0,4	VarMapQual
chr21	6140335	C	T	DP=24;SS=1;SSC=1;GPV=0.010968;SPV=0.6798	GT:GQ:DP:AD:ADF:ADR	0/1:.:12:9,3:4,1:5,2	0/1:.:12:9,3:4,1:5,2	RefMapQual;VarMapQual
chr21	6140691	G	A	DP=34;SS=1;SSC=1;GPV=8.7205e-11;SPV=0.64601	GT:GQ:DP:AD:ADF:ADR	0/1:.:17:5,12:4,5:1,7	0/1:.:17:5,12:4,5:1,7	RefMapQual;VarMapQual
chr21	6140906	T	C	DP=26;SS=1;SSC=1;GPV=5.1256e-07;SPV=0.65592	GT:GQ:DP:AD:ADF:ADR	0/1:.:13:5,8:5,5:0,3	0/1:.:13:5,8:5,5:0,3	RefMapQual;VarMapQual
chr21	6140910	G	C	DP=26;SS=1;SSC=1;GPV=5.1256e-07;SPV=0.65592	GT:GQ:DP:AD:ADF:ADR	0/1:.:13:5,8:5,5:0,3	0/1:.:13:5,8:5,5:0,3	RefMapQual;VarMapQual
chr21	6141000	C	T	DP=16;SS=1;SSC=1;GPV=0.00012413;SPV=0.6958	GT:GQ:DP:AD:ADF:ADR	0/1:.:8:3,5:3,4:0,1	0/1:.:8:3,5:3,4:0,1	RefMapQual;VarMapQual
chr21	6143273	G	A	DP=30;SS=1;SSC=1;GPV=6.1809e-05;SPV=0.64481	GT:GQ:DP:AD:ADF:ADR	0/1:.:15:9,6:4,5:5,1	0/1:.:15:9,6:4,5:5,1	RefMapQual;VarMapQual
chr21	6144633	G	A	DP=38;SS=1;SSC=0;GPV=1.4508e-22;SPV=1	GT:GQ:DP:AD:ADF:ADR	1/1:.:19:0,19:0,5:0,14	1/1:.:19:0,19:0,5:0,14	VarMapQual
chr21	6144950	C	T	DP=18;SS=1;SSC=1;GPV=1.4831e-05;SPV=0.69005	GT:GQ:DP:AD:ADF:ADR	0/1:.:9:3,6:3,1:0,5	0/1:.:9:3,6:3,1:0,5	RefMapQual;RefAvgRL;VarMapQual;MinMMQSdiff
chr21	6146031	C	T	DP=26;SS=1;SSC=1;GPV=3.6611e-08;SPV=0.66362	GT:GQ:DP:AD:ADF:ADR	0/1:.:13:4,9:4,7:0,2	0/1:.:13:4,9:4,7:0,2	RefMapQual;VarMapQual
chr21	6147348	G	A	DP=22;SS=1;SSC=0;GPV=4.7526e-13;SPV=1	GT:GQ:DP:AD:ADF:ADR	1/1:.:11:0,11:0,0:0,11	1/1:.:11:0,11:0,0:0,11	Strand;VarMapQual
chr21	6149847	G	A	DP=16;SS=1;SSC=0;GPV=1.6637e-09;SPV=1	GT:GQ:DP:AD:ADF:ADR	1/1:.:8:0,8:0,3:0,5	1/1:.:8:0,8:0,3:0,5	VarMapQual
chr21	6151010	G	A	DP=16;SS=1;SSC=1;GPV=0.008837;SPV=0.6958	GT:GQ:DP:AD:ADF:ADR	0/1:.:8:5,3:5,3:0,0	0/1:.:8:5,3:5,3:0,0	RefMapQual;VarMapQual
chr21	6152950	A	G	DP=22;SS=1;SSC=1;GPV=2.7817e-06;SPV=0.67028	GT:GQ:DP:AD:ADF:ADR	0/1:.:11:4,7:4,2:0,5	0/1:.:11:4,7:4,2:0,5	RefMapQual;VarMapQual
chr21	6153759	G	C	DP=24;SS=1;SSC=1;GPV=0.010968;SPV=0.6798	GT:GQ:DP:AD:ADF:ADR	0/1:.:12:9,3:4,1:5,2	0/1:.:12:9,3:4,1:5,2	RefMapQual;VarCount;VarMapQual
chr21	6154329	C	T	DP=22;SS=1;SSC=0;GPV=4.7526e-13;SPV=1	GT:GQ:DP:AD:ADF:ADR	1/1:.:11:0,11:0,11:0,0	1/1:.:11:0,11:0,11:0,0	VarMapQual
chr21	6154408	A	C	DP=28;SS=1;SSC=1;GPV=0.011603;SPV=0.67585	GT:GQ:DP:AD:ADF:ADR	0/1:.:14:11,3:1,0:10,3	0/1:.:14:11,3:1,0:10,3	RefMapQual;VarCount;VarReadPos;VarDist3
chr21	6157507	G	A	DP=16;SS=1;SSC=1;GPV=0.008837;SPV=0.6958	GT:GQ:DP:AD:ADF:ADR	0/1:.:8:5,3:2,2:3,1	0/1:.:8:5,3:2,2:3,1	RefMapQual;VarMapQual
chr21	6158747	C	T	DP=30;SS=1;SSC=1;GPV=0.0022875;SPV=0.65917	GT:GQ:DP:AD:ADF:ADR	0/1:.:15:11,4:10,4:1,0	0/1:.:15:11,4:10,4:1,0	RefMapQual;VarMapQual;ReadLenDiff
chr21	6160332	A	T	DP=16;SS=1;SSC=0;GPV=1.6637e-09;SPV=1	GT:GQ:DP:AD:ADF:ADR	1/1:.:8:0,8:0,8:0,0	1/1:.:8:0,8:0,8:0,0	Strand
chr21	6219383	A	G	DP=20;SS=1;SSC=1;GPV=0.010098;SPV=0.68576	GT:GQ:DP:AD:ADF:ADR	0/1:.:10:7,3:2,1:5,2	0/1:.:10:7,3:2,1:5,2	RefMapQual;VarCount;VarMapQual
chr21	6274909	A	G	DP=18;SS=1;SSC=1;GPV=0.00017215;SPV=0.68141	GT:GQ:DP:AD:ADF:ADR	0/1:.:9:4,5:4,1:0,4	0/1:.:9:4,5:4,1:0,4	RefMapQual;VarMapQual;MMQSdiff
chr21	6310388	C	T	DP=18;SS=1;SSC=1;GPV=1.4831e-05;SPV=0.69005	GT:GQ:DP:AD:ADF:ADR	0/1:.:9:3,6:2,4:1,2	0/1:.:9:3,6:2,4:1,2	RefMapQual;VarMapQual;MMQSdiff
chr21	6357090	T	A	DP=22;SS=1;SSC=1;GPV=0.0018042;SPV=0.67028	GT:GQ:DP:AD:ADF:ADR	0/1:.:11:7,4:2,1:5,3	0/1:.:11:7,4:2,1:5,3	RefMapQual;VarMapQual;VarMMQS;MMQSdiff
chr21	6357095	T	G	DP=22;SS=1;SSC=1;GPV=0.0018042;SPV=0.67028	GT:GQ:DP:AD:ADF:ADR	0/1:.:11:7,4:2,1:5,3	0/1:.:11:7,4:2,1:5,3	RefMapQual;VarMapQual;VarMMQS;MMQSdiff
chr21	6357099	C	G	DP=22;SS=1;SSC=1;GPV=0.0018042;SPV=0.67028	GT:GQ:DP:AD:ADF:ADR	0/1:.:11:7,4:2,1:5,3	0/1:.:11:7,4:2,1:5,3	RefMapQual;VarMapQual;VarMMQS;MMQSdiff
chr21	6357100	T	C	DP=22;SS=1;SSC=1;GPV=0.0018042;SPV=0.67028	GT:GQ:DP:AD:ADF:ADR	0/1:.:11:7,4:2,1:5,3	0/1:.:11:7,4:2,1:5,3	RefMapQual;VarMapQual;VarMMQS;MMQSdiff
chr21	6357912	A	G	DP=16;SS=1;SSC=1;GPV=0.008837;SPV=0.6958	GT:GQ:DP:AD:ADF:ADR	0/1:.:8:5,3:5,3:0,0	0/1:.:8:5,3:5,3:0,0	RefMapQual;VarMapQual;VarMMQS;MMQSdiff
chr21	6357946	A	G	DP=18;SS=1;SSC=1;GPV=0.0095308;SPV=0.69005	GT:GQ:DP:AD:ADF:ADR	0/1:.:9:6,3:6,3:0,0	0/1:.:9:6,3:6,3:0,0	RefMapQual;VarCount;VarMapQual;VarMMQS;MMQSdiff
chr21	6363398	T	A	DP=16;SS=1;SSC=1;GPV=0.0012236;SPV=0.69037	GT:GQ:DP:AD:ADF:ADR	0/1:.:8:4,4:2,2:2,2	0/1:.:8:4,4:2,2:2,2	RefMapQual;VarMapQual
chr21	6364109	G	T	DP=20;SS=1;SSC=1;GPV=0.001638;SPV=0.67504	GT:GQ:DP:AD:ADF:ADR	0/1:.:10:6,4:6,4:0,0	0/1:.:10:6,4:6,4:0,0	VarMapQual
chr21	6372716	T	C	DP=22;SS=1;SSC=1;GPV=2.7817e-06;SPV=0.67028	GT:GQ:DP:AD:ADF:ADR	0/1:.:11:4,7:4,6:0,1	0/1:.:11:4,7:4,6:0,1	RefMapQual;RefAvgRL;VarMapQual
chr21	6374440	G	A	DP=52;SS=1;SSC=1;GPV=0.0029216;SPV=0.6485	GT:GQ:DP:AD:ADF:ADR	0/1:.:26:22,4:14,3:8,1	0/1:.:26:22,4:14,3:8,1	VarMapQual;VarMMQS;MMQSdiff
chr21	6374443	T	C	DP=48;SS=1;SSC=0;GPV=1.554e-28;SPV=1	GT:GQ:DP:AD:ADF:ADR	1/1:.:24:0,24:0,15:0,9	1/1:.:24:0,24:0,15:0,9	PASS
chr21	6374455	C	A	DP=32;SS=1;SSC=1;GPV=0.0023764;SPV=0.65746	GT:GQ:DP:AD:ADF:ADR	0/1:.:16:12,4:11,3:1,1	0/1:.:16:12,4:11,3:1,1	VarMapQual;VarMMQS;MMQSdiff
chr21	6374496	C	A	DP=44;SS=1;SSC=0;GPV=3.8097e-26;SPV=1	GT:GQ:DP:AD:ADF:ADR	1/1:.:22:0,22:0,7:0,15	1/1:.:22:0,22:0,7:0,15	PASS
chr21	6374589	T	C	DP=40;SS=1;SSC=2;GPV=4.1855e-09;SPV=0.62441	GT:GQ:DP:AD:ADF:ADR	0/1:.:20:9,11:1,2:8,9	0/1:.:20:9,11:1,2:8,9	PASS
chr21	6374601	G	A	DP=34;SS=1;SSC=0;GPV=3.5146e-20;SPV=1	GT:GQ:DP:AD:ADF:ADR	1/1:.:17:0,17:0,3:0,14	1/1:.:17:0,17:0,3:0,14	PASS
chr21	6430526	A	G	DP=22;SS=1;SSC=0;GPV=4.7526e-13;SPV=1	GT:GQ:DP:AD:ADF:ADR	1/1:.:11:0,11:0,0:0,11	1/1:.:11:0,11:0,0:0,11	Strand
chr21	6438775	C	T	DP=42;SS=1;SSC=2;GPV=5.5097e-10;SPV=0.62213	GT:GQ:DP:AD:ADF:ADR	0/1:.:21:9,12:8,8:1,4	0/1:.:21:9,12:8,8:1,4	PASS
chr21	6442059	A	G	DP=20;SS=1;SSC=1;GPV=0.00021796;SPV=0.67186	GT:GQ:DP:AD:ADF:ADR	0/1:.:10:5,5:4,2:1,3	0/1:.:10:5,5:4,2:1,3	RefMapQual;VarMapQual;MMQSdiff
chr21	6442086	C	T	DP=20;SS=1;SSC=1;GPV=0.00021796;SPV=0.67186	GT:GQ:DP:AD:ADF:ADR	0/1:.:10:5,5:4,2:1,3	0/1:.:10:5,5:4,2:1,3	RefMapQual;VarMapQual;MMQSdiff
chr21	6442224	C	A	DP=20;SS=1;SSC=1;GPV=1.6702e-06;SPV=0.68576	GT:GQ:DP:AD:ADF:ADR	0/1:.:10:3,7:1,5:2,2	0/1:.:10:3,7:1,5:2,2	RefMapQual;VarMapQual;ReadLenDiff
chr21	6446709	T	C	DP=20;SS=1;SSC=1;GPV=0.001638;SPV=0.67504	GT:GQ:DP:AD:ADF:ADR	0/1:.:10:6,4:6,4:0,0	0/1:.:10:6,4:6,4:0,0	RefMapQual;VarMapQual
chr21	6458575	A	G	DP=20;SS=1;SSC=1;GPV=0.001638;SPV=0.67504	GT:GQ:DP:AD:ADF:ADR	0/1:.:10:6,4:0,0:6,4	0/1:.:10:6,4:0,0:6,4	PASS
chr21	6458972	T	C	DP=26;SS=1;SSC=1;GPV=5.1256e-07;SPV=0.65592	GT:GQ:DP:AD:ADF:ADR	0/1:.:13:5,8:1,2:4,6	0/1:.:13:5,8:1,2:4,6	RefMapQual
chr21	6468162	G	T	DP=38;SS=1;SSC=0;GPV=1.4508e-22;SPV=1	GT:GQ:DP:AD:ADF:ADR	1/1:.:19:0,19:0,17:0,2	1/1:.:19:0,19:0,17:0,2	VarMapQual
chr21	6473345	A	C	DP=20;SS=1;SSC=0;GPV=7.2544e-12;SPV=1	GT:GQ:DP:AD:ADF:ADR	1/1:.:10:0,10:0,3:0,7	1/1:.:10:0,10:0,3:0,7	PASS
chr21	6480715	T	C	DP=20;SS=1;SSC=0;GPV=7.2544e-12;SPV=1	GT:GQ:DP:AD:ADF:ADR	1/1:.:10:0,10:0,1:0,9	1/1:.:10:0,10:0,1:0,9	VarMapQual
chr21	6486158	C	T	DP=18;SS=1;SSC=1;GPV=0.0095308;SPV=0.69005	GT:GQ:DP:AD:ADF:ADR	0/1:.:9:6,3:4,1:2,2	0/1:.:9:6,3:4,1:2,2	VarMapQual;VarAvgRL;ReadLenDiff
chr21	6504901	T	C	DP=22;SS=1;SSC=1;GPV=7.1052e-09;SPV=0.70677	GT:GQ:DP:AD:ADF:ADR	1/1:.:11:2,9:1,6:1,3	1/1:.:11:2,9:1,6:1,3	RefMapQual;VarMapQual
chr21	6506442	A	T	DP=24;SS=1;SSC=1;GPV=6.3493e-10;SPV=0.70497	GT:GQ:DP:AD:ADF:ADR	1/1:.:12:2,10:1,1:1,9	1/1:.:12:2,10:1,1:1,9	VarMapQual;MMQSdiff
chr21	6508613	A	G	DP=20;SS=1;SSC=1;GPV=0.010098;SPV=0.68576	GT:GQ:DP:AD:ADF:ADR	0/1:.:10:7,3:7,1:0,2	0/1:.:10:7,3:7,1:0,2	VarCount;VarMapQual;MapQualDiff;MMQSdiff;ReadLenDiff
chr21	6517803	G	A	DP=16;SS=1;SSC=1;GPV=2.5454e-07;SPV=0.76667	GT:GQ:DP:AD:ADF:ADR	1/1:.:8:1,7:0,3:1,4	1/1:.:8:1,7:0,3:1,4	VarMapQual
chr21	6526804	G	A	DP=18;SS=1;SSC=1;GPV=0.0095308;SPV=0.69005	GT:GQ:DP:AD:ADF:ADR	0/1:.:9:6,3:1,1:5,2	0/1:.:9:6,3:1,1:5,2	RefMapQual;VarMapQual
chr21	6532792	G	A	DP=16;SS=1;SSC=1;GPV=2.5454e-07;SPV=0.76667	GT:GQ:DP:AD:ADF:ADR	1/1:.:8:1,7:1,2:0,5	1/1:.:8:1,7:1,2:0,5	VarMapQual
chr21	6532941	T	C	DP=24;SS=1;SSC=0;GPV=3.101e-14;SPV=1	GT:GQ:DP:AD:ADF:ADR	1/1:.:12:0,12:0,8:0,4	1/1:.:12:0,12:0,8:0,4	VarMapQual
chr21	6536665	C	T	DP=18;SS=1;SSC=1;GPV=0.0014461;SPV=0.68141	GT:GQ:DP:AD:ADF:ADR	0/1:.:9:5,4:5,4:0,0	0/1:.:9:5,4:5,4:0,0	RefMapQual;VarMapQual
chr21	6536809	T	C	DP=26;SS=1;SSC=0;GPV=2.0165e-15;SPV=1	GT:GQ:DP:AD:ADF:ADR	1/1:.:13:0,13:0,4:0,9	1/1:.:13:0,13:0,4:0,9	VarMapQual
chr21	6540030	T	C	DP=24;SS=1;SSC=1;GPV=3.2617e-07;SPV=0.66658	GT:GQ:DP:AD:ADF:ADR	0/1:.:12:4,8:4,4:0,4	0/1:.:12:4,8:4,4:0,4	RefMapQual;VarMapQual
chr21	6545563	G	A	DP=16;SS=1;SSC=1;GPV=8.0605e-06;SPV=0.71538	GT:GQ:DP:AD:ADF:ADR	1/1:.:8:2,6:2,4:0,2	1/1:.:8:2,6:2,4:0,2	RefMapQual;VarMapQual
chr21	6546208	G	A	DP=20;SS=1;SSC=1;GPV=0.00021796;SPV=0.67186	GT:GQ:DP:AD:ADF:ADR	0/1:.:10:5,5:3,4:2,1	0/1:.:10:5,5:3,4:2,1	RefMapQual;RefAvgRL;VarMapQual;VarDist3
chr21	6547863	A	G	DP=20;SS=1;SSC=1;GPV=0.00021796;SPV=0.67186	GT:GQ:DP:AD:ADF:ADR	0/1:.:10:5,5:1,4:4,1	0/1:.:10:5,5:1,4:4,1	RefMapQual;VarMapQual;MMQSdiff
chr21	6547892	A	C	DP=28;SS=1;SSC=1;GPV=7.3043e-07;SPV=0.64822	GT:GQ:DP:AD:ADF:ADR	0/1:.:14:6,8:4,6:2,2	0/1:.:14:6,8:4,6:2,2	RefMapQual;VarMapQual;MMQSdiff
chr21	6549885	G	A	DP=26;SS=1;SSC=1;GPV=3.6611e-08;SPV=0.66362	GT:GQ:DP:AD:ADF:ADR	0/1:.:13:4,9:4,9:0,0	0/1:.:13:4,9:4,9:0,0	RefMapQual;Strand;VarMapQual
chr21	6554985	A	G	DP=18;SS=1;SSC=1;GPV=0.00017215;SPV=0.68141	GT:GQ:DP:AD:ADF:ADR	0/1:.:9:4,5:4,4:0,1	0/1:.:9:4,5:4,4:0,1	RefMapQual;VarMapQual;MMQSdiff
chr21	6559173	C	T	DP=22;SS=1;SSC=1;GPV=0.0018042;SPV=0.67028	GT:GQ:DP:AD:ADF:ADR	0/1:.:11:7,4:3,3:4,1	0/1:.:11:7,4:3,3:4,1	RefMapQual;VarMapQual
chr21	6565464	A	T	DP=22;SS=1;SSC=1;GPV=0.01057;SPV=0.68244	GT:GQ:DP:AD:ADF:ADR	0/1:.:11:8,3:2,2:6,1	0/1:.:11:8,3:2,2:6,1	RefMapQual;RefAvgRL;VarCount;VarMapQual;VarAvgRL
chr21	6565552	T	C	DP=16;SS=1;SSC=1;GPV=0.0012236;SPV=0.69037	GT:GQ:DP:AD:ADF:ADR	0/1:.:8:4,4:0,2:4,2	0/1:.:8:4,4:0,2:4,2	RefAvgRL;VarMapQual;MMQSdiff
chr21	6565590	C	T	DP=50;SS=1;SSC=2;GPV=2.1224e-05;SPV=0.62319	GT:GQ:DP:AD:ADF:ADR	0/1:.:25:18,7:4,3:14,4	0/1:.:25:18,7:4,3:14,4	RefMapQual;RefAvgRL;VarMapQual;VarMMQS
chr21	6565611	C	A	DP=48;SS=1;SSC=1;GPV=2.7817e-06;SPV=0.67028	GT:GQ:DP:AD:ADF:ADR	0/1:.:24:4,7:1,3:3,4	0/1:.:24:4,7:1,3:3,4	RefAvgRL;VarMapQual;VarMMQS;MMQSdiff
chr21	6565640	A	T	DP=76;SS=1;SSC=1;GPV=0.0032002;SPV=0.64471	GT:GQ:DP:AD:ADF:ADR	0/1:.:38:33,4:19,1:14,3	0/1:.:38:33,4:19,1:14,3	RefMapQual;VarMapQual;VarAvgRL;MinMMQSdiff
chr21	6565649	T	A	DP=70;SS=1;SSC=2;GPV=5.8055e-06;SPV=0.61168	GT:GQ:DP:AD:ADF:ADR	0/1:.:35:27,8:13,5:14,3	0/1:.:35:27,8:13,5:14,3	RefMapQual;VarMapQual;VarMMQS;VarAvgRL
chr21	6565667	A	T	DP=64;SS=1;SSC=1;GPV=0.00065891;SPV=0.63425	GT:GQ:DP:AD:ADF:ADR	0/1:.:32:26,5:16,3:10,2	0/1:.:32:26,5:16,3:10,2	RefMapQual;RefMMQS;VarMapQual;VarAvgRL;MinMMQSdiff
chr21	6565676	A	T	DP=64;SS=1;SSC=2;GPV=2.7518e-05;SPV=0.61837	GT:GQ:DP:AD:ADF:ADR	0/1:.:32:25,7:16,4:9,3	0/1:.:32:25,7:16,4:9,3	RefMapQual;VarMapQual;VarMMQS
chr21	6565679	A	G	DP=62;SS=1;SSC=1;GPV=0.0030712;SPV=0.64641	GT:GQ:DP:AD:ADF:ADR	0/1:.:31:27,4:17,2:10,2	0/1:.:31:27,4:17,2:10,2	RefMapQual;RefMMQS;VarMapQual;VarAvgRL;MinMMQSdiff
chr21	6565685	T	A	DP=58;SS=1;SSC=2;GPV=5.693e-13;SPV=0.60396	GT:GQ:DP:AD:ADF:ADR	0/1:.:29:13,16:9,9:4,7	0/1:.:29:13,16:9,9:4,7	RefMapQual;RefAvgRL;VarMapQual;VarMMQS
chr21	6565694	T	A	DP=50;SS=1;SSC=1;GPV=0.0027074;SPV=0.65174	GT:GQ:DP:AD:ADF:ADR	0/1:.:25:17,4:15,2:2,2	0/1:.:25:17,4:15,2:2,2	RefMapQual;VarMapQual;VarMMQS
chr21	6565854	T	A	DP=40;SS=1;SSC=1;GPV=0.002653;SPV=0.65262	GT:GQ:DP:AD:ADF:ADR	0/1:.:20:16,4:7,3:9,1	0/1:.:20:16,4:7,3:9,1	RefMMQS;VarMapQual;VarMMQS
chr21	6565872	A	T	DP=38;SS=1;SSC=1;GPV=1.407e-05;SPV=0.63129	GT:GQ:DP:AD:ADF:ADR	0/1:.:19:12,7:5,4:7,3	0/1:.:19:12,7:5,4:7,3	RefMMQS;VarMapQual;VarMMQS;MMQSdiff
chr21	6565875	A	G	DP=42;SS=1;SSC=1;GPV=0.0027074;SPV=0.65174	GT:GQ:DP:AD:ADF:ADR	0/1:.:21:17,4:9,1:8,3	0/1:.:21:17,4:9,1:8,3	RefMapQual;RefMMQS;VarMMQS;MMQSdiff
chr21	6565881	A	T	DP=38;SS=1;SSC=1;GPV=1.407e-05;SPV=0.63129	GT:GQ:DP:AD:ADF:ADR	0/1:.:19:12,7:7,2:5,5	0/1:.:19:12,7:7,2:5,5	RefMapQual;RefMMQS;VarMMQS
chr21	6565897	A	G	DP=40;SS=1;SSC=1;GPV=0.012773;SPV=0.66929	GT:GQ:DP:AD:ADF:ADR	0/1:.:20:17,3:10,1:7,2	0/1:.:20:17,3:10,1:7,2	RefMMQS;VarCount;VarMMQS;MMQSdiff
chr21	6565902	G	A	DP=36;SS=1;SSC=1;GPV=1.5744e-10;SPV=0.63766	GT:GQ:DP:AD:ADF:ADR	0/1:.:18:6,12:5,5:1,7	0/1:.:18:6,12:5,5:1,7	RefMapQual;RefMMQS;RefAvgRL;VarMMQS;MMQSdiff
chr21	6565908	T	A	DP=38;SS=1;SSC=1;GPV=0.012628;SPV=0.67006	GT:GQ:DP:AD:ADF:ADR	0/1:.:19:16,3:9,2:7,1	0/1:.:19:16,3:9,2:7,1	RefMMQS;VarCount;VarMMQS;MMQSdiff
chr21	6565911	A	G	DP=42;SS=1;SSC=1;GPV=0.012628;SPV=0.67006	GT:GQ:DP:AD:ADF:ADR	0/1:.:21:16,3:11,2:5,1	0/1:.:21:16,3:11,2:5,1	RefMapQual;RefMMQS;VarCount;VarMMQS;MMQSdiff
chr21	6565917	T	A	DP=40;SS=1;SSC=1;GPV=0.012287;SPV=0.67191	GT:GQ:DP:AD:ADF:ADR	0/1:.:20:14,3:8,2:6,1	0/1:.:20:14,3:8,2:6,1	RefMapQual;RefMMQS;VarCount;VarMapQual;VarMMQS
chr21	6565929	G	A	DP=38;SS=1;SSC=1;GPV=0.00047404;SPV=0.6444	GT:GQ:DP:AD:ADF:ADR	0/1:.:19:13,5:7,3:6,2	0/1:.:19:13,5:7,3:6,2	RefMapQual;RefMMQS;RefAvgRL;VarMMQS;MMQSdiff
chr21	6565944	A	T	DP=44;SS=1;SSC=2;GPV=5.7286e-08;SPV=0.61872	GT:GQ:DP:AD:ADF:ADR	0/1:.:22:12,10:8,6:4,4	0/1:.:22:12,10:8,6:4,4	RefMapQual;RefAvgRL;VarMapQual;VarMMQS;MMQSdiff
chr21	6566027	T	C	DP=20;SS=1;SSC=1;GPV=8.0605e-07;SPV=0.71176	GT:GQ:DP:AD:ADF:ADR	1/1:.:10:2,7:2,7:0,0	1/1:.:10:2,7:2,7:0,0	RefMapQual;RefAvgRL;Strand;VarMapQual;VarMMQS;MMQSdiff
chr21	6566215	G	A	DP=18;SS=1;SSC=1;GPV=0.048889;SPV=0.72028	GT:GQ:DP:AD:ADF:ADR	0/1:.:9:5,2:5,2:0,0	0/1:.:9:5,2:5,2:0,0	RefMapQual;RefAvgRL
chr21	6566242	G	A	DP=16;SS=1;SSC=1;GPV=0.0012236;SPV=0.69037	GT:GQ:DP:AD:ADF:ADR	0/1:.:8:4,4:4,3:0,1	0/1:.:8:4,4:4,3:0,1	RefMapQual;RefAvgRL
chr21	6567011	C	G	DP=22;SS=1;SSC=1;GPV=1.3117e-10;SPV=0.7619	GT:GQ:DP:AD:ADF:ADR	1/1:.:11:1,10:1,7:0,3	1/1:.:11:1,10:1,7:0,3	VarMapQual
chr21	6568492	G	A	DP=30;SS=1;SSC=1;GPV=6.1809e-05;SPV=0.64481	GT:GQ:DP:AD:ADF:ADR	0/1:.:15:9,6:5,1:4,5	0/1:.:15:9,6:5,1:4,5	RefMapQual;VarMapQual
chr21	6570996	T	C	DP=18;SS=1;SSC=0;GPV=1.1019e-10;SPV=1	GT:GQ:DP:AD:ADF:ADR	1/1:.:9:0,9:0,5:0,4	1/1:.:9:0,9:0,5:0,4	VarMapQual
chr21	6571379	T	C	DP=16;SS=1;SSC=0;GPV=1.6637e-09;SPV=1	GT:GQ:DP:AD:ADF:ADR	1/1:.:8:0,8:0,5:0,3	1/1:.:8:0,8:0,5:0,3	VarMapQual
chr21	6571506	A	G	DP=34;SS=1;SSC=0;GPV=3.5146e-20;SPV=1	GT:GQ:DP:AD:ADF:ADR	1/1:.:17:0,17:0,9:0,8	1/1:.:17:0,17:0,9:0,8	VarMapQual
chr21	6571509	G	A	DP=32;SS=1;SSC=0;GPV=5.4567e-19;SPV=1	GT:GQ:DP:AD:ADF:ADR	1/1:.:16:0,16:0,8:0,8	1/1:.:16:0,16:0,8:0,8	VarMapQual
chr21	6571751	T	C	DP=22;SS=1;SSC=0;GPV=4.7526e-13;SPV=1	GT:GQ:DP:AD:ADF:ADR	1/1:.:11:0,11:0,5:0,6	1/1:.:11:0,11:0,5:0,6	VarMapQual
chr21	6571785	C	T	DP=26;SS=1;SSC=0;GPV=2.0165e-15;SPV=1	GT:GQ:DP:AD:ADF:ADR	1/1:.:13:0,13:0,4:0,9	1/1:.:13:0,13:0,4:0,9	VarMapQual
chr21	6579218	G	A	DP=16;SS=1;SSC=0;GPV=1.6637e-09;SPV=1	GT:GQ:DP:AD:ADF:ADR	1/1:.:8:0,8:0,1:0,7	1/1:.:8:0,8:0,1:0,7	VarMapQual
chr21	6579434	C	A	DP=22;SS=1;SSC=0;GPV=4.7526e-13;SPV=1	GT:GQ:DP:AD:ADF:ADR	1/1:.:11:0,11:0,4:0,7	1/1:.:11:0,11:0,4:0,7	VarMapQual
chr21	6644191	C	G	DP=16;SS=1;SSC=1;GPV=0.0012236;SPV=0.69037	GT:GQ:DP:AD:ADF:ADR	0/1:.:8:4,4:2,3:2,1	0/1:.:8:4,4:2,3:2,1	RefMapQual;VarMapQual;MMQSdiff
chr21	6664843	A	T	DP=18;SS=1;SSC=1;GPV=8.0605e-07;SPV=0.71176	GT:GQ:DP:AD:ADF:ADR	1/1:.:9:2,7:2,3:0,4	1/1:.:9:2,7:2,3:0,4	RefMapQual;VarMapQual;ReadLenDiff
chr21	6713792	T	G	DP=16;SS=1;SSC=1;GPV=8.0605e-06;SPV=0.71538	GT:GQ:DP:AD:ADF:ADR	1/1:.:8:2,6:0,2:2,4	1/1:.:8:2,6:0,2:2,4	RefMapQual;VarMapQual;MMQSdiff
chr21	6713835	A	G	DP=16;SS=1;SSC=0;GPV=1.6637e-09;SPV=1	GT:GQ:DP:AD:ADF:ADR	1/1:.:8:0,8:0,2:0,6	1/1:.:8:0,8:0,2:0,6	VarMapQual
chr21	6801214	G	C	DP=18;SS=1;SSC=0;GPV=1.1019e-10;SPV=1	GT:GQ:DP:AD:ADF:ADR	1/1:.:9:0,9:0,6:0,3	1/1:.:9:0,9:0,6:0,3	VarMapQual
chr21	6858545	T	C	DP=18;SS=1;SSC=0;GPV=1.1019e-10;SPV=1	GT:GQ:DP:AD:ADF:ADR	1/1:.:9:0,9:0,0:0,9	1/1:.:9:0,9:0,0:0,9	Strand
chr21	6919478	G	A	DP=16;SS=1;SSC=1;GPV=0.008837;SPV=0.6958	GT:GQ:DP:AD:ADF:ADR	0/1:.:8:5,3:5,3:0,0	0/1:.:8:5,3:5,3:0,0	RefMapQual;VarMapQual
chr21	6992437	C	T	DP=16;SS=1;SSC=1;GPV=0.0012236;SPV=0.69037	GT:GQ:DP:AD:ADF:ADR	0/1:.:8:4,4:2,2:2,2	0/1:.:8:4,4:2,2:2,2	RefMapQual;VarMapQual;VarMMQS;MMQSdiff
chr21	6992446	C	T	DP=16;SS=1;SSC=1;GPV=0.00012413;SPV=0.6958	GT:GQ:DP:AD:ADF:ADR	0/1:.:8:3,5:1,3:2,2	0/1:.:8:3,5:1,3:2,2	RefMapQual;VarMapQual;VarMMQS;MMQSdiff
chr21	7024851	C	G	DP=16;SS=1;SSC=1;GPV=0.008837;SPV=0.6958	GT:GQ:DP:AD:ADF:ADR	0/1:.:8:5,3:0,1:5,2	0/1:.:8:5,3:0,1:5,2	RefMapQual;VarMapQual
chr21	7043268	G	A	DP=16;SS=1;SSC=1;GPV=0.00012413;SPV=0.6958	GT:GQ:DP:AD:ADF:ADR	0/1:.:8:3,5:1,4:2,1	0/1:.:8:3,5:1,4:2,1	RefMapQual;VarMapQual;MinMMQSdiff
chr21	7072329	G	T	DP=16;SS=1;SSC=1;GPV=8.0605e-06;SPV=0.71538	GT:GQ:DP:AD:ADF:ADR	1/1:.:8:2,6:0,2:2,4	1/1:.:8:2,6:0,2:2,4	RefMapQual;VarMapQual
chr21	7130204	C	G	DP=16;SS=1;SSC=1;GPV=0.008837;SPV=0.6958	GT:GQ:DP:AD:ADF:ADR	0/1:.:8:5,3:5,3:0,0	0/1:.:8:5,3:5,3:0,0	RefMapQual;VarMapQual
chr21	7232305	G	A	DP=44;SS=1;SSC=2;GPV=1.7873e-05;SPV=0.62651	GT:GQ:DP:AD:ADF:ADR	0/1:.:22:15,7:7,3:8,4	0/1:.:22:15,7:7,3:8,4	PASS
chr21	7232400	C	T	DP=16;SS=1;SSC=1;GPV=0.008837;SPV=0.6958	GT:GQ:DP:AD:ADF:ADR	0/1:.:8:5,3:0,0:5,3	0/1:.:8:5,3:0,0:5,3	VarReadPos;MinMMQSdiff
chr21	7236885	A	G	DP=24;SS=1;SSC=1;GPV=0.001949;SPV=0.66658	GT:GQ:DP:AD:ADF:ADR	0/1:.:12:8,4:7,3:1,1	0/1:.:12:8,4:7,3:1,1	RefMapQual;VarMapQual;VarMMQS;MMQSdiff;ReadLenDiff
chr21	7236903	A	G	DP=24;SS=1;SSC=1;GPV=0.010968;SPV=0.6798	GT:GQ:DP:AD:ADF:ADR	0/1:.:12:9,3:6,1:3,2	0/1:.:12:9,3:6,1:3,2	RefMapQual;VarMapQual;VarMMQS;MMQSdiff
chr21	7236909	A	T	DP=24;SS=1;SSC=1;GPV=0.010968;SPV=0.6798	GT:GQ:DP:AD:ADF:ADR	0/1:.:12:9,3:6,1:3,2	0/1:.:12:9,3:6,1:3,2	RefMapQual;VarMapQual;VarMMQS;MMQSdiff
chr21	7237015	T	A	DP=22;SS=1;SSC=1;GPV=0.01057;SPV=0.68244	GT:GQ:DP:AD:ADF:ADR	0/1:.:11:8,3:3,2:5,1	0/1:.:11:8,3:3,2:5,1	RefMapQual;VarCount;VarMapQual;MMQSdiff
chr21	7237030	C	G	DP=22;SS=1;SSC=1;GPV=0.01057;SPV=0.68244	GT:GQ:DP:AD:ADF:ADR	0/1:.:11:8,3:2,2:6,1	0/1:.:11:8,3:2,2:6,1	RefMapQual;RefAvgRL;VarCount;VarMapQual;MMQSdiff
chr21	7237106	C	G	DP=16;SS=1;SSC=1;GPV=0.00012413;SPV=0.6958	GT:GQ:DP:AD:ADF:ADR	0/1:.:8:3,5:0,0:3,5	0/1:.:8:3,5:0,0:3,5	RefMapQual;RefReadPos;RefMMQS;RefAvgRL;Strand;VarMapQual;VarMMQS;MMQSdiff
chr21	7244557	A	G	DP=18;SS=1;SSC=0;GPV=1.1019e-10;SPV=1	GT:GQ:DP:AD:ADF:ADR	1/1:.:9:0,9:0,7:0,2	1/1:.:9:0,9:0,7:0,2	VarMMQS
chr21	7244643	C	T	DP=24;SS=1;SSC=1;GPV=3.8815e-05;SPV=0.65786	GT:GQ:DP:AD:ADF:ADR	0/1:.:12:6,6:6,2:0,4	0/1:.:12:6,6:6,2:0,4	VarMMQS
chr21	7245991	C	T	DP=18;SS=1;SSC=1;GPV=0.0095308;SPV=0.69005	GT:GQ:DP:AD:ADF:ADR	0/1:.:9:6,3:2,2:4,1	0/1:.:9:6,3:2,2:4,1	RefMapQual;RefReadPos;RefAvgRL
chr21	7246953	C	T	DP=22;SS=1;SSC=1;GPV=2.7817e-06;SPV=0.67028	GT:GQ:DP:AD:ADF:ADR	0/1:.:11:4,7:4,4:0,3	0/1:.:11:4,7:4,4:0,3	RefAvgRL;VarAvgRL
chr21	7247388	T	A	DP=24;SS=1;SSC=0;GPV=3.101e-14;SPV=1	GT:GQ:DP:AD:ADF:ADR	1/1:.:12:0,12:0,12:0,0	1/1:.:12:0,12:0,12:0,0	PASS
chr21	7247403	T	A	DP=24;SS=1;SSC=1;GPV=0.010968;SPV=0.6798	GT:GQ:DP:AD:ADF:ADR	0/1:.:12:9,3:9,3:0,0	0/1:.:12:9,3:9,3:0,0	VarCount;VarMapQual;VarMMQS;MMQSdiff
chr21	7257896	A	G	DP=22;SS=1;SSC=1;GPV=0.00021796;SPV=0.67186	GT:GQ:DP:AD:ADF:ADR	0/1:.:11:5,5:3,4:2,1	0/1:.:11:5,5:3,4:2,1	RefAvgRL;VarMMQS;MMQSdiff
chr21	7257936	A	G	DP=30;SS=1;SSC=1;GPV=8.3837e-06;SPV=0.64238	GT:GQ:DP:AD:ADF:ADR	0/1:.:15:8,7:4,4:4,3	0/1:.:15:8,7:4,4:4,3	RefAvgRL;VarMMQS;MMQSdiff
chr21	7257939	C	T	DP=40;SS=1;SSC=1;GPV=0.002653;SPV=0.65262	GT:GQ:DP:AD:ADF:ADR	0/1:.:20:16,4:10,2:6,2	0/1:.:20:16,4:10,2:6,2	RefMMQS;VarMapQual;VarMMQS;VarAvgRL;MMQSdiff
chr21	7257940	G	T	DP=44;SS=1;SSC=1;GPV=0.0001027;SPV=0.63198	GT:GQ:DP:AD:ADF:ADR	0/1:.:22:16,6:8,4:8,2	0/1:.:22:16,6:8,4:8,2	RefAvgRL;VarMMQS;MMQSdiff
chr21	7257965	A	G	DP=58;SS=1;SSC=2;GPV=7.4863e-07;SPV=0.61234	GT:GQ:DP:AD:ADF:ADR	0/1:.:29:19,9:13,4:6,5	0/1:.:29:19,9:13,4:6,5	RefAvgRL;VarMMQS;MMQSdiff
chr21	7257969	T	C	DP=50;SS=1;SSC=1;GPV=0.012628;SPV=0.67006	GT:GQ:DP:AD:ADF:ADR	0/1:.:25:16,3:9,2:7,1	0/1:.:25:16,3:9,2:7,1	RefMMQS;RefAvgRL;VarCount;VarMMQS;MinMMQSdiff
chr21	7257973	G	A	DP=68;SS=1;SSC=2;GPV=2.416e-05;SPV=0.62076	GT:GQ:DP:AD:ADF:ADR	0/1:.:34:21,7:13,4:8,3	0/1:.:34:21,7:13,4:8,3	RefMapQual;RefMMQS;RefAvgRL;VarMapQual;VarMMQS;MMQSdiff
chr21	7257978	G	A	DP=66;SS=1;SSC=2;GPV=0.00014106;SPV=0.62459	GT:GQ:DP:AD:ADF:ADR	0/1:.:33:27,6:18,4:9,2	0/1:.:33:27,6:18,4:9,2	RefMMQS;RefAvgRL;VarMMQS;MMQSdiff
chr21	7257979	T	C	DP=64;SS=1;SSC=1;GPV=0.00066774;SPV=0.63386	GT:GQ:DP:AD:ADF:ADR	0/1:.:32:27,5:18,3:9,2	0/1:.:32:27,5:18,3:9,2	RefMMQS;RefAvgRL;VarMMQS;MMQSdiff
chr21	7257983	G	C	DP=62;SS=1;SSC=1;GPV=0.0029874;SPV=0.64756	GT:GQ:DP:AD:ADF:ADR	0/1:.:31:24,4:19,1:5,3	0/1:.:31:24,4:19,1:5,3	RefMMQS;VarMapQual;VarAvgRL;MinMMQSdiff;ReadLenDiff
chr21	7257986	G	T	DP=62;SS=1;SSC=1;GPV=0.000618;SPV=0.63617	GT:GQ:DP:AD:ADF:ADR	0/1:.:31:22,5:16,3:6,2	0/1:.:31:22,5:16,3:6,2	RefMMQS;RefAvgRL;VarMMQS;MMQSdiff
chr21	7257988	G	A	DP=60;SS=1;SSC=2;GPV=2.416e-05;SPV=0.62076	GT:GQ:DP:AD:ADF:ADR	0/1:.:30:21,7:16,4:5,3	0/1:.:30:21,7:16,4:5,3	RefMMQS;VarMapQual;VarMMQS;VarAvgRL;MinMMQSdiff;ReadLenDiff
chr21	7257991	C	G	DP=58;SS=1;SSC=2;GPV=6.4267e-07;SPV=0.61439	GT:GQ:DP:AD:ADF:ADR	0/1:.:29:17,9:14,5:3,4	0/1:.:29:17,9:14,5:3,4	RefMMQS;RefAvgRL;VarMMQS;MMQSdiff
chr21	7258012	T	A	DP=50;SS=1;SSC=1;GPV=0.0028851;SPV=0.64903	GT:GQ:DP:AD:ADF:ADR	0/1:.:25:21,4:13,2:8,2	0/1:.:25:21,4:13,2:8,2	RefMMQS;VarMapQual;VarMMQS;VarAvgRL;MMQSdiff
chr21	7258014	C	T	DP=50;SS=1;SSC=1;GPV=9.7866e-05;SPV=0.63314	GT:GQ:DP:AD:ADF:ADR	0/1:.:25:15,6:10,3:5,3	0/1:.:25:15,6:10,3:5,3	RefMMQS;VarMMQS;MMQSdiff
chr21	7258024	G	T	DP=40;SS=1;SSC=2;GPV=2.3315e-06;SPV=0.62624	GT:GQ:DP:AD:ADF:ADR	0/1:.:20:12,8:6,5:6,3	0/1:.:20:12,8:6,5:6,3	RefMMQS;VarMapQual;VarMMQS;VarAvgRL;MMQSdiff;ReadLenDiff
chr21	7258104	T	C	DP=50;SS=1;SSC=2;GPV=5.8874e-07;SPV=0.61559	GT:GQ:DP:AD:ADF:ADR	0/1:.:25:16,9:9,5:7,4	0/1:.:25:16,9:9,5:7,4	VarMMQS;MMQSdiff
chr21	7258133	T	G	DP=32;SS=1;SSC=1;GPV=6.1809e-05;SPV=0.64481	GT:GQ:DP:AD:ADF:ADR	0/1:.:16:9,6:9,4:0,2	0/1:.:16:9,6:9,4:0,2	VarMMQS;MMQSdiff
chr21	7258137	C	A	DP=32;SS=1;SSC=1;GPV=0.002188;SPV=0.66119	GT:GQ:DP:AD:ADF:ADR	0/1:.:16:10,4:10,4:0,0	0/1:.:16:10,4:10,4:0,0	VarMMQS;MMQSdiff
chr21	7258171	A	G	DP=40;SS=1;SSC=2;GPV=2.3315e-06;SPV=0.62624	GT:GQ:DP:AD:ADF:ADR	0/1:.:20:12,8:9,4:3,4	0/1:.:20:12,8:9,4:3,4	VarMMQS;MMQSdiff
chr21	7258294	T	G	DP=36;SS=1;SSC=1;GPV=7.5302e-05;SPV=0.63966	GT:GQ:DP:AD:ADF:ADR	0/1:.:18:11,6:4,2:7,4	0/1:.:18:11,6:4,2:7,4	VarMMQS;VarAvgRL;MMQSdiff;ReadLenDiff
chr21	7258749	G	T	DP=32;SS=1;SSC=1;GPV=0.012087;SPV=0.67303	GT:GQ:DP:AD:ADF:ADR	0/1:.:16:13,3:1,0:12,3	0/1:.:16:13,3:1,0:12,3	RefMapQual;RefMMQS;RefAvgRL;VarCount;VarMapQual;VarAvgRL;MinMMQSdiff
chr21	7258750	G	C	DP=32;SS=1;SSC=1;GPV=0.01186;SPV=0.67433	GT:GQ:DP:AD:ADF:ADR	0/1:.:16:12,3:1,0:11,3	0/1:.:16:12,3:1,0:11,3	RefMapQual;RefMMQS;RefAvgRL;VarCount;VarMapQual;VarAvgRL;MinMMQSdiff
chr21	7258759	G	C	DP=42;SS=1;SSC=2;GPV=1.6656e-05;SPV=0.62789	GT:GQ:DP:AD:ADF:ADR	0/1:.:21:14,7:2,5:12,2	0/1:.:21:14,7:2,5:12,2	RefMapQual;RefMMQS;RefAvgRL;VarMapQual;VarReadPos;VarAvgRL;MinMMQSdiff
chr21	7258790	G	C	DP=190;SS=1;SSC=2;GPV=0;SPV=0.56411	GT:GQ:DP:AD:ADF:ADR	0/1:.:95:27,66:12,27:15,39	0/1:.:95:27,66:12,27:15,39	RefMapQual;RefAvgRL;VarMapQual;VarAvgRL;MinMMQSdiff
chr21	7258810	A	G	DP=28;SS=1;SSC=1;GPV=3.9563e-09;SPV=0.66119	GT:GQ:DP:AD:ADF:ADR	0/1:.:14:4,10:1,3:3,7	0/1:.:14:4,10:1,3:3,7	RefAvgRL;VarMapQual;VarAvgRL
chr21	7258855	G	A	DP=40;SS=1;SSC=1;GPV=0.00051483;SPV=0.64179	GT:GQ:DP:AD:ADF:ADR	0/1:.:20:15,5:10,4:5,1	0/1:.:20:15,5:10,4:5,1	RefMMQS;VarMMQS;MMQSdiff
chr21	7258873	G	C	DP=50;SS=1;SSC=1;GPV=9.2118e-12;SPV=0.6444	GT:GQ:DP:AD:ADF:ADR	0/1:.:25:5,13:5,6:0,7	0/1:.:25:5,13:5,6:0,7	VarMMQS;MMQSdiff
chr21	7258887	T	G	DP=58;SS=1;SSC=2;GPV=2.1411e-17;SPV=0.62918	GT:GQ:DP:AD:ADF:ADR	1/1:.:29:6,19:6,11:0,8	0/1:.:29:6,19:6,11:0,8	VarMMQS;MMQSdiff
chr21	7258902	C	T	DP=60;SS=1;SSC=2;GPV=4.8659e-20;SPV=0.62009	GT:GQ:DP:AD:ADF:ADR	1/1:.:30:7,22:7,13:0,9	0/1:.:30:7,22:7,13:0,9	RefMMQS;VarMMQS;MMQSdiff
chr21	7258915	T	C	DP=88;SS=1;SSC=2;GPV=8.282e-09;SPV=0.5957	GT:GQ:DP:AD:ADF:ADR	0/1:.:44:29,12:18,5:11,7	0/1:.:44:29,12:18,5:11,7	RefMMQS;VarMMQS;MMQSdiff
chr21	7258926	A	G	DP=92;SS=1;SSC=2;GPV=2.9965e-07;SPV=0.59951	GT:GQ:DP:AD:ADF:ADR	0/1:.:46:36,10:23,5:13,5	0/1:.:46:36,10:23,5:13,5	RefMMQS;VarMapQual;VarMMQS;VarAvgRL;MinMMQSdiff;ReadLenDiff
chr21	7258929	A	T	DP=94;SS=1;SSC=2;GPV=7.6032e-06;SPV=0.60773	GT:GQ:DP:AD:ADF:ADR	0/1:.:47:39,8:20,7:19,1	0/1:.:47:39,8:20,7:19,1	RefMMQS;VarMapQual;VarMMQS;MMQSdiff
chr21	7258939	A	G	DP=98;SS=1;SSC=2;GPV=3.6214e-05;SPV=0.61348	GT:GQ:DP:AD:ADF:ADR	0/1:.:49:40,7:23,1:17,6	0/1:.:49:40,7:23,1:17,6	RefMMQS;VarMapQual;VarMMQS;VarAvgRL;MinMMQSdiff;ReadLenDiff
chr21	7258946	T	G	DP=96;SS=1;SSC=2;GPV=2.7611e-16;SPV=0.58531	GT:GQ:DP:AD:ADF:ADR	0/1:.:48:22,21:10,18:12,3	0/1:.:48:22,21:10,18:12,3	RefMapQual;RefMMQS;RefAvgRL;VarMMQS;MMQSdiff
chr21	7258950	T	A	DP=94;SS=1;SSC=2;GPV=0.0001634;SPV=0.62132	GT:GQ:DP:AD:ADF:ADR	0/1:.:47:38,6:23,5:15,1	0/1:.:47:38,6:23,5:15,1	RefMMQS;RefAvgRL;VarMapQual;VarMMQS;MMQSdiff
chr21	7258964	A	G	DP=84;SS=1;SSC=2;GPV=1.2905e-14;SPV=0.58754	GT:GQ:DP:AD:ADF:ADR	0/1:.:42:22,19:9,14:13,5	0/1:.:42:22,19:9,14:13,5	RefMapQual;RefMMQS;RefAvgRL;VarMMQS;MMQSdiff
chr21	7258977	G	T	DP=66;SS=1;SSC=1;GPV=0.00066774;SPV=0.63386	GT:GQ:DP:AD:ADF:ADR	0/1:.:33:27,5:20,1:7,4	0/1:.:33:27,5:20,1:7,4	RefMMQS;RefAvgRL;VarMMQS;MMQSdiff
chr21	7258995	G	T	DP=30;SS=1;SSC=1;GPV=0.00036855;SPV=0.65271	GT:GQ:DP:AD:ADF:ADR	0/1:.:15:9,5:5,3:4,2	0/1:.:15:9,5:5,3:4,2	RefAvgRL;VarMapQual;VarMMQS;VarAvgRL;MMQSdiff
chr21	7259288	A	G	DP=40;SS=1;SSC=1;GPV=0.012287;SPV=0.67191	GT:GQ:DP:AD:ADF:ADR	0/1:.:20:14,3:5,2:9,1	0/1:.:20:14,3:5,2:9,1	RefAvgRL;VarCount;VarMMQS;VarAvgRL;MMQSdiff
chr21	7259295	G	T	DP=58;SS=1;SSC=1;GPV=0.013641;SPV=0.66494	GT:GQ:DP:AD:ADF:ADR	0/1:.:29:26,3:12,2:14,1	0/1:.:29:26,3:12,2:14,1	RefMapQual;RefMMQS;RefAvgRL;VarAvgRL;MinMMQSdiff
chr21	7259296	G	T	DP=58;SS=1;SSC=1;GPV=0.013641;SPV=0.66494	GT:GQ:DP:AD:ADF:ADR	0/1:.:29:26,3:12,2:14,1	0/1:.:29:26,3:12,2:14,1	RefMapQual;RefMMQS;RefAvgRL;VarAvgRL;MinMMQSdiff
chr21	7259334	A	T	DP=40;SS=1;SSC=2;GPV=2.0535e-06;SPV=0.62843	GT:GQ:DP:AD:ADF:ADR	0/1:.:20:11,8:3,7:8,1	0/1:.:20:11,8:3,7:8,1	RefAvgRL;VarMapQual;VarMMQS;VarAvgRL;MMQSdiff
chr21	7259753	T	C	DP=26;SS=1;SSC=1;GPV=0.00033576;SPV=0.65592	GT:GQ:DP:AD:ADF:ADR	0/1:.:13:8,5:6,4:2,1	0/1:.:13:8,5:6,4:2,1	RefMapQual;RefMMQS;RefAvgRL;VarMMQS;MMQSdiff
chr21	7259767	G	C	DP=54;SS=1;SSC=2;GPV=0.00011939;SPV=0.62842	GT:GQ:DP:AD:ADF:ADR	0/1:.:27:20,6:15,4:5,2	0/1:.:27:20,6:15,4:5,2	RefMapQual;RefMMQS;RefAvgRL;VarMMQS;VarAvgRL;MMQSdiff
chr21	7259773	T	C	DP=56;SS=1;SSC=2;GPV=0.00011153;SPV=0.63002	GT:GQ:DP:AD:ADF:ADR	0/1:.:28:18,6:14,4:4,2	0/1:.:28:18,6:14,4:4,2	RefMapQual;RefMMQS;RefAvgRL;VarMMQS;VarAvgRL;MMQSdiff
chr21	7259774	G	A	DP=54;SS=1;SSC=2;GPV=0.000123;SPV=0.62773	GT:GQ:DP:AD:ADF:ADR	0/1:.:27:21,6:15,4:6,2	0/1:.:27:21,6:15,4:6,2	RefMapQual;RefMMQS;RefAvgRL;VarMMQS;VarAvgRL;MMQSdiff
chr21	7259784	G	A	DP=60;SS=1;SSC=2;GPV=6.9602e-07;SPV=0.61331	GT:GQ:DP:AD:ADF:ADR	0/1:.:30:18,9:15,6:3,3	0/1:.:30:18,9:15,6:3,3	RefMapQual;RefMMQS;RefAvgRL;VarMMQS;VarAvgRL;MMQSdiff
chr21	7259787	G	A	DP=60;SS=1;SSC=1;GPV=0.013571;SPV=0.66527	GT:GQ:DP:AD:ADF:ADR	0/1:.:30:25,3:17,2:8,1	0/1:.:30:25,3:17,2:8,1	RefMapQual;RefMMQS;RefAvgRL;VarCount;VarMMQS;VarAvgRL;MMQSdiff
chr21	7259800	A	G	DP=52;SS=1;SSC=2;GPV=7.7415e-08;SPV=0.61492	GT:GQ:DP:AD:ADF:ADR	0/1:.:26:14,10:7,9:7,1	0/1:.:26:14,10:7,9:7,1	RefMMQS;RefAvgRL;VarMapQual;VarMMQS;VarAvgRL;MMQSdiff
chr21	7259805	G	C	DP=46;SS=1;SSC=2;GPV=0.00010724;SPV=0.63094	GT:GQ:DP:AD:ADF:ADR	0/1:.:23:17,6:11,4:6,2	0/1:.:23:17,6:11,4:6,2	RefMapQual;RefMMQS;RefAvgRL;VarMMQS;VarAvgRL;MMQSdiff
chr21	7259808	T	C	DP=50;SS=1;SSC=2;GPV=0.00010724;SPV=0.63094	GT:GQ:DP:AD:ADF:ADR	0/1:.:25:17,6:11,4:6,2	0/1:.:25:17,6:11,4:6,2	RefMMQS;RefAvgRL;VarMMQS;VarAvgRL;MMQSdiff
chr21	7259810	G	C	DP=48;SS=1;SSC=1;GPV=9.2733e-05;SPV=0.63445	GT:GQ:DP:AD:ADF:ADR	0/1:.:24:14,6:8,4:6,2	0/1:.:24:14,6:8,4:6,2	RefMapQual;RefMMQS;RefAvgRL;VarMMQS;VarAvgRL;MMQSdiff
chr21	7260062	T	G	DP=18;SS=1;SSC=1;GPV=0.0012236;SPV=0.69037	GT:GQ:DP:AD:ADF:ADR	0/1:.:9:4,4:3,1:1,3	0/1:.:9:4,4:3,1:1,3	RefMMQS;VarMMQS;MinMMQSdiff
chr21	7260115	G	T	DP=34;SS=1;SSC=1;GPV=0.012287;SPV=0.67191	GT:GQ:DP:AD:ADF:ADR	0/1:.:17:14,3:4,1:10,2	0/1:.:17:14,3:4,1:10,2	RefAvgRL;VarMMQS;MMQSdiff
chr21	7260283	C	T	DP=26;SS=1;SSC=1;GPV=4.6796e-05;SPV=0.65245	GT:GQ:DP:AD:ADF:ADR	0/1:.:13:7,6:6,5:1,1	0/1:.:13:7,6:6,5:1,1	VarMapQual;VarMMQS;MMQSdiff
chr21	7260350	G	A	DP=20;SS=1;SSC=1;GPV=0.001638;SPV=0.67504	GT:GQ:DP:AD:ADF:ADR	0/1:.:10:6,4:4,1:2,3	0/1:.:10:6,4:4,1:2,3	RefMMQS;MinMMQSdiff
chr21	7260404	T	G	DP=20;SS=1;SSC=1;GPV=0.001638;SPV=0.67504	GT:GQ:DP:AD:ADF:ADR	0/1:.:10:6,4:0,0:6,4	0/1:.:10:6,4:0,0:6,4	VarMapQual;VarAvgRL;ReadLenDiff
chr21	7260507	A	G	DP=28;SS=1;SSC=1;GPV=0.00036855;SPV=0.65271	GT:GQ:DP:AD:ADF:ADR	0/1:.:14:9,5:6,3:3,2	0/1:.:14:9,5:6,3:3,2	RefMMQS;RefAvgRL;VarMMQS;MMQSdiff
chr21	7260567	A	G	DP=22;SS=1;SSC=1;GPV=0.0018042;SPV=0.67028	GT:GQ:DP:AD:ADF:ADR	0/1:.:11:7,4:4,3:3,1	0/1:.:11:7,4:4,3:3,1	RefMMQS;RefAvgRL;VarMMQS;MinMMQSdiff
chr21	7260598	G	A	DP=24;SS=1;SSC=1;GPV=0.0018042;SPV=0.67028	GT:GQ:DP:AD:ADF:ADR	0/1:.:12:7,4:4,2:3,2	0/1:.:12:7,4:4,2:3,2	VarMMQS;MMQSdiff
chr21	7260603	A	G	DP=24;SS=1;SSC=1;GPV=0.001949;SPV=0.66658	GT:GQ:DP:AD:ADF:ADR	0/1:.:12:8,4:4,2:4,2	0/1:.:12:8,4:4,2:4,2	VarMMQS;MMQSdiff
chr21	7260614	G	A	DP=34;SS=1;SSC=1;GPV=1.7305e-07;SPV=0.63407	GT:GQ:DP:AD:ADF:ADR	0/1:.:17:8,9:4,6:4,3	0/1:.:17:8,9:4,6:4,3	VarMMQS;MMQSdiff
chr21	7260647	G	A	DP=26;SS=1;SSC=1;GPV=5.4595e-06;SPV=0.65245	GT:GQ:DP:AD:ADF:ADR	0/1:.:13:6,7:3,3:3,4	0/1:.:13:6,7:3,3:3,4	VarMMQS;MMQSdiff
chr21	7260655	A	G	DP=26;SS=1;SSC=1;GPV=5.4595e-06;SPV=0.65245	GT:GQ:DP:AD:ADF:ADR	0/1:.:13:6,7:3,3:3,4	0/1:.:13:6,7:3,3:3,4	VarMMQS;MMQSdiff
chr21	7260665	A	G	DP=26;SS=1;SSC=1;GPV=0.002076;SPV=0.66362	GT:GQ:DP:AD:ADF:ADR	0/1:.:13:9,4:3,3:6,1	0/1:.:13:9,4:3,3:6,1	VarMMQS;MMQSdiff
chr21	7260680	G	A	DP=26;SS=1;SSC=1;GPV=5.4595e-06;SPV=0.65245	GT:GQ:DP:AD:ADF:ADR	0/1:.:13:6,7:3,3:3,4	0/1:.:13:6,7:3,3:3,4	VarMMQS;MMQSdiff
chr21	7260726	G	A	DP=18;SS=1;SSC=1;GPV=1.4831e-05;SPV=0.69005	GT:GQ:DP:AD:ADF:ADR	0/1:.:9:3,6:0,5:3,1	0/1:.:9:3,6:0,5:3,1	VarMMQS;MMQSdiff
chr21	7260869	G	A	DP=20;SS=1;SSC=1;GPV=2.2548e-05;SPV=0.67504	GT:GQ:DP:AD:ADF:ADR	0/1:.:10:4,6:4,2:0,4	0/1:.:10:4,6:4,2:0,4	RefMapQual;RefMMQS;RefAvgRL;VarMMQS
chr21	7261121	A	G	DP=28;SS=1;SSC=1;GPV=0.00036855;SPV=0.65271	GT:GQ:DP:AD:ADF:ADR	0/1:.:14:9,5:9,5:0,0	0/1:.:14:9,5:9,5:0,0	RefAvgRL;Strand;VarMapQual;VarMMQS;VarAvgRL;ReadLenDiff
chr21	7261124	G	T	DP=30;SS=1;SSC=1;GPV=0.01186;SPV=0.67433	GT:GQ:DP:AD:ADF:ADR	0/1:.:15:12,3:12,3:0,0	0/1:.:15:12,3:12,3:0,0	RefMapQual;RefAvgRL;VarCount;VarMapQual;VarMMQS;VarAvgRL;MMQSdiff
chr21	7261134	T	G	DP=28;SS=1;SSC=1;GPV=0.011603;SPV=0.67585	GT:GQ:DP:AD:ADF:ADR	0/1:.:14:11,3:10,3:1,0	0/1:.:14:11,3:10,3:1,0	VarCount;VarMapQual;VarMMQS;VarAvgRL;VarDist3;MMQSdiff;ReadLenDiff
chr21	7261142	T	C	DP=30;SS=1;SSC=1;GPV=0.01186;SPV=0.67433	GT:GQ:DP:AD:ADF:ADR	0/1:.:15:12,3:11,2:1,1	0/1:.:15:12,3:11,2:1,1	RefMapQual;RefAvgRL;RefDist3;VarCount;VarMMQS;MMQSdiff
chr21	7261154	T	G	DP=16;SS=1;SSC=1;GPV=0.048889;SPV=0.72028	GT:GQ:DP:AD:ADF:ADR	0/1:.:8:5,2:3,1:2,1	0/1:.:8:5,2:3,1:2,1	RefMMQS;VarMMQS;MMQSdiff;ReadLenDiff
chr21	7261156	C	A	DP=16;SS=1;SSC=1;GPV=0.048889;SPV=0.72028	GT:GQ:DP:AD:ADF:ADR	0/1:.:8:5,2:3,1:2,1	0/1:.:8:5,2:3,1:2,1	RefMMQS;VarMMQS;MMQSdiff;ReadLenDiff
chr21	7261168	G	A	DP=36;SS=1;SSC=1;GPV=0.012467;SPV=0.67093	GT:GQ:DP:AD:ADF:ADR	0/1:.:18:15,3:6,1:9,2	0/1:.:18:15,3:6,1:9,2	RefMMQS;VarCount;VarReadPos;VarMMQS;MMQSdiff
chr21	7261181	A	G	DP=38;SS=1;SSC=2;GPV=2.0535e-06;SPV=0.62843	GT:GQ:DP:AD:ADF:ADR	0/1:.:19:11,8:3,2:8,6	0/1:.:19:11,8:3,2:8,6	RefMMQS;VarMMQS;MMQSdiff
chr21	7261186	A	G	DP=40;SS=1;SSC=2;GPV=3.0187e-11;SPV=0.62947	GT:GQ:DP:AD:ADF:ADR	0/1:.:20:7,13:3,3:4,10	0/1:.:20:7,13:3,3:4,10	RefMMQS;RefAvgRL;VarMMQS;MMQSdiff
chr21	7261194	G	A	DP=40;SS=1;SSC=1;GPV=0.0024562;SPV=0.65599	GT:GQ:DP:AD:ADF:ADR	0/1:.:20:13,4:5,1:8,3	0/1:.:20:13,4:5,1:8,3	RefMMQS;VarMMQS;MinMMQSdiff
chr21	7261196	A	G	DP=40;SS=1;SSC=1;GPV=8.1472e-05;SPV=0.63766	GT:GQ:DP:AD:ADF:ADR	0/1:.:20:12,6:5,1:7,5	0/1:.:20:12,6:5,1:7,5	RefMMQS;VarMapQual;VarMMQS;MMQSdiff
chr21	7261202	T	G	DP=42;SS=1;SSC=1;GPV=0.00053293;SPV=0.64071	GT:GQ:DP:AD:ADF:ADR	0/1:.:21:16,5:5,2:11,3	0/1:.:21:16,5:5,2:11,3	RefMMQS;VarMMQS
chr21	7261206	A	G	DP=40;SS=1;SSC=2;GPV=2.0535e-06;SPV=0.62843	GT:GQ:DP:AD:ADF:ADR	0/1:.:20:11,8:3,3:8,5	0/1:.:20:11,8:3,3:8,5	RefMMQS;VarMMQS
chr21	7261207	T	C	DP=40;SS=1;SSC=1;GPV=0.00051483;SPV=0.64179	GT:GQ:DP:AD:ADF:ADR	0/1:.:20:15,5:5,2:10,3	0/1:.:20:15,5:5,2:10,3	RefMMQS;VarMMQS;MinMMQSdiff
chr21	7261209	G	A	DP=40;SS=1;SSC=1;GPV=0.012628;SPV=0.67006	GT:GQ:DP:AD:ADF:ADR	0/1:.:20:16,3:4,1:12,2	0/1:.:20:16,3:4,1:12,2	RefMMQS;VarCount;VarMapQual;VarMMQS;MinMMQSdiff
chr21	7261210	T	A	DP=38;SS=1;SSC=1;GPV=1.349e-13;SPV=0.67191	GT:GQ:DP:AD:ADF:ADR	1/1:.:19:3,14:1,4:2,10	0/1:.:19:3,14:1,4:2,10	RefMapQual;RefMMQS;VarMMQS
chr21	7261219	G	A	DP=48;SS=1;SSC=2;GPV=3.7193e-07;SPV=0.62213	GT:GQ:DP:AD:ADF:ADR	0/1:.:24:12,9:5,4:7,5	0/1:.:24:12,9:5,4:7,5	RefMMQS;VarMMQS
chr21	7261221	T	A	DP=48;SS=1;SSC=1;GPV=0.00057985;SPV=0.6381	GT:GQ:DP:AD:ADF:ADR	0/1:.:24:19,5:6,2:13,3	0/1:.:24:19,5:6,2:13,3	RefMMQS;VarMMQS;MMQSdiff
chr21	7261222	C	T	DP=48;SS=1;SSC=1;GPV=0.0028033;SPV=0.65025	GT:GQ:DP:AD:ADF:ADR	0/1:.:24:19,4:5,2:14,2	0/1:.:24:19,4:5,2:14,2	RefMMQS;VarMMQS;MMQSdiff
chr21	7261252	T	A	DP=70;SS=1;SSC=2;GPV=0.00014358;SPV=0.62419	GT:GQ:DP:AD:ADF:ADR	0/1:.:35:28,6:15,2:13,4	0/1:.:35:28,6:15,2:13,4	RefMapQual;RefMMQS;RefAvgRL;VarMMQS;MMQSdiff
chr21	7261261	A	G	DP=60;SS=1;SSC=1;GPV=0.00064957;SPV=0.63468	GT:GQ:DP:AD:ADF:ADR	0/1:.:30:25,5:14,1:11,4	0/1:.:30:25,5:14,1:11,4	RefMapQual;RefMMQS;RefAvgRL;VarMMQS;MMQSdiff
chr21	7261266	A	G	DP=52;SS=1;SSC=1;GPV=0.00060611;SPV=0.63676	GT:GQ:DP:AD:ADF:ADR	0/1:.:26:21,5:13,1:8,4	0/1:.:26:21,5:13,1:8,4	RefMapQual;RefMMQS;RefAvgRL;VarReadPos;VarMMQS;MMQSdiff
chr21	7261300	G	A	DP=18;SS=1;SSC=1;GPV=0.0095308;SPV=0.69005	GT:GQ:DP:AD:ADF:ADR	0/1:.:9:6,3:3,2:3,1	0/1:.:9:6,3:3,2:3,1	RefMapQual;RefAvgRL;VarCount;VarMMQS;MMQSdiff
chr21	7261505	T	A	DP=18;SS=1;SSC=1;GPV=0.0095308;SPV=0.69005	GT:GQ:DP:AD:ADF:ADR	0/1:.:9:6,3:6,3:0,0	0/1:.:9:6,3:6,3:0,0	RefAvgRL;VarMapQual;VarMMQS;VarAvgRL;MMQSdiff
chr21	7261524	A	G	DP=18;SS=1;SSC=1;GPV=0.0095308;SPV=0.69005	GT:GQ:DP:AD:ADF:ADR	0/1:.:9:6,3:6,1:0,2	0/1:.:9:6,3:6,1:0,2	RefMapQual;RefAvgRL;VarMMQS;VarDist3;MMQSdiff
chr21	7261619	G	A	DP=20;SS=1;SSC=1;GPV=0.00021796;SPV=0.67186	GT:GQ:DP:AD:ADF:ADR	0/1:.:10:5,5:1,1:4,4	0/1:.:10:5,5:1,1:4,4	RefMMQS;VarMapQual;VarMMQS;MinMMQSdiff
chr21	7261637	T	C	DP=16;SS=1;SSC=0;GPV=7.77e-05;SPV=1	GT:GQ:DP:AD:ADF:ADR	1/1:.:8:0,4:0,0:0,4	1/1:.:8:0,4:0,0:0,4	VarMMQS
chr21	7261643	T	A	DP=16;SS=1;SSC=0;GPV=7.77e-05;SPV=1	GT:GQ:DP:AD:ADF:ADR	1/1:.:8:0,4:0,0:0,4	1/1:.:8:0,4:0,0:0,4	VarMMQS
chr21	7274809	T	C	DP=16;SS=1;SSC=1;GPV=0.00012413;SPV=0.6958	GT:GQ:DP:AD:ADF:ADR	0/1:.:8:3,5:3,5:0,0	0/1:.:8:3,5:3,5:0,0	VarMapQual;VarMMQS;MMQSdiff
chr21	7274811	T	G	DP=16;SS=1;SSC=1;GPV=0.00012413;SPV=0.6958	GT:GQ:DP:AD:ADF:ADR	0/1:.:8:3,5:3,5:0,0	0/1:.:8:3,5:3,5:0,0	VarMapQual;VarMMQS;MMQSdiff
chr21	7274822	T	A	DP=16;SS=1;SSC=1;GPV=0.00012413;SPV=0.6958	GT:GQ:DP:AD:ADF:ADR	0/1:.:8:3,5:3,5:0,0	0/1:.:8:3,5:3,5:0,0	VarMapQual;VarMMQS;MMQSdiff
chr21	7279934	C	G	DP=16;SS=1;SSC=0;GPV=1.6637e-09;SPV=1	GT:GQ:DP:AD:ADF:ADR	1/1:.:8:0,8:0,8:0,0	1/1:.:8:0,8:0,8:0,0	Strand
chr21	7279936	T	C	DP=22;SS=1;SSC=1;GPV=1.7905e-07;SPV=0.68244	GT:GQ:DP:AD:ADF:ADR	0/1:.:11:3,8:3,8:0,0	0/1:.:11:3,8:3,8:0,0	RefReadPos;RefAvgRL;Strand;MMQSdiff
chr21	7289748	T	G	DP=24;SS=1;SSC=1;GPV=1.0078e-11;SPV=0.76087	GT:GQ:DP:AD:ADF:ADR	1/1:.:12:1,11:0,7:1,4	1/1:.:12:1,11:0,7:1,4	VarMapQual;VarMMQS
chr21	7289781	G	A	DP=24;SS=1;SSC=1;GPV=1.0078e-11;SPV=0.76087	GT:GQ:DP:AD:ADF:ADR	1/1:.:12:1,11:0,7:1,4	1/1:.:12:1,11:0,7:1,4	VarMMQS
chr21	7289863	T	G	DP=32;SS=1;SSC=1;GPV=8.0292e-10;SPV=0.64787	GT:GQ:DP:AD:ADF:ADR	0/1:.:16:5,11:1,4:4,7	0/1:.:16:5,11:1,4:4,7	VarMMQS;MMQSdiff
chr21	7290851	A	C	DP=20;SS=1;SSC=1;GPV=7.7086e-08;SPV=0.70898	GT:GQ:DP:AD:ADF:ADR	1/1:.:10:2,8:0,2:2,6	1/1:.:10:2,8:0,2:2,6	PASS
chr21	7296538	A	G	DP=16;SS=1;SSC=1;GPV=0.0012236;SPV=0.69037	GT:GQ:DP:AD:ADF:ADR	0/1:.:8:4,4:1,3:3,1	0/1:.:8:4,4:1,3:3,1	RefMapQual;RefMMQS;VarMMQS;MinMMQSdiff
chr21	7296546	A	G	DP=16;SS=1;SSC=0;GPV=5.4125e-06;SPV=1	GT:GQ:DP:AD:ADF:ADR	1/1:.:8:0,5:0,4:0,1	0/1:.:8:0,5:0,4:0,1	VarMapQual;VarMMQS
chr21	7387586	G	A	DP=18;SS=1;SSC=1;GPV=0.0095308;SPV=0.69005	GT:GQ:DP:AD:ADF:ADR	0/1:.:9:6,3:6,3:0,0	0/1:.:9:6,3:6,3:0,0	RefMapQual;VarMapQual;MMQSdiff
chr21	7425047	G	A	DP=18;SS=1;SSC=1;GPV=0.00017215;SPV=0.68141	GT:GQ:DP:AD:ADF:ADR	0/1:.:9:4,5:4,4:0,1	0/1:.:9:4,5:4,4:0,1	RefMapQual;VarMapQual;MinMMQSdiff
chr21	7426513	A	G	DP=16;SS=1;SSC=1;GPV=0.0012236;SPV=0.69037	GT:GQ:DP:AD:ADF:ADR	0/1:.:8:4,4:4,3:0,1	0/1:.:8:4,4:4,3:0,1	RefMapQual;VarMapQual;VarMMQS;VarAvgRL;MMQSdiff;ReadLenDiff
chr21	7607261	A	G	DP=16;SS=1;SSC=1;GPV=0.0012236;SPV=0.69037	GT:GQ:DP:AD:ADF:ADR	0/1:.:8:4,4:0,2:4,2	0/1:.:8:4,4:0,2:4,2	RefMapQual;VarMapQual;MMQSdiff
chr21	7781807	T	A	DP=28;SS=1;SSC=1;GPV=5.6872e-14;SPV=0.75926	GT:GQ:DP:AD:ADF:ADR	1/1:.:14:1,13:1,7:0,6	1/1:.:14:1,13:1,7:0,6	VarMapQual
chr21	7829505	A	C	DP=18;SS=1;SSC=0;GPV=1.1019e-10;SPV=1	GT:GQ:DP:AD:ADF:ADR	1/1:.:9:0,9:0,6:0,3	1/1:.:9:0,9:0,6:0,3	VarMapQual
chr21	7829633	A	G	DP=16;SS=1;SSC=0;GPV=1.6637e-09;SPV=1	GT:GQ:DP:AD:ADF:ADR	1/1:.:8:0,8:0,8:0,0	1/1:.:8:0,8:0,8:0,0	Strand;VarMapQual
chr21	7833811	T	C	DP=18;SS=1;SSC=0;GPV=1.1019e-10;SPV=1	GT:GQ:DP:AD:ADF:ADR	1/1:.:9:0,9:0,4:0,5	1/1:.:9:0,9:0,4:0,5	VarMapQual
chr21	7918421	C	T	DP=20;SS=1;SSC=1;GPV=0.001638;SPV=0.67504	GT:GQ:DP:AD:ADF:ADR	0/1:.:10:6,4:6,4:0,0	0/1:.:10:6,4:6,4:0,0	MMQSdiff
chr21	7920178	T	C	DP=26;SS=1;SSC=1;GPV=5.4595e-06;SPV=0.65245	GT:GQ:DP:AD:ADF:ADR	0/1:.:13:6,7:4,5:2,2	0/1:.:13:6,7:4,5:2,2	MMQSdiff
chr21	7920869	C	A	DP=16;SS=1;SSC=1;GPV=0.0012236;SPV=0.69037	GT:GQ:DP:AD:ADF:ADR	0/1:.:8:4,4:1,2:3,2	0/1:.:8:4,4:1,2:3,2	MMQSdiff
chr21	7922487	C	A	DP=22;SS=1;SSC=1;GPV=0.0018042;SPV=0.67028	GT:GQ:DP:AD:ADF:ADR	0/1:.:11:7,4:0,0:7,4	0/1:.:11:7,4:0,0:7,4	PASS
chr21	7926222	G	A	DP=24;SS=1;SSC=0;GPV=3.101e-14;SPV=1	GT:GQ:DP:AD:ADF:ADR	1/1:.:12:0,12:0,4:0,8	1/1:.:12:0,12:0,4:0,8	VarMapQual;VarAvgRL
chr21	7927275	C	G	DP=28;SS=1;SSC=1;GPV=0.011603;SPV=0.67585	GT:GQ:DP:AD:ADF:ADR	0/1:.:14:11,3:10,3:1,0	0/1:.:14:11,3:10,3:1,0	RefMapQual;RefAvgRL;VarCount;VarAvgRL
chr21	7927685	A	C	DP=16;SS=1;SSC=0;GPV=1.6637e-09;SPV=1	GT:GQ:DP:AD:ADF:ADR	1/1:.:8:0,8:0,4:0,4	1/1:.:8:0,8:0,4:0,4	VarAvgRL
chr21	7929135	T	C	DP=30;SS=1;SSC=1;GPV=0.0022875;SPV=0.65917	GT:GQ:DP:AD:ADF:ADR	0/1:.:15:11,4:11,2:0,2	0/1:.:15:11,4:11,2:0,2	MMQSdiff
chr21	7929199	A	G	DP=32;SS=1;SSC=0;GPV=1.3074e-16;SPV=1	GT:GQ:DP:AD:ADF:ADR	1/1:.:16:0,14:0,8:0,6	1/1:.:16:0,14:0,8:0,6	PASS
chr21	7930493	T	G	DP=20;SS=1;SSC=1;GPV=0.00021796;SPV=0.67186	GT:GQ:DP:AD:ADF:ADR	0/1:.:10:5,5:1,4:4,1	0/1:.:10:5,5:1,4:4,1	VarDist3;MinMMQSdiff
chr21	7934007	T	C	DP=20;SS=1;SSC=1;GPV=1.6702e-06;SPV=0.68576	GT:GQ:DP:AD:ADF:ADR	0/1:.:10:3,7:2,5:1,2	0/1:.:10:3,7:2,5:1,2	VarDist3;MMQSdiff
chr21	7934741	C	G	DP=28;SS=1;SSC=1;GPV=3.9563e-09;SPV=0.66119	GT:GQ:DP:AD:ADF:ADR	0/1:.:14:4,10:2,9:2,1	0/1:.:14:4,10:2,9:2,1	RefAvgRL;VarAvgRL;MMQSdiff;ReadLenDiff
chr21	7937188	C	G	DP=26;SS=1;SSC=1;GPV=5.1256e-07;SPV=0.65592	GT:GQ:DP:AD:ADF:ADR	0/1:.:13:5,8:2,7:3,1	0/1:.:13:5,8:2,7:3,1	MinMMQSdiff
chr21	7937585	T	A	DP=16;SS=1;SSC=0;GPV=1.6637e-09;SPV=1	GT:GQ:DP:AD:ADF:ADR	1/1:.:8:0,8:0,8:0,0	1/1:.:8:0,8:0,8:0,0	Strand;VarAvgRL
chr21	7937603	C	T	DP=24;SS=1;SSC=1;GPV=3.2617e-07;SPV=0.66658	GT:GQ:DP:AD:ADF:ADR	0/1:.:12:4,8:4,4:0,4	0/1:.:12:4,8:4,4:0,4	RefAvgRL;VarMMQS;MMQSdiff
chr21	7937689	A	T	DP=16;SS=1;SSC=1;GPV=0.00012413;SPV=0.6958	GT:GQ:DP:AD:ADF:ADR	0/1:.:8:3,5:0,0:3,5	0/1:.:8:3,5:0,0:3,5	Strand;VarMMQS;MMQSdiff
chr21	7937734	G	C	DP=30;SS=1;SSC=1;GPV=8.3837e-06;SPV=0.64238	GT:GQ:DP:AD:ADF:ADR	0/1:.:15:8,7:4,2:4,5	0/1:.:15:8,7:4,2:4,5	VarMMQS;MMQSdiff
chr21	7937833	T	A	DP=22;SS=1;SSC=1;GPV=0.01057;SPV=0.68244	GT:GQ:DP:AD:ADF:ADR	0/1:.:11:8,3:5,1:3,2	0/1:.:11:8,3:5,1:3,2	VarCount;MMQSdiff
chr21	7937893	C	T	DP=16;SS=1;SSC=1;GPV=8.0605e-06;SPV=0.71538	GT:GQ:DP:AD:ADF:ADR	1/1:.:8:2,6:0,2:2,4	1/1:.:8:2,6:0,2:2,4	RefMMQS;MinMMQSdiff
chr21	7938344	A	T	DP=30;SS=1;SSC=1;GPV=0.01186;SPV=0.67433	GT:GQ:DP:AD:ADF:ADR	0/1:.:15:12,3:10,1:2,2	0/1:.:15:12,3:10,1:2,2	RefMMQS;RefAvgRL;VarCount;VarMMQS;MMQSdiff
chr21	7938348	C	T	DP=34;SS=1;SSC=1;GPV=0.012287;SPV=0.67191	GT:GQ:DP:AD:ADF:ADR	0/1:.:17:14,3:12,1:2,2	0/1:.:17:14,3:12,1:2,2	RefAvgRL;VarCount;VarMMQS
chr21	7938377	T	C	DP=38;SS=1;SSC=1;GPV=0.0025282;SPV=0.65472	GT:GQ:DP:AD:ADF:ADR	0/1:.:19:14,4:11,3:3,1	0/1:.:19:14,4:11,3:3,1	RefAvgRL;VarMapQual;VarMMQS;MMQSdiff
chr21	7938417	T	C	DP=36;SS=1;SSC=1;GPV=0.0025282;SPV=0.65472	GT:GQ:DP:AD:ADF:ADR	0/1:.:18:14,4:6,3:8,1	0/1:.:18:14,4:6,3:8,1	RefMapQual;RefAvgRL;VarMapQual;VarMMQS;MMQSdiff
chr21	7939072	C	T	DP=16;SS=1;SSC=1;GPV=0.00012413;SPV=0.6958	GT:GQ:DP:AD:ADF:ADR	0/1:.:8:3,5:0,1:3,4	0/1:.:8:3,5:0,1:3,4	VarMMQS;MMQSdiff
chr21	7939095	A	T	DP=18;SS=1;SSC=1;GPV=0.00017215;SPV=0.68141	GT:GQ:DP:AD:ADF:ADR	0/1:.:9:4,5:1,1:3,4	0/1:.:9:4,5:1,1:3,4	VarMMQS;MMQSdiff
chr21	7944446	C	G	DP=26;SS=1;SSC=1;GPV=0.011309;SPV=0.67764	GT:GQ:DP:AD:ADF:ADR	0/1:.:13:10,3:3,2:7,1	0/1:.:13:10,3:3,2:7,1	RefMapQual;RefMMQS;RefAvgRL;VarMapQual;VarMMQS;MinMMQSdiff
chr21	7944463	G	A	DP=44;SS=1;SSC=1;GPV=0.0027573;SPV=0.65096	GT:GQ:DP:AD:ADF:ADR	0/1:.:22:18,4:11,2:7,2	0/1:.:22:18,4:11,2:7,2	RefMMQS;RefAvgRL;VarMapQual;VarMMQS
chr21	7944482	C	T	DP=44;SS=1;SSC=1;GPV=0.0001027;SPV=0.63198	GT:GQ:DP:AD:ADF:ADR	0/1:.:22:16,6:8,4:8,2	0/1:.:22:16,6:8,4:8,2	RefMapQual;RefMMQS;RefAvgRL;VarMMQS
chr21	7944483	A	T	DP=44;SS=1;SSC=1;GPV=0.00051483;SPV=0.64179	GT:GQ:DP:AD:ADF:ADR	0/1:.:22:15,5:8,4:7,1	0/1:.:22:15,5:8,4:7,1	RefMapQual;RefMMQS;RefAvgRL;VarMMQS;MMQSdiff
chr21	7944487	C	G	DP=42;SS=1;SSC=1;GPV=0.00047404;SPV=0.6444	GT:GQ:DP:AD:ADF:ADR	0/1:.:21:13,5:7,4:6,1	0/1:.:21:13,5:7,4:6,1	RefMapQual;RefMMQS;RefAvgRL;VarMMQS
chr21	7944489	T	G	DP=40;SS=1;SSC=1;GPV=0.00051483;SPV=0.64179	GT:GQ:DP:AD:ADF:ADR	0/1:.:20:15,5:8,4:7,1	0/1:.:20:15,5:8,4:7,1	RefMapQual;RefMMQS;RefAvgRL;VarMMQS
chr21	7944493	A	G	DP=42;SS=1;SSC=1;GPV=0.00051483;SPV=0.64179	GT:GQ:DP:AD:ADF:ADR	0/1:.:21:15,5:8,3:7,2	0/1:.:21:15,5:8,3:7,2	RefMMQS;RefAvgRL;VarMapQual;VarMMQS
chr21	7944503	T	A	DP=40;SS=1;SSC=2;GPV=3.8741e-10;SPV=0.62624	GT:GQ:DP:AD:ADF:ADR	0/1:.:20:8,12:5,7:3,5	0/1:.:20:8,12:5,7:3,5	RefMapQual;RefMMQS;RefAvgRL;VarMMQS;MMQSdiff
chr21	7944528	A	T	DP=20;SS=1;SSC=1;GPV=0.00021796;SPV=0.67186	GT:GQ:DP:AD:ADF:ADR	0/1:.:10:5,5:1,4:4,1	0/1:.:10:5,5:1,4:4,1	RefMapQual;RefMMQS;RefAvgRL;VarMMQS;MMQSdiff
chr21	7944532	G	C	DP=20;SS=1;SSC=1;GPV=0.010098;SPV=0.68576	GT:GQ:DP:AD:ADF:ADR	0/1:.:10:7,3:4,1:3,2	0/1:.:10:7,3:4,1:3,2	RefMMQS;VarCount;VarMapQual;VarAvgRL;MinMMQSdiff;ReadLenDiff
chr21	7946736	A	C	DP=16;SS=1;SSC=1;GPV=8.0605e-06;SPV=0.71538	GT:GQ:DP:AD:ADF:ADR	1/1:.:8:2,6:2,4:0,2	1/1:.:8:2,6:2,4:0,2	VarMMQS;MMQSdiff
chr21	7946745	T	C	DP=16;SS=1;SSC=1;GPV=0.00012413;SPV=0.6958	GT:GQ:DP:AD:ADF:ADR	0/1:.:8:3,5:2,4:1,1	0/1:.:8:3,5:2,4:1,1	VarMMQS;MMQSdiff
chr21	7947000	T	A	DP=18;SS=1;SSC=1;GPV=8.0605e-07;SPV=0.71176	GT:GQ:DP:AD:ADF:ADR	1/1:.:9:2,7:2,7:0,0	1/1:.:9:2,7:2,7:0,0	RefMMQS;Strand;VarMapQual;VarMMQS;MMQSdiff
chr21	7948725	C	A	DP=32;SS=1;SSC=1;GPV=0.012087;SPV=0.67303	GT:GQ:DP:AD:ADF:ADR	0/1:.:16:13,3:8,2:5,1	0/1:.:16:13,3:8,2:5,1	VarMapQual;VarMMQS;VarAvgRL;MMQSdiff;ReadLenDiff
chr21	7951580	T	C	DP=22;SS=1;SSC=0;GPV=2.4927e-08;SPV=1	GT:GQ:DP:AD:ADF:ADR	1/1:.:11:0,7:0,0:0,7	0/1:.:11:0,7:0,0:0,7	Strand
chr21	7952920	C	T	DP=26;SS=1;SSC=1;GPV=0.002076;SPV=0.66362	GT:GQ:DP:AD:ADF:ADR	0/1:.:13:9,4:5,3:4,1	0/1:.:13:9,4:5,3:4,1	MMQSdiff
chr21	7952926	T	A	DP=26;SS=1;SSC=1;GPV=0.002076;SPV=0.66362	GT:GQ:DP:AD:ADF:ADR	0/1:.:13:9,4:5,3:4,1	0/1:.:13:9,4:5,3:4,1	MMQSdiff
chr21	7953076	T	C	DP=24;SS=1;SSC=1;GPV=0.010098;SPV=0.68576	GT:GQ:DP:AD:ADF:ADR	0/1:.:12:7,3:3,2:4,1	0/1:.:12:7,3:3,2:4,1	VarCount
chr21	7953868	G	C	DP=26;SS=1;SSC=1;GPV=1.8273e-09;SPV=0.67764	GT:GQ:DP:AD:ADF:ADR	1/1:.:13:3,10:1,2:2,8	1/1:.:13:3,10:1,2:2,8	VarMMQS;MMQSdiff
chr21	7953870	A	T	DP=26;SS=1;SSC=1;GPV=1.8273e-09;SPV=0.67764	GT:GQ:DP:AD:ADF:ADR	1/1:.:13:3,10:1,2:2,8	1/1:.:13:3,10:1,2:2,8	VarMMQS;MMQSdiff
chr21	7953873	C	G	DP=26;SS=1;SSC=1;GPV=1.8273e-09;SPV=0.67764	GT:GQ:DP:AD:ADF:ADR	1/1:.:13:3,10:1,2:2,8	1/1:.:13:3,10:1,2:2,8	VarMMQS;MMQSdiff
chr21	7953880	A	G	DP=26;SS=1;SSC=1;GPV=1.8273e-09;SPV=0.67764	GT:GQ:DP:AD:ADF:ADR	1/1:.:13:3,10:1,2:2,8	1/1:.:13:3,10:1,2:2,8	VarMMQS;MMQSdiff
chr21	7953893	C	T	DP=24;SS=1;SSC=1;GPV=6.3493e-10;SPV=0.70497	GT:GQ:DP:AD:ADF:ADR	1/1:.:12:2,10:0,2:2,8	1/1:.:12:2,10:0,2:2,8	VarMMQS;MMQSdiff
chr21	7955958	C	T	DP=18;SS=1;SSC=1;GPV=0.0095308;SPV=0.69005	GT:GQ:DP:AD:ADF:ADR	0/1:.:9:6,3:6,3:0,0	0/1:.:9:6,3:6,3:0,0	VarCount;VarMMQS;MMQSdiff
chr21	7955965	A	T	DP=18;SS=1;SSC=1;GPV=0.0095308;SPV=0.69005	GT:GQ:DP:AD:ADF:ADR	0/1:.:9:6,3:6,3:0,0	0/1:.:9:6,3:6,3:0,0	VarCount;VarMMQS;MMQSdiff
chr21	7955976	A	C	DP=24;SS=1;SSC=1;GPV=0.010968;SPV=0.6798	GT:GQ:DP:AD:ADF:ADR	0/1:.:12:9,3:9,3:0,0	0/1:.:12:9,3:9,3:0,0	VarCount;VarMMQS;MMQSdiff
chr21	7955978	C	G	DP=26;SS=1;SSC=1;GPV=0.011309;SPV=0.67764	GT:GQ:DP:AD:ADF:ADR	0/1:.:13:10,3:10,3:0,0	0/1:.:13:10,3:10,3:0,0	VarCount;VarMMQS;MMQSdiff
chr21	7956006	C	G	DP=32;SS=1;SSC=1;GPV=0.012087;SPV=0.67303	GT:GQ:DP:AD:ADF:ADR	0/1:.:16:13,3:12,3:1,0	0/1:.:16:13,3:12,3:1,0	VarCount;VarMapQual;VarMMQS;MMQSdiff
chr21	7956008	C	T	DP=32;SS=1;SSC=1;GPV=0.012087;SPV=0.67303	GT:GQ:DP:AD:ADF:ADR	0/1:.:16:13,3:12,3:1,0	0/1:.:16:13,3:12,3:1,0	VarCount;VarMapQual;VarMMQS;MMQSdiff
chr21	7956047	T	A	DP=32;SS=1;SSC=1;GPV=0.012087;SPV=0.67303	GT:GQ:DP:AD:ADF:ADR	0/1:.:16:13,3:9,2:4,1	0/1:.:16:13,3:9,2:4,1	RefMapQual;RefMMQS;VarCount;VarMapQual;VarAvgRL;MinMMQSdiff;ReadLenDiff
chr21	7956060	A	G	DP=36;SS=1;SSC=1;GPV=8.1472e-05;SPV=0.63766	GT:GQ:DP:AD:ADF:ADR	0/1:.:18:12,6:9,4:3,2	0/1:.:18:12,6:9,4:3,2	RefMapQual;RefMMQS;RefAvgRL;VarMMQS
chr21	7956064	C	T	DP=34;SS=1;SSC=1;GPV=0.012287;SPV=0.67191	GT:GQ:DP:AD:ADF:ADR	0/1:.:17:14,3:11,2:3,1	0/1:.:17:14,3:11,2:3,1	RefMapQual;RefMMQS;RefAvgRL;VarCount;VarMapQual;VarMMQS;MMQSdiff
chr21	7956146	C	T	DP=56;SS=1;SSC=1;GPV=0.013571;SPV=0.66527	GT:GQ:DP:AD:ADF:ADR	0/1:.:28:25,3:14,1:11,2	0/1:.:28:25,3:14,1:11,2	RefMapQual;RefAvgRL;VarCount;VarMMQS;VarAvgRL;MMQSdiff
chr21	7956171	G	A	DP=52;SS=1;SSC=1;GPV=8.1472e-05;SPV=0.63766	GT:GQ:DP:AD:ADF:ADR	0/1:.:26:12,6:9,3:3,3	0/1:.:26:12,6:9,3:3,3	VarMapQual;VarMMQS;VarAvgRL;MMQSdiff;ReadLenDiff
chr21	7956193	C	A	DP=44;SS=1;SSC=1;GPV=0.00053293;SPV=0.64071	GT:GQ:DP:AD:ADF:ADR	0/1:.:22:16,5:8,1:8,4	0/1:.:22:16,5:8,1:8,4	RefMMQS;VarMMQS;VarAvgRL;MMQSdiff
chr21	7956216	A	T	DP=28;SS=1;SSC=1;GPV=0.011603;SPV=0.67585	GT:GQ:DP:AD:ADF:ADR	0/1:.:14:11,3:6,1:5,2	0/1:.:14:11,3:6,1:5,2	VarCount;VarMMQS;MMQSdiff
chr21	7956220	T	C	DP=24;SS=1;SSC=1;GPV=0.010968;SPV=0.6798	GT:GQ:DP:AD:ADF:ADR	0/1:.:12:9,3:4,1:5,2	0/1:.:12:9,3:4,1:5,2	VarCount;VarMMQS;MMQSdiff
chr21	7956262	C	A	DP=50;SS=1;SSC=2;GPV=0.00011557;SPV=0.62918	GT:GQ:DP:AD:ADF:ADR	0/1:.:25:19,6:11,2:8,4	0/1:.:25:19,6:11,2:8,4	RefAvgRL;VarMMQS;MMQSdiff
chr21	7956267	C	T	DP=62;SS=1;SSC=2;GPV=9.0099e-07;SPV=0.6099	GT:GQ:DP:AD:ADF:ADR	0/1:.:31:22,9:14,5:8,4	0/1:.:31:22,9:14,5:8,4	RefAvgRL;VarMapQual;VarMMQS;MMQSdiff
chr21	7956270	C	A	DP=62;SS=1;SSC=2;GPV=0.00013565;SPV=0.62548	GT:GQ:DP:AD:ADF:ADR	0/1:.:31:25,6:17,2:8,4	0/1:.:31:25,6:17,2:8,4	RefMMQS;RefAvgRL;VarMMQS;MMQSdiff
chr21	7956289	C	T	DP=52;SS=1;SSC=2;GPV=1.2355e-09;SPV=0.61338	GT:GQ:DP:AD:ADF:ADR	0/1:.:26:12,12:9,8:3,4	0/1:.:26:12,12:9,8:3,4	RefAvgRL;VarMapQual;VarMMQS;MMQSdiff
chr21	7956293	A	T	DP=50;SS=1;SSC=1;GPV=0.00059342;SPV=0.6374	GT:GQ:DP:AD:ADF:ADR	0/1:.:25:20,5:15,3:5,2	0/1:.:25:20,5:15,3:5,2	RefMMQS;VarMMQS;MMQSdiff
chr21	7956294	A	C	DP=50;SS=1;SSC=1;GPV=0.013237;SPV=0.66691	GT:GQ:DP:AD:ADF:ADR	0/1:.:25:21,3:16,1:5,2	0/1:.:25:21,3:16,1:5,2	RefMMQS;VarMMQS;MinMMQSdiff
chr21	7956312	C	T	DP=48;SS=1;SSC=2;GPV=7.7415e-08;SPV=0.61492	GT:GQ:DP:AD:ADF:ADR	0/1:.:24:14,10:9,8:5,2	0/1:.:24:14,10:9,8:5,2	RefMMQS;VarMapQual;VarMMQS;VarAvgRL;MMQSdiff
chr21	7956324	C	G	DP=38;SS=1;SSC=2;GPV=2.68e-07;SPV=0.62707	GT:GQ:DP:AD:ADF:ADR	0/1:.:19:10,9:8,7:2,2	0/1:.:19:10,9:8,7:2,2	VarMMQS;VarAvgRL;MMQSdiff
chr21	7957799	T	C	DP=16;SS=1;SSC=0;GPV=1.6637e-09;SPV=1	GT:GQ:DP:AD:ADF:ADR	1/1:.:8:0,8:0,7:0,1	1/1:.:8:0,8:0,7:0,1	VarMMQS
chr21	7957826	T	C	DP=20;SS=1;SSC=1;GPV=0.00021796;SPV=0.67186	GT:GQ:DP:AD:ADF:ADR	0/1:.:10:5,5:3,4:2,1	0/1:.:10:5,5:3,4:2,1	VarMMQS;MMQSdiff
chr21	7959403	C	G	DP=22;SS=1;SSC=1;GPV=0.01057;SPV=0.68244	GT:GQ:DP:AD:ADF:ADR	0/1:.:11:8,3:1,1:7,2	0/1:.:11:8,3:1,1:7,2	VarCount
chr21	7961231	C	T	DP=16;SS=1;SSC=1;GPV=8.0605e-06;SPV=0.71538	GT:GQ:DP:AD:ADF:ADR	1/1:.:8:2,6:2,5:0,1	1/1:.:8:2,6:2,5:0,1	PASS
chr21	8022173	T	A	DP=20;SS=1;SSC=1;GPV=0.001638;SPV=0.67504	GT:GQ:DP:AD:ADF:ADR	0/1:.:10:6,4:3,2:3,2	0/1:.:10:6,4:3,2:3,2	RefMapQual
chr21	8037418	A	T	DP=24;SS=1;SSC=1;GPV=3.8815e-05;SPV=0.65786	GT:GQ:DP:AD:ADF:ADR	0/1:.:12:6,6:6,6:0,0	0/1:.:12:6,6:6,6:0,0	PASS
chr21	8049236	A	T	DP=26;SS=1;SSC=1;GPV=0.011309;SPV=0.67764	GT:GQ:DP:AD:ADF:ADR	0/1:.:13:10,3:10,3:0,0	0/1:.:13:10,3:10,3:0,0	VarMapQual;VarMMQS;MMQSdiff
chr21	8049239	G	A	DP=26;SS=1;SSC=1;GPV=0.011309;SPV=0.67764	GT:GQ:DP:AD:ADF:ADR	0/1:.:13:10,3:10,3:0,0	0/1:.:13:10,3:10,3:0,0	VarMapQual;VarMMQS;MMQSdiff
chr21	8049259	A	G	DP=26;SS=1;SSC=1;GPV=0.01057;SPV=0.68244	GT:GQ:DP:AD:ADF:ADR	0/1:.:13:8,3:7,2:1,1	0/1:.:13:8,3:7,2:1,1	VarMapQual;VarMMQS;MMQSdiff
chr21	8202403	G	C	DP=40;SS=1;SSC=1;GPV=0.002653;SPV=0.65262	GT:GQ:DP:AD:ADF:ADR	0/1:.:20:16,4:5,1:11,3	0/1:.:20:16,4:5,1:11,3	RefMapQual;VarMapQual
chr21	8202678	C	G	DP=72;SS=1;SSC=2;GPV=3.0353e-05;SPV=0.6166	GT:GQ:DP:AD:ADF:ADR	0/1:.:36:29,7:20,3:9,4	0/1:.:36:29,7:20,3:9,4	RefMapQual;VarMapQual
chr21	8204080	T	C	DP=18;SS=1;SSC=1;GPV=0.0012236;SPV=0.69037	GT:GQ:DP:AD:ADF:ADR	0/1:.:9:4,4:1,1:3,3	0/1:.:9:4,4:1,1:3,3	RefMapQual;VarMapQual;MMQSdiff
chr21	8204088	T	C	DP=16;SS=1;SSC=1;GPV=0.0012236;SPV=0.69037	GT:GQ:DP:AD:ADF:ADR	0/1:.:8:4,4:1,1:3,3	0/1:.:8:4,4:1,1:3,3	RefMapQual;VarMapQual;MMQSdiff
chr21	8205782	C	T	DP=204;SS=1;SSC=2;GPV=1.0657e-13;SPV=0.56998	GT:GQ:DP:AD:ADF:ADR	0/1:.:102:81,20:48,13:33,7	0/1:.:102:81,20:48,13:33,7	RefMapQual;VarMapQual
chr21	8205892	C	T	DP=126;SS=1;SSC=2;GPV=1.7774e-08;SPV=0.58953	GT:GQ:DP:AD:ADF:ADR	0/1:.:63:51,12:8,1:43,11	0/1:.:63:51,12:8,1:43,11	RefMapQual;VarMapQual
chr21	8207283	C	T	DP=170;SS=1;SSC=2;GPV=2.3731e-06;SPV=0.59806	GT:GQ:DP:AD:ADF:ADR	0/1:.:85:76,9:44,2:32,7	0/1:.:85:76,9:44,2:32,7	RefMapQual;VarMapQual
chr21	8207347	G	T	DP=192;SS=1;SSC=2;GPV=5.6612e-07;SPV=0.59307	GT:GQ:DP:AD:ADF:ADR	0/1:.:96:86,10:46,4:40,6	0/1:.:96:86,10:46,4:40,6	RefMapQual;VarMapQual
chr21	8207743	T	C	DP=82;SS=1;SSC=2;GPV=0.00015831;SPV=0.62201	GT:GQ:DP:AD:ADF:ADR	0/1:.:41:35,6:21,5:14,1	0/1:.:41:35,6:21,5:14,1	RefMapQual;VarMapQual
chr21	8208015	G	T	DP=158;SS=1;SSC=2;GPV=4.9336e-07;SPV=0.59442	GT:GQ:DP:AD:ADF:ADR	0/1:.:79:67,10:7,1:60,9	0/1:.:79:67,10:7,1:60,9	RefMapQual;VarMapQual
chr21	8208165	T	C	DP=66;SS=1;SSC=1;GPV=0.0031191;SPV=0.64577	GT:GQ:DP:AD:ADF:ADR	0/1:.:33:29,4:21,3:8,1	0/1:.:33:29,4:21,3:8,1	RefMapQual;VarMapQual;VarReadPos
chr21	8208251	A	G	DP=98;SS=1;SSC=2;GPV=0.00017068;SPV=0.62036	GT:GQ:DP:AD:ADF:ADR	0/1:.:49:43,6:24,3:19,3	0/1:.:49:43,6:24,3:19,3	RefMapQual;VarMapQual
chr21	8208325	A	G	DP=112;SS=1;SSC=2;GPV=4.0408e-17;SPV=0.57609	GT:GQ:DP:AD:ADF:ADR	0/1:.:56:33,23:21,11:12,12	0/1:.:56:33,23:21,11:12,12	RefMapQual;VarMapQual
chr21	8208618	T	C	DP=244;SS=1;SSC=2;GPV=7.3771e-09;SPV=0.58197	GT:GQ:DP:AD:ADF:ADR	0/1:.:122:109,13:42,10:67,3	0/1:.:122:109,13:42,10:67,3	RefMapQual;VarMapQual;ReadLenDiff
chr21	8208655	T	C	DP=180;SS=1;SSC=2;GPV=2.4942e-35;SPV=0.55924	GT:GQ:DP:AD:ADF:ADR	0/1:.:90:44,46:19,14:25,32	0/1:.:90:44,46:19,14:25,32	RefMapQual;VarMapQual
chr21	8209614	C	A	DP=34;SS=1;SSC=1;GPV=0.000451;SPV=0.64601	GT:GQ:DP:AD:ADF:ADR	0/1:.:17:12,5:4,1:8,4	0/1:.:17:12,5:4,1:8,4	RefMapQual;VarMapQual
chr21	8211532	C	G	DP=36;SS=1;SSC=1;GPV=1.2704e-05;SPV=0.63339	GT:GQ:DP:AD:ADF:ADR	0/1:.:18:11,7:3,1:8,6	0/1:.:18:11,7:3,1:8,6	RefMapQual;VarMapQual;VarAvgRL;ReadLenDiff
chr21	8211707	A	G	DP=26;SS=1;SSC=1;GPV=5.4595e-06;SPV=0.65245	GT:GQ:DP:AD:ADF:ADR	0/1:.:13:6,7:5,2:1,5	0/1:.:13:6,7:5,2:1,5	RefMapQual;VarMapQual;MMQSdiff
chr21	8211779	A	C	DP=50;SS=1;SSC=0;GPV=9.9117e-30;SPV=1	GT:GQ:DP:AD:ADF:ADR	1/1:.:25:0,25:0,12:0,13	1/1:.:25:0,25:0,12:0,13	VarMapQual
chr21	8211906	C	T	DP=36;SS=1;SSC=1;GPV=0.0025282;SPV=0.65472	GT:GQ:DP:AD:ADF:ADR	0/1:.:18:14,4:4,3:10,1	0/1:.:18:14,4:4,3:10,1	RefMapQual;VarMapQual;MMQSdiff
chr21	8213757	C	G	DP=80;SS=1;SSC=0;GPV=0;SPV=1	GT:GQ:DP:AD:ADF:ADR	1/1:.:40:0,40:0,20:0,20	1/1:.:40:0,40:0,20:0,20	VarMapQual
chr21	8214692	C	T	DP=78;SS=1;SSC=2;GPV=4.1488e-12;SPV=0.59092	GT:GQ:DP:AD:ADF:ADR	0/1:.:39:23,16:17,10:6,6	0/1:.:39:23,16:17,10:6,6	RefMapQual;VarMapQual
chr21	8214746	C	T	DP=82;SS=1;SSC=2;GPV=7.5332e-13;SPV=0.58858	GT:GQ:DP:AD:ADF:ADR	0/1:.:41:24,17:8,12:16,5	0/1:.:41:24,17:8,12:16,5	RefMapQual;RefAvgRL;VarMapQual;MMQSdiff
chr21	8214749	T	C	DP=82;SS=1;SSC=2;GPV=9.8334e-16;SPV=0.58951	GT:GQ:DP:AD:ADF:ADR	0/1:.:41:19,20:6,13:13,7	0/1:.:41:19,20:6,13:13,7	RefMapQual;RefAvgRL;VarMapQual;MMQSdiff
chr21	8217695	G	T	DP=34;SS=1;SSC=1;GPV=0.012287;SPV=0.67191	GT:GQ:DP:AD:ADF:ADR	0/1:.:17:14,3:10,1:4,2	0/1:.:17:14,3:10,1:4,2	RefMapQual;VarMapQual;VarMMQS;MMQSdiff
chr21	8218777	T	C	DP=60;SS=1;SSC=2;GPV=1.121e-19;SPV=0.61449	GT:GQ:DP:AD:ADF:ADR	0/1:.:30:8,22:2,3:6,19	0/1:.:30:8,22:2,3:6,19	RefMapQual;VarMapQual
chr21	8218956	C	T	DP=82;SS=1;SSC=2;GPV=0.00015455;SPV=0.62255	GT:GQ:DP:AD:ADF:ADR	0/1:.:41:33,6:30,6:3,0	0/1:.:41:33,6:30,6:3,0	RefMapQual;Strand;VarMapQual;VarAvgRL
chr21	8219388	G	C	DP=224;SS=1;SSC=0;GPV=0;SPV=1	GT:GQ:DP:AD:ADF:ADR	1/1:.:112:0,112:0,62:0,50	1/1:.:112:0,112:0,62:0,50	VarMapQual
chr21	8219563	G	A	DP=214;SS=1;SSC=2;GPV=3.0115e-08;SPV=0.58552	GT:GQ:DP:AD:ADF:ADR	0/1:.:107:95,12:60,6:35,6	0/1:.:107:95,12:60,6:35,6	RefMapQual;VarMapQual
chr21	8219633	C	T	DP=232;SS=1;SSC=2;GPV=2.9531e-14;SPV=0.5676	GT:GQ:DP:AD:ADF:ADR	0/1:.:116:95,21:63,10:32,11	0/1:.:116:95,21:63,10:32,11	RefMapQual;VarMapQual
chr21	8219900	T	C	DP=112;SS=1;SSC=2;GPV=3.7609e-07;SPV=0.59716	GT:GQ:DP:AD:ADF:ADR	0/1:.:56:46,10:2,1:44,9	0/1:.:56:46,10:2,1:44,9	RefAvgRL
chr21	8220091	G	T	DP=124;SS=1;SSC=2;GPV=7.4782e-06;SPV=0.60797	GT:GQ:DP:AD:ADF:ADR	0/1:.:62:38,8:17,1:21,7	0/1:.:62:38,8:17,1:21,7	PASS
chr21	8220099	G	C	DP=112;SS=1;SSC=2;GPV=2.8011e-26;SPV=0.59524	GT:GQ:DP:AD:ADF:ADR	0/1:.:56:12,30:4,11:8,19	0/1:.:56:12,30:4,11:8,19	VarAvgRL
chr21	8220182	T	C	DP=162;SS=1;SSC=2;GPV=1.0638e-07;SPV=0.59081	GT:GQ:DP:AD:ADF:ADR	0/1:.:81:66,11:29,2:37,9	0/1:.:81:66,11:29,2:37,9	RefMapQual;RefAvgRL
chr21	8220496	T	C	DP=324;SS=1;SSC=2;GPV=6.635e-23;SPV=0.55422	GT:GQ:DP:AD:ADF:ADR	0/1:.:162:128,34:66,9:62,25	0/1:.:162:128,34:66,9:62,25	RefMapQual;VarMapQual;MMQSdiff
chr21	8220889	G	C	DP=56;SS=1;SSC=1;GPV=0.0028851;SPV=0.64903	GT:GQ:DP:AD:ADF:ADR	0/1:.:28:21,4:15,3:6,1	0/1:.:28:21,4:15,3:6,1	RefMapQual;RefAvgRL;VarMapQual;VarAvgRL
chr21	8220895	C	G	DP=62;SS=1;SSC=1;GPV=0.0030172;SPV=0.64715	GT:GQ:DP:AD:ADF:ADR	0/1:.:31:25,4:13,3:12,1	0/1:.:31:25,4:13,3:12,1	RefMapQual;RefAvgRL;VarMapQual;VarAvgRL
chr21	8221030	C	T	DP=44;SS=1;SSC=1;GPV=0.0027573;SPV=0.65096	GT:GQ:DP:AD:ADF:ADR	0/1:.:22:18,4:15,2:3,2	0/1:.:22:18,4:15,2:3,2	RefMapQual;RefAvgRL;VarMapQual
chr21	8221156	T	C	DP=24;SS=1;SSC=1;GPV=6.3493e-10;SPV=0.70497	GT:GQ:DP:AD:ADF:ADR	1/1:.:12:2,10:1,8:1,2	1/1:.:12:2,10:1,8:1,2	RefMapQual;VarMapQual;MMQSdiff
chr21	8221304	T	C	DP=28;SS=1;SSC=1;GPV=1.7583e-10;SPV=0.67585	GT:GQ:DP:AD:ADF:ADR	1/1:.:14:3,11:0,8:3,3	1/1:.:14:3,11:0,8:3,3	RefMapQual;RefReadPos;RefAvgRL;RefDist3;VarMapQual;MMQSdiff
chr21	8221447	T	C	DP=16;SS=1;SSC=1;GPV=0.008837;SPV=0.6958	GT:GQ:DP:AD:ADF:ADR	0/1:.:8:5,3:0,0:5,3	0/1:.:8:5,3:0,0:5,3	RefMapQual;VarMapQual;VarReadPos
chr21	8221536	T	C	DP=34;SS=1;SSC=1;GPV=0.012287;SPV=0.67191	GT:GQ:DP:AD:ADF:ADR	0/1:.:17:14,3:8,1:6,2	0/1:.:17:14,3:8,1:6,2	RefMapQual;VarCount;VarMapQual;VarAvgRL
chr21	8222066	C	G	DP=106;SS=1;SSC=2;GPV=6.2738e-14;SPV=0.58017	GT:GQ:DP:AD:ADF:ADR	0/1:.:53:34,19:26,10:8,9	0/1:.:53:34,19:26,10:8,9	RefMapQual;VarMapQual
chr21	8222103	A	G	DP=104;SS=1;SSC=2;GPV=0.00017446;SPV=0.61989	GT:GQ:DP:AD:ADF:ADR	0/1:.:52:46,6:32,3:14,3	0/1:.:52:46,6:32,3:14,3	RefMapQual;VarMapQual;MMQSdiff
chr21	8222261	C	T	DP=46;SS=1;SSC=1;GPV=0.0028033;SPV=0.65025	GT:GQ:DP:AD:ADF:ADR	0/1:.:23:19,4:4,1:15,3	0/1:.:23:19,4:4,1:15,3	RefMapQual;RefAvgRL;VarMapQual
chr21	8222573	T	G	DP=66;SS=1;SSC=2;GPV=5.0299e-06;SPV=0.61384	GT:GQ:DP:AD:ADF:ADR	0/1:.:33:23,8:9,5:14,3	0/1:.:33:23,8:9,5:14,3	RefMapQual;RefAvgRL;VarMapQual;VarAvgRL
chr21	8222783	G	C	DP=150;SS=1;SSC=2;GPV=1.0006e-05;SPV=0.60387	GT:GQ:DP:AD:ADF:ADR	0/1:.:75:67,8:34,5:33,3	0/1:.:75:67,8:34,5:33,3	RefMapQual;VarMapQual
chr21	8223981	C	T	DP=244;SS=1;SSC=2;GPV=1.469e-23;SPV=0.55673	GT:GQ:DP:AD:ADF:ADR	0/1:.:122:88,34:73,26:15,8	0/1:.:122:88,34:73,26:15,8	RefMapQual;RefAvgRL;VarMapQual
chr21	8224587	C	G	DP=98;SS=1;SSC=2;GPV=7.8422e-06;SPV=0.60729	GT:GQ:DP:AD:ADF:ADR	0/1:.:49:41,8:12,1:29,7	0/1:.:49:41,8:12,1:29,7	RefMapQual;VarMapQual
chr21	8224604	C	G	DP=104;SS=1;SSC=2;GPV=5.6949e-14;SPV=0.58059	GT:GQ:DP:AD:ADF:ADR	0/1:.:52:33,19:8,12:25,7	0/1:.:52:33,19:8,12:25,7	RefMapQual;VarMapQual
chr21	8224607	T	C	DP=106;SS=1;SSC=2;GPV=0.00017563;SPV=0.61974	GT:GQ:DP:AD:ADF:ADR	0/1:.:53:47,6:19,2:28,4	0/1:.:53:47,6:19,2:28,4	RefMapQual;VarMapQual;MMQSdiff
chr21	8225306	T	C	DP=54;SS=1;SSC=1;GPV=0.013497;SPV=0.66563	GT:GQ:DP:AD:ADF:ADR	0/1:.:27:24,3:11,2:13,1	0/1:.:27:24,3:11,2:13,1	RefMapQual;VarCount;VarMapQual;VarMMQS;MMQSdiff
chr21	8225309	T	C	DP=58;SS=1;SSC=1;GPV=0.013641;SPV=0.66494	GT:GQ:DP:AD:ADF:ADR	0/1:.:29:26,3:12,2:14,1	0/1:.:29:26,3:12,2:14,1	RefMapQual;VarCount;VarMapQual;VarMMQS;MMQSdiff
chr21	8225311	T	C	DP=64;SS=1;SSC=1;GPV=0.0030959;SPV=0.64608	GT:GQ:DP:AD:ADF:ADR	0/1:.:32:28,4:12,2:16,2	0/1:.:32:28,4:12,2:16,2	RefMapQual;VarMapQual;VarMMQS;MMQSdiff
chr21	8225814	G	C	DP=260;SS=1;SSC=2;GPV=2.5659e-18;SPV=0.56069	GT:GQ:DP:AD:ADF:ADR	0/1:.:130:103,27:43,10:60,17	0/1:.:130:103,27:43,10:60,17	RefMapQual;VarMapQual
chr21	8226673	G	A	DP=124;SS=1;SSC=2;GPV=9.1034e-06;SPV=0.60518	GT:GQ:DP:AD:ADF:ADR	0/1:.:62:54,8:30,6:24,2	0/1:.:62:54,8:30,6:24,2	RefMapQual;VarMapQual
chr21	8226974	G	C	DP=54;SS=1;SSC=1;GPV=0.013497;SPV=0.66563	GT:GQ:DP:AD:ADF:ADR	0/1:.:27:24,3:18,2:6,1	0/1:.:27:24,3:18,2:6,1	RefMapQual;RefAvgRL;VarCount;VarMapQual;VarAvgRL;MMQSdiff
chr21	8226980	G	A	DP=56;SS=1;SSC=1;GPV=0.013571;SPV=0.66527	GT:GQ:DP:AD:ADF:ADR	0/1:.:28:25,3:18,2:7,1	0/1:.:28:25,3:18,2:7,1	RefMapQual;RefAvgRL;VarCount;VarMapQual;VarAvgRL;MMQSdiff
chr21	8227799	G	T	DP=234;SS=1;SSC=2;GPV=6.0975e-15;SPV=0.56635	GT:GQ:DP:AD:ADF:ADR	0/1:.:117:95,22:44,9:51,13	0/1:.:117:95,22:44,9:51,13	RefMapQual;VarMapQual
chr21	8227928	C	T	DP=186;SS=1;SSC=2;GPV=1.2329e-07;SPV=0.58954	GT:GQ:DP:AD:ADF:ADR	0/1:.:93:82,11:12,4:70,7	0/1:.:93:82,11:12,4:70,7	RefMapQual;VarMapQual
chr21	8228708	G	C	DP=204;SS=1;SSC=2;GPV=2.6734e-08;SPV=0.58641	GT:GQ:DP:AD:ADF:ADR	0/1:.:102:80,12:41,3:39,9	0/1:.:102:80,12:41,3:39,9	VarMapQual;MMQSdiff
chr21	8228712	C	G	DP=222;SS=1;SSC=2;GPV=6.9876e-11;SPV=0.57562	GT:GQ:DP:AD:ADF:ADR	0/1:.:111:95,16:47,7:48,9	0/1:.:111:95,16:47,7:48,9	RefMapQual;MMQSdiff
chr21	8228746	C	T	DP=150;SS=1;SSC=2;GPV=3.2813e-30;SPV=0.56916	GT:GQ:DP:AD:ADF:ADR	0/1:.:75:29,38:18,9:11,29	0/1:.:75:29,38:18,9:11,29	RefMapQual;RefAvgRL
chr21	8228780	T	C	DP=124;SS=1;SSC=2;GPV=9.1034e-06;SPV=0.60518	GT:GQ:DP:AD:ADF:ADR	0/1:.:62:54,8:17,4:37,4	0/1:.:62:54,8:17,4:37,4	RefMapQual;VarMapQual;VarAvgRL;ReadLenDiff
chr21	8230419	G	C	DP=152;SS=1;SSC=2;GPV=8.4286e-08;SPV=0.59284	GT:GQ:DP:AD:ADF:ADR	0/1:.:76:50,11:31,6:19,5	0/1:.:76:50,11:31,6:19,5	RefMapQual;RefAvgRL;VarMapQual
chr21	8230835	A	G	DP=132;SS=1;SSC=2;GPV=4.3808e-07;SPV=0.59561	GT:GQ:DP:AD:ADF:ADR	0/1:.:66:56,10:23,1:33,9	0/1:.:66:56,10:23,1:33,9	RefMapQual;VarMapQual
chr21	8232135	T	C	DP=100;SS=1;SSC=2;GPV=7.9565e-06;SPV=0.60708	GT:GQ:DP:AD:ADF:ADR	0/1:.:50:42,8:28,5:14,3	0/1:.:50:42,8:28,5:14,3	RefMapQual;VarMapQual
chr21	8232242	G	T	DP=202;SS=1;SSC=2;GPV=1.6406e-19;SPV=0.5624	GT:GQ:DP:AD:ADF:ADR	0/1:.:101:73,28:52,24:21,4	0/1:.:101:73,28:52,24:21,4	RefMapQual;VarMapQual
chr21	8232371	C	T	DP=110;SS=1;SSC=2;GPV=3.6915e-07;SPV=0.59735	GT:GQ:DP:AD:ADF:ADR	0/1:.:55:45,10:16,2:29,8	0/1:.:55:45,10:16,2:29,8	RefMapQual;VarMapQual
chr21	8232682	A	C	DP=118;SS=1;SSC=2;GPV=8.8507e-06;SPV=0.60558	GT:GQ:DP:AD:ADF:ADR	0/1:.:59:51,8:27,5:24,3	0/1:.:59:51,8:27,5:24,3	RefMapQual;VarMapQual
chr21	8232881	T	G	DP=96;SS=1;SSC=2;GPV=3.6641e-05;SPV=0.61327	GT:GQ:DP:AD:ADF:ADR	0/1:.:48:41,7:15,6:26,1	0/1:.:48:41,7:15,6:26,1	RefMapQual;VarMapQual
chr21	8234062	T	C	DP=86;SS=1;SSC=2;GPV=3.4351e-05;SPV=0.6144	GT:GQ:DP:AD:ADF:ADR	0/1:.:43:36,7:12,2:24,5	0/1:.:43:36,7:12,2:24,5	RefMapQual;VarMapQual
chr21	8234102	G	T	DP=76;SS=1;SSC=2;GPV=5.9452e-09;SPV=0.59853	GT:GQ:DP:AD:ADF:ADR	0/1:.:38:24,12:9,8:15,4	0/1:.:38:24,12:9,8:15,4	RefMapQual
chr21	8235153	G	C	DP=96;SS=1;SSC=2;GPV=1.2191e-06;SPV=0.60605	GT:GQ:DP:AD:ADF:ADR	0/1:.:48:29,9:19,1:10,8	0/1:.:48:29,9:19,1:10,8	RefMapQual;VarMapQual
chr21	8235157	C	G	DP=90;SS=1;SSC=2;GPV=9.2196e-09;SPV=0.59481	GT:GQ:DP:AD:ADF:ADR	0/1:.:45:31,12:15,7:16,5	0/1:.:45:31,12:15,7:16,5	RefMapQual;RefAvgRL;VarMapQual
chr21	8236220	G	C	DP=16;SS=1;SSC=1;GPV=0.00096618;SPV=0.70396	GT:GQ:DP:AD:ADF:ADR	0/1:.:8:3,4:0,0:3,4	0/1:.:8:3,4:0,0:3,4	RefMapQual;RefAvgRL;VarMapQual;VarAvgRL;VarDist3
chr21	8236234	C	A	DP=32;SS=1;SSC=1;GPV=0.012087;SPV=0.67303	GT:GQ:DP:AD:ADF:ADR	0/1:.:16:13,3:0,0:13,3	0/1:.:16:13,3:0,0:13,3	RefMapQual;RefAvgRL;VarCount;VarMapQual;VarAvgRL
chr21	8237015	T	C	DP=80;SS=1;SSC=1;GPV=0.00072404;SPV=0.63148	GT:GQ:DP:AD:ADF:ADR	0/1:.:40:35,5:16,1:19,4	0/1:.:40:35,5:16,1:19,4	RefMapQual;VarMapQual
chr21	8237790	C	T	DP=22;SS=1;SSC=0;GPV=4.7526e-13;SPV=1	GT:GQ:DP:AD:ADF:ADR	1/1:.:11:0,11:0,2:0,9	1/1:.:11:0,11:0,2:0,9	VarMapQual
chr21	8237836	T	G	DP=30;SS=1;SSC=1;GPV=0.0022875;SPV=0.65917	GT:GQ:DP:AD:ADF:ADR	0/1:.:15:11,4:5,2:6,2	0/1:.:15:11,4:5,2:6,2	RefMapQual;VarMapQual
chr21	8238760	G	A	DP=100;SS=1;SSC=2;GPV=0.00017198;SPV=0.6202	GT:GQ:DP:AD:ADF:ADR	0/1:.:50:44,6:23,1:21,5	0/1:.:50:44,6:23,1:21,5	RefMapQual;VarMapQual
chr21	8238922	T	C	DP=76;SS=1;SSC=1;GPV=0.00071196;SPV=0.63197	GT:GQ:DP:AD:ADF:ADR	0/1:.:38:33,5:14,1:19,4	0/1:.:38:33,5:14,1:19,4	RefMapQual;VarMapQual
chr21	8240629	T	C	DP=52;SS=1;SSC=1;GPV=0.0029216;SPV=0.6485	GT:GQ:DP:AD:ADF:ADR	0/1:.:26:22,4:2,0:20,4	0/1:.:26:22,4:2,0:20,4	RefMapQual;VarMapQual;VarReadPos
chr21	8241536	A	G	DP=40;SS=1;SSC=2;GPV=3.8991e-08;SPV=0.62381	GT:GQ:DP:AD:ADF:ADR	0/1:.:20:10,10:2,8:8,2	0/1:.:20:10,10:2,8:8,2	RefMapQual;VarMapQual
chr21	8241564	G	A	DP=40;SS=1;SSC=1;GPV=0.002653;SPV=0.65262	GT:GQ:DP:AD:ADF:ADR	0/1:.:20:16,4:8,1:8,3	0/1:.:20:16,4:8,1:8,3	RefMapQual;VarMapQual
chr21	8241890	T	G	DP=50;SS=1;SSC=2;GPV=0.00011557;SPV=0.62918	GT:GQ:DP:AD:ADF:ADR	0/1:.:25:19,6:10,3:9,3	0/1:.:25:19,6:10,3:9,3	RefMapQual;RefAvgRL;VarMapQual;MMQSdiff
chr21	8242068	T	C	DP=130;SS=1;SSC=2;GPV=1.521e-13;SPV=0.57636	GT:GQ:DP:AD:ADF:ADR	0/1:.:65:46,19:28,13:18,6	0/1:.:65:46,19:28,13:18,6	RefMapQual;VarMapQual
chr21	8242070	T	C	DP=138;SS=1;SSC=2;GPV=1.588e-10;SPV=0.58161	GT:GQ:DP:AD:ADF:ADR	0/1:.:69:54,15:37,6:17,9	0/1:.:69:54,15:37,6:17,9	RefMapQual;VarMapQual
chr21	8242079	C	T	DP=168;SS=1;SSC=2;GPV=1.2101e-14;SPV=0.57062	GT:GQ:DP:AD:ADF:ADR	0/1:.:84:63,21:38,10:25,11	0/1:.:84:63,21:38,10:25,11	RefMapQual;VarMapQual
chr21	8242474	T	C	DP=74;SS=1;SSC=2;GPV=1.177e-06;SPV=0.60649	GT:GQ:DP:AD:ADF:ADR	0/1:.:37:28,9:21,4:7,5	0/1:.:37:28,9:21,4:7,5	RefMapQual;VarMapQual
chr21	8242714	G	A	DP=62;SS=1;SSC=2;GPV=0.00013565;SPV=0.62548	GT:GQ:DP:AD:ADF:ADR	0/1:.:31:25,6:15,3:10,3	0/1:.:31:25,6:15,3:10,3	RefMapQual;VarMapQual
chr21	8243157	A	G	DP=60;SS=1;SSC=1;GPV=0.013706;SPV=0.66463	GT:GQ:DP:AD:ADF:ADR	0/1:.:30:27,3:10,2:17,1	0/1:.:30:27,3:10,2:17,1	RefMapQual;VarCount;VarMapQual;VarMMQS;MMQSdiff
chr21	8245137	T	G	DP=222;SS=1;SSC=2;GPV=1.4818e-11;SPV=0.57379	GT:GQ:DP:AD:ADF:ADR	0/1:.:111:94,17:53,14:41,3	0/1:.:111:94,17:53,14:41,3	RefMapQual;VarMapQual
chr21	8245774	C	G	DP=74;SS=1;SSC=2;GPV=1.177e-06;SPV=0.60649	GT:GQ:DP:AD:ADF:ADR	0/1:.:37:28,9:21,5:7,4	0/1:.:37:28,9:21,5:7,4	RefMapQual;VarMapQual
chr21	8246209	A	G	DP=246;SS=1;SSC=2;GPV=7.4218e-09;SPV=0.58193	GT:GQ:DP:AD:ADF:ADR	0/1:.:123:110,13:97,11:13,2	0/1:.:123:110,13:97,11:13,2	RefMapQual;VarMapQual;MMQSdiff
chr21	8246285	T	C	DP=366;SS=1;SSC=2;GPV=4.3844e-24;SPV=0.55227	GT:GQ:DP:AD:ADF:ADR	0/1:.:183:147,36:107,25:40,11	0/1:.:183:147,36:107,25:40,11	RefMapQual;VarMapQual
chr21	8247052	T	C	DP=132;SS=1;SSC=2;GPV=4.2436e-05;SPV=0.61075	GT:GQ:DP:AD:ADF:ADR	0/1:.:66:59,7:31,4:28,3	0/1:.:66:59,7:31,4:28,3	RefMapQual;VarMapQual
chr21	8247326	T	G	DP=230;SS=1;SSC=2;GPV=3.1477e-08;SPV=0.58519	GT:GQ:DP:AD:ADF:ADR	0/1:.:115:102,12:45,3:57,9	0/1:.:115:102,12:45,3:57,9	RefMapQual;RefAvgRL;VarMapQual;VarMMQS;MMQSdiff
chr21	8247330	T	G	DP=230;SS=1;SSC=2;GPV=6.8509e-09;SPV=0.58246	GT:GQ:DP:AD:ADF:ADR	0/1:.:115:98,13:44,3:54,10	0/1:.:115:98,13:44,3:54,10	RefMapQual;RefAvgRL;VarMapQual;VarMMQS;MMQSdiff
chr21	8247341	T	C	DP=184;SS=1;SSC=2;GPV=4.3161e-13;SPV=0.57215	GT:GQ:DP:AD:ADF:ADR	0/1:.:92:73,19:10,7:63,12	0/1:.:92:73,19:10,7:63,12	RefMapQual;RefAvgRL;VarMapQual;VarMMQS;MMQSdiff
chr21	8247356	G	A	DP=138;SS=1;SSC=2;GPV=9.6237e-06;SPV=0.60441	GT:GQ:DP:AD:ADF:ADR	0/1:.:69:61,8:6,0:55,8	0/1:.:69:61,8:6,0:55,8	RefMapQual;Strand;VarMapQual;VarMMQS;MMQSdiff
chr21	8248271	T	C	DP=28;SS=1;SSC=1;GPV=0.011603;SPV=0.67585	GT:GQ:DP:AD:ADF:ADR	0/1:.:14:11,3:7,2:4,1	0/1:.:14:11,3:7,2:4,1	RefMapQual;VarMapQual;MMQSdiff
chr21	8248279	T	C	DP=30;SS=1;SSC=1;GPV=0.0022875;SPV=0.65917	GT:GQ:DP:AD:ADF:ADR	0/1:.:15:11,4:6,2:5,2	0/1:.:15:11,4:6,2:5,2	RefMapQual;VarMapQual;MMQSdiff
chr21	8249991	C	T	DP=234;SS=1;SSC=2;GPV=1.1213e-20;SPV=0.55946	GT:GQ:DP:AD:ADF:ADR	0/1:.:117:87,30:54,16:33,14	0/1:.:117:87,30:54,16:33,14	RefMapQual;VarMapQual
chr21	8250101	C	T	DP=138;SS=1;SSC=2;GPV=1.0498e-12;SPV=0.57675	GT:GQ:DP:AD:ADF:ADR	0/1:.:69:51,18:9,4:42,14	0/1:.:69:51,18:9,4:42,14	RefMapQual;VarMapQual
chr21	8250990	C	T	DP=94;SS=1;SSC=2;GPV=3.6214e-05;SPV=0.61348	GT:GQ:DP:AD:ADF:ADR	0/1:.:47:40,7:18,5:22,2	0/1:.:47:40,7:18,5:22,2	RefMapQual;VarMapQual;MMQSdiff
chr21	8251011	T	C	DP=96;SS=1;SSC=2;GPV=3.6641e-05;SPV=0.61327	GT:GQ:DP:AD:ADF:ADR	0/1:.:48:41,7:16,5:25,2	0/1:.:48:41,7:16,5:25,2	RefMapQual;VarMapQual;MMQSdiff
chr21	8251447	C	A	DP=108;SS=1;SSC=2;GPV=0.00017677;SPV=0.6196	GT:GQ:DP:AD:ADF:ADR	0/1:.:54:48,6:30,2:18,4	0/1:.:54:48,6:30,2:18,4	RefMapQual;VarMapQual;VarAvgRL;VarDist3;ReadLenDiff
chr21	8251492	C	T	DP=128;SS=1;SSC=2;GPV=2.0073e-06;SPV=0.6	GT:GQ:DP:AD:ADF:ADR	0/1:.:64:55,9:34,4:21,5	0/1:.:64:55,9:34,4:21,5	RefMapQual;VarMapQual
chr21	8251556	G	T	DP=138;SS=1;SSC=2;GPV=9.6237e-06;SPV=0.60441	GT:GQ:DP:AD:ADF:ADR	0/1:.:69:61,8:31,4:30,4	0/1:.:69:61,8:31,4:30,4	RefMapQual;VarMapQual
chr21	8252861	T	C	DP=80;SS=1;SSC=2;GPV=2.1046e-10;SPV=0.59253	GT:GQ:DP:AD:ADF:ADR	0/1:.:40:26,14:23,4:3,10	0/1:.:40:26,14:23,4:3,10	RefMapQual;VarMapQual
chr21	8253825	C	A	DP=28;SS=1;SSC=1;GPV=0.011603;SPV=0.67585	GT:GQ:DP:AD:ADF:ADR	0/1:.:14:11,3:2,1:9,2	0/1:.:14:11,3:2,1:9,2	RefMapQual;RefAvgRL;VarCount;VarMapQual
chr21	8255998	A	G	DP=36;SS=1;SSC=1;GPV=2.3419e-08;SPV=0.63101	GT:GQ:DP:AD:ADF:ADR	0/1:.:18:8,10:5,6:3,4	0/1:.:18:8,10:5,6:3,4	RefMapQual;RefAvgRL;VarMapQual
chr21	8256702	G	T	DP=40;SS=1;SSC=2;GPV=4.1855e-09;SPV=0.62441	GT:GQ:DP:AD:ADF:ADR	0/1:.:20:9,11:5,7:4,4	0/1:.:20:9,11:5,7:4,4	RefMapQual;RefAvgRL;VarMapQual
chr21	8256703	G	T	DP=36;SS=1;SSC=2;GPV=2.1904e-07;SPV=0.63024	GT:GQ:DP:AD:ADF:ADR	0/1:.:18:9,9:5,6:4,3	0/1:.:18:9,9:5,6:4,3	RefMapQual;RefAvgRL;VarMapQual
chr21	8258915	C	T	DP=56;SS=1;SSC=1;GPV=0.013571;SPV=0.66527	GT:GQ:DP:AD:ADF:ADR	0/1:.:28:25,3:16,2:9,1	0/1:.:28:25,3:16,2:9,1	RefMapQual;VarCount;VarMapQual;MMQSdiff
chr21	8259970	C	T	DP=42;SS=1;SSC=1;GPV=0.012905;SPV=0.6686	GT:GQ:DP:AD:ADF:ADR	0/1:.:21:18,3:15,2:3,1	0/1:.:21:18,3:15,2:3,1	RefMapQual;VarCount;VarMapQual;VarMMQS;VarAvgRL;MMQSdiff;ReadLenDiff
chr21	8259992	C	A	DP=46;SS=1;SSC=1;GPV=0.013136;SPV=0.66742	GT:GQ:DP:AD:ADF:ADR	0/1:.:23:20,3:15,2:5,1	0/1:.:23:20,3:15,2:5,1	RefMapQual;VarCount;VarMapQual;VarMMQS;VarAvgRL;MMQSdiff;ReadLenDiff
chr21	8260007	A	G	DP=58;SS=1;SSC=1;GPV=0.013641;SPV=0.66494	GT:GQ:DP:AD:ADF:ADR	0/1:.:29:26,3:20,2:6,1	0/1:.:29:26,3:20,2:6,1	RefMapQual;VarCount;VarMapQual;VarMMQS;VarAvgRL;MMQSdiff;ReadLenDiff
chr21	8385725	C	G	DP=70;SS=1;SSC=2;GPV=1.0894e-06;SPV=0.60746	GT:GQ:DP:AD:ADF:ADR	0/1:.:35:26,9:16,6:10,3	0/1:.:35:26,9:16,6:10,3	RefMapQual;VarMapQual
chr21	8387135	T	C	DP=32;SS=1;SSC=1;GPV=0.0004259;SPV=0.64787	GT:GQ:DP:AD:ADF:ADR	0/1:.:16:11,5:3,3:8,2	0/1:.:16:11,5:3,3:8,2	RefMapQual;VarMapQual
chr21	8388829	C	T	DP=212;SS=1;SSC=2;GPV=1.7617e-16;SPV=0.56511	GT:GQ:DP:AD:ADF:ADR	0/1:.:106:82,24:54,19:28,5	0/1:.:106:82,24:54,19:28,5	RefMapQual;VarMapQual
chr21	8389828	C	T	DP=114;SS=1;SSC=2;GPV=8.6707e-06;SPV=0.60587	GT:GQ:DP:AD:ADF:ADR	0/1:.:57:49,8:19,6:30,2	0/1:.:57:49,8:19,6:30,2	RefMapQual;VarMapQual;MMQSdiff
chr21	8389849	T	C	DP=122;SS=1;SSC=2;GPV=4.0868e-07;SPV=0.59631	GT:GQ:DP:AD:ADF:ADR	0/1:.:61:51,10:21,7:30,3	0/1:.:61:51,10:21,7:30,3	RefMapQual;VarMapQual;MMQSdiff
chr21	8390285	C	A	DP=116;SS=1;SSC=2;GPV=0.00018096;SPV=0.61909	GT:GQ:DP:AD:ADF:ADR	0/1:.:58:52,6:33,4:19,2	0/1:.:58:52,6:33,4:19,2	RefMapQual;VarMapQual
chr21	8390330	C	T	DP=144;SS=1;SSC=2;GPV=1.0011e-07;SPV=0.59133	GT:GQ:DP:AD:ADF:ADR	0/1:.:72:61,11:44,4:17,7	0/1:.:72:61,11:44,4:17,7	RefMapQual;VarMapQual
chr21	8390394	G	T	DP=172;SS=1;SSC=2;GPV=5.3084e-07;SPV=0.5937	GT:GQ:DP:AD:ADF:ADR	0/1:.:86:76,10:38,4:38,6	0/1:.:86:76,10:38,4:38,6	RefMapQual;VarMapQual
chr21	8391062	G	T	DP=146;SS=1;SSC=2;GPV=2.1659e-06;SPV=0.59911	GT:GQ:DP:AD:ADF:ADR	0/1:.:73:63,9:6,0:57,9	0/1:.:73:63,9:6,0:57,9	RefMapQual;Strand;VarMapQual
chr21	8391298	A	G	DP=74;SS=1;SSC=2;GPV=6.156e-06;SPV=0.61081	GT:GQ:DP:AD:ADF:ADR	0/1:.:37:29,8:16,5:13,3	0/1:.:37:29,8:16,5:13,3	RefMapQual;VarMapQual
chr21	8391372	A	G	DP=64;SS=1;SSC=2;GPV=6.0487e-10;SPV=0.6003	GT:GQ:DP:AD:ADF:ADR	0/1:.:32:19,13:12,8:7,5	0/1:.:32:19,13:12,8:7,5	RefMapQual;VarMapQual
chr21	8392440	G	T	DP=54;SS=1;SSC=1;GPV=0.000618;SPV=0.63617	GT:GQ:DP:AD:ADF:ADR	0/1:.:27:22,5:21,5:1,0	0/1:.:27:22,5:21,5:1,0	RefMapQual;Strand;VarMapQual
chr21	8392649	C	A	DP=58;SS=1;SSC=2;GPV=5.693e-13;SPV=0.60396	GT:GQ:DP:AD:ADF:ADR	0/1:.:29:13,16:2,4:11,12	0/1:.:29:13,16:2,4:11,12	RefMapQual;RefAvgRL;VarMapQual
chr21	8394177	C	T	DP=64;SS=1;SSC=1;GPV=0.0030959;SPV=0.64608	GT:GQ:DP:AD:ADF:ADR	0/1:.:32:28,4:9,1:19,3	0/1:.:32:28,4:9,1:19,3	RefMapQual;VarMapQual;VarMMQS;VarAvgRL;MMQSdiff;ReadLenDiff
chr21	8394179	G	T	DP=64;SS=1;SSC=1;GPV=0.0030959;SPV=0.64608	GT:GQ:DP:AD:ADF:ADR	0/1:.:32:28,4:9,1:19,3	0/1:.:32:28,4:9,1:19,3	RefMapQual;VarMapQual;VarMMQS;VarAvgRL;MMQSdiff;ReadLenDiff
chr21	8394184	T	C	DP=64;SS=1;SSC=1;GPV=0.0030959;SPV=0.64608	GT:GQ:DP:AD:ADF:ADR	0/1:.:32:28,4:9,1:19,3	0/1:.:32:28,4:9,1:19,3	RefMapQual;VarMapQual;VarMMQS;VarAvgRL;MMQSdiff;ReadLenDiff
chr21	8394567	C	G	DP=50;SS=1;SSC=2;GPV=0.00011557;SPV=0.62918	GT:GQ:DP:AD:ADF:ADR	0/1:.:25:19,6:6,1:13,5	0/1:.:25:19,6:6,1:13,5	RefMapQual;VarMapQual;VarAvgRL;ReadLenDiff
chr21	8394605	A	G	DP=42;SS=1;SSC=1;GPV=0.0027074;SPV=0.65174	GT:GQ:DP:AD:ADF:ADR	0/1:.:21:17,4:2,1:15,3	0/1:.:21:17,4:2,1:15,3	RefMapQual;VarMapQual
chr21	8394814	A	C	DP=46;SS=1;SSC=0;GPV=2.4343e-27;SPV=1	GT:GQ:DP:AD:ADF:ADR	1/1:.:23:0,23:0,11:0,12	1/1:.:23:0,23:0,11:0,12	VarMapQual
chr21	8394827	G	A	DP=76;SS=1;SSC=2;GPV=2.2614e-07;SPV=0.60251	GT:GQ:DP:AD:ADF:ADR	0/1:.:38:28,10:15,8:13,2	0/1:.:38:28,10:15,8:13,2	RefMapQual;VarMapQual
chr21	8394941	C	T	DP=58;SS=1;SSC=1;GPV=0.013641;SPV=0.66494	GT:GQ:DP:AD:ADF:ADR	0/1:.:29:26,3:12,2:14,1	0/1:.:29:26,3:12,2:14,1	RefMapQual;VarMapQual
chr21	8395521	G	T	DP=34;SS=1;SSC=0;GPV=0.014286;SPV=1	GT:GQ:DP:AD:ADF:ADR	1/1:.:17:0,2:0,0:0,2	1/1:.:17:0,2:0,0:0,2	VarMapQual;VarReadPos;VarDist3
chr21	8396795	C	G	DP=108;SS=1;SSC=0;GPV=0;SPV=1	GT:GQ:DP:AD:ADF:ADR	1/1:.:54:0,54:0,19:0,35	1/1:.:54:0,54:0,19:0,35	VarMapQual
chr21	8397780	C	T	DP=24;SS=1;SSC=1;GPV=4.0663e-06;SPV=0.65991	GT:GQ:DP:AD:ADF:ADR	0/1:.:12:5,7:0,2:5,5	0/1:.:12:5,7:0,2:5,5	RefMapQual;RefAvgRL;VarMapQual;VarAvgRL
chr21	8397783	T	C	DP=26;SS=1;SSC=1;GPV=5.1256e-07;SPV=0.65592	GT:GQ:DP:AD:ADF:ADR	0/1:.:13:5,8:0,2:5,6	0/1:.:13:5,8:0,2:5,6	RefMapQual;RefAvgRL;VarMapQual;VarAvgRL
chr21	8401994	G	C	DP=34;SS=1;SSC=1;GPV=0.0022875;SPV=0.65917	GT:GQ:DP:AD:ADF:ADR	0/1:.:17:11,4:8,3:3,1	0/1:.:17:11,4:8,3:3,1	RefMapQual;RefAvgRL;VarMapQual
chr21	8401995	C	T	DP=36;SS=1;SSC=1;GPV=0.0025282;SPV=0.65472	GT:GQ:DP:AD:ADF:ADR	0/1:.:18:14,4:12,1:2,3	0/1:.:18:14,4:12,1:2,3	RefMapQual;RefAvgRL;VarMapQual
chr21	8402389	G	A	DP=40;SS=1;SSC=2;GPV=2.3315e-06;SPV=0.62624	GT:GQ:DP:AD:ADF:ADR	0/1:.:20:12,8:1,2:11,6	0/1:.:20:12,8:1,2:11,6	RefMapQual;VarMapQual
chr21	8402552	G	A	DP=140;SS=1;SSC=2;GPV=4.3373e-05;SPV=0.61038	GT:GQ:DP:AD:ADF:ADR	0/1:.:70:63,7:37,5:26,2	0/1:.:70:63,7:37,5:26,2	RefMapQual;VarMapQual
chr21	8402763	T	C	DP=320;SS=1;SSC=2;GPV=2.3338e-24;SPV=0.55321	GT:GQ:DP:AD:ADF:ADR	0/1:.:160:124,36:64,12:60,24	0/1:.:160:124,36:64,12:60,24	RefMapQual;VarMapQual;MMQSdiff
chr21	8402918	A	C	DP=74;SS=1;SSC=1;GPV=0.00070548;SPV=0.63224	GT:GQ:DP:AD:ADF:ADR	0/1:.:37:32,5:2,0:30,5	0/1:.:37:32,5:2,0:30,5	RefMapQual;Strand;VarMapQual;MMQSdiff
chr21	8402941	A	T	DP=40;SS=1;SSC=1;GPV=0.002653;SPV=0.65262	GT:GQ:DP:AD:ADF:ADR	0/1:.:20:16,4:0,0:16,4	0/1:.:20:16,4:0,0:16,4	RefMapQual;VarMapQual
chr21	8403423	T	C	DP=48;SS=1;SSC=2;GPV=5.3443e-07;SPV=0.61694	GT:GQ:DP:AD:ADF:ADR	0/1:.:24:15,9:3,6:12,3	0/1:.:24:15,9:3,6:12,3	RefMapQual;VarMapQual
chr21	8403571	T	C	DP=18;SS=1;SSC=1;GPV=2.0936e-08;SPV=0.76471	GT:GQ:DP:AD:ADF:ADR	1/1:.:9:1,8:0,0:1,8	1/1:.:9:1,8:0,0:1,8	Strand;VarMapQual
chr21	8405102	A	G	DP=62;SS=1;SSC=1;GPV=0.0030712;SPV=0.64641	GT:GQ:DP:AD:ADF:ADR	0/1:.:31:27,4:18,3:9,1	0/1:.:31:27,4:18,3:9,1	RefMapQual;VarMapQual;MMQSdiff
chr21	8405260	C	T	DP=52;SS=1;SSC=2;GPV=6.4267e-07;SPV=0.61439	GT:GQ:DP:AD:ADF:ADR	0/1:.:26:17,9:5,1:12,8	0/1:.:26:17,9:5,1:12,8	RefMapQual;VarMapQual
chr21	8405577	G	A	DP=124;SS=1;SSC=2;GPV=1.9165e-06;SPV=0.60055	GT:GQ:DP:AD:ADF:ADR	0/1:.:62:51,9:26,1:25,8	0/1:.:62:51,9:26,1:25,8	RefMapQual;RefAvgRL;VarMapQual
chr21	8406980	C	T	DP=206;SS=1;SSC=2;GPV=1.7008e-26;SPV=0.5577	GT:GQ:DP:AD:ADF:ADR	0/1:.:103:66,37:53,28:13,9	0/1:.:103:66,37:53,28:13,9	RefMapQual;RefAvgRL;VarMapQual;VarAvgRL
chr21	8407603	C	G	DP=134;SS=1;SSC=2;GPV=1.9243e-08;SPV=0.58891	GT:GQ:DP:AD:ADF:ADR	0/1:.:67:55,12:18,5:37,7	0/1:.:67:55,12:18,5:37,7	RefMapQual;VarMapQual
chr21	8407606	T	C	DP=130;SS=1;SSC=2;GPV=1.4036e-10;SPV=0.58231	GT:GQ:DP:AD:ADF:ADR	0/1:.:65:50,15:21,3:29,12	0/1:.:65:50,15:21,3:29,12	RefMapQual;VarMapQual
chr21	8407811	G	A	DP=152;SS=1;SSC=2;GPV=4.888e-07;SPV=0.59451	GT:GQ:DP:AD:ADF:ADR	0/1:.:76:66,10:42,8:24,2	0/1:.:76:66,10:42,8:24,2	RefMapQual;VarMapQual
chr21	8408813	G	C	DP=246;SS=1;SSC=2;GPV=3.6556e-12;SPV=0.57145	GT:GQ:DP:AD:ADF:ADR	0/1:.:123:105,18:54,6:51,12	0/1:.:123:105,18:54,6:51,12	RefMapQual;VarMapQual
chr21	8409076	T	C	DP=74;SS=1;SSC=2;GPV=3.3578e-08;SPV=0.60139	GT:GQ:DP:AD:ADF:ADR	0/1:.:37:24,11:1,0:23,11	0/1:.:37:24,11:1,0:23,11	RefMapQual;Strand;VarMapQual
chr21	8409987	C	G	DP=60;SS=1;SSC=1;GPV=0.00063967;SPV=0.63514	GT:GQ:DP:AD:ADF:ADR	0/1:.:30:24,5:19,4:5,1	0/1:.:30:24,5:19,4:5,1	RefMapQual;VarMapQual;MMQSdiff
chr21	8410121	T	C	DP=36;SS=1;SSC=1;GPV=0.012467;SPV=0.67093	GT:GQ:DP:AD:ADF:ADR	0/1:.:18:15,3:5,2:10,1	0/1:.:18:15,3:5,2:10,1	RefMapQual;VarMapQual
chr21	8410798	G	T	DP=246;SS=1;SSC=2;GPV=1.6502e-09;SPV=0.57937	GT:GQ:DP:AD:ADF:ADR	0/1:.:123:109,14:45,9:64,5	0/1:.:123:109,14:45,9:64,5	RefMapQual;VarMapQual
chr21	8410927	C	T	DP=194;SS=1;SSC=2;GPV=2.7939e-08;SPV=0.58608	GT:GQ:DP:AD:ADF:ADR	0/1:.:97:85,12:5,2:80,10	0/1:.:97:85,12:5,2:80,10	RefMapQual;VarMapQual
chr21	8411903	T	G	DP=90;SS=1;SSC=2;GPV=0.00016497;SPV=0.62111	GT:GQ:DP:AD:ADF:ADR	0/1:.:45:39,6:14,2:25,4	0/1:.:45:39,6:14,2:25,4	RefMapQual;RefAvgRL;VarMapQual;VarAvgRL
chr21	8412989	G	C	DP=62;SS=1;SSC=1;GPV=0.0030172;SPV=0.64715	GT:GQ:DP:AD:ADF:ADR	0/1:.:31:25,4:14,2:11,2	0/1:.:31:25,4:14,2:11,2	RefMapQual;RefAvgRL;VarMapQual;VarAvgRL;MMQSdiff
chr21	8412999	G	C	DP=80;SS=1;SSC=2;GPV=3.2767e-05;SPV=0.61523	GT:GQ:DP:AD:ADF:ADR	0/1:.:40:33,7:18,3:15,4	0/1:.:40:33,7:18,3:15,4	RefMapQual;RefAvgRL;VarMapQual;VarAvgRL;MMQSdiff
chr21	8413314	A	C	DP=68;SS=1;SSC=1;GPV=0.0031191;SPV=0.64577	GT:GQ:DP:AD:ADF:ADR	0/1:.:34:29,4:17,3:12,1	0/1:.:34:29,4:17,3:12,1	RefMapQual;VarMapQual;VarAvgRL;ReadLenDiff
chr21	8414012	G	T	DP=62;SS=1;SSC=2;GPV=2.5055e-05;SPV=0.62009	GT:GQ:DP:AD:ADF:ADR	0/1:.:31:22,7:22,7:0,0	0/1:.:31:22,7:22,7:0,0	RefMapQual;Strand;VarMapQual
chr21	8414023	G	A	DP=68;SS=1;SSC=2;GPV=0.00013273;SPV=0.62598	GT:GQ:DP:AD:ADF:ADR	0/1:.:34:24,6:22,5:2,1	0/1:.:34:24,6:22,5:2,1	RefMapQual;RefAvgRL;VarMapQual
chr21	8414727	T	C	DP=112;SS=1;SSC=2;GPV=8.577e-06;SPV=0.60602	GT:GQ:DP:AD:ADF:ADR	0/1:.:56:48,8:29,7:19,1	0/1:.:56:48,8:29,7:19,1	RefMapQual;VarMapQual
chr21	8414834	G	T	DP=198;SS=1;SSC=2;GPV=3.8565e-15;SPV=0.56778	GT:GQ:DP:AD:ADF:ADR	0/1:.:99:77,22:62,16:15,6	0/1:.:99:77,22:62,16:15,6	RefMapQual;VarMapQual
chr21	8414963	C	T	DP=120;SS=1;SSC=2;GPV=1.9165e-06;SPV=0.60055	GT:GQ:DP:AD:ADF:ADR	0/1:.:60:51,9:19,3:32,6	0/1:.:60:51,9:19,3:32,6	RefMapQual;VarMapQual
chr21	8415274	A	C	DP=118;SS=1;SSC=2;GPV=0.00018193;SPV=0.61898	GT:GQ:DP:AD:ADF:ADR	0/1:.:59:53,6:32,2:21,4	0/1:.:59:53,6:32,2:21,4	RefMapQual;VarMapQual
chr21	8416653	T	C	DP=78;SS=1;SSC=2;GPV=2.3595e-07;SPV=0.60205	GT:GQ:DP:AD:ADF:ADR	0/1:.:39:29,10:13,3:16,7	0/1:.:39:29,10:13,3:16,7	RefMapQual;VarMapQual;VarAvgRL
chr21	8416693	G	T	DP=58;SS=1;SSC=2;GPV=2.025e-08;SPV=0.60646	GT:GQ:DP:AD:ADF:ADR	0/1:.:29:18,11:7,6:11,5	0/1:.:29:18,11:7,6:11,5	RefMapQual;VarMapQual;MMQSdiff
chr21	8417556	G	C	DP=98;SS=1;SSC=2;GPV=3.4351e-05;SPV=0.6144	GT:GQ:DP:AD:ADF:ADR	0/1:.:49:36,7:12,4:24,3	0/1:.:49:36,7:12,4:24,3	RefMapQual;VarMapQual
chr21	8417560	C	G	DP=86;SS=1;SSC=2;GPV=5.3169e-12;SPV=0.58944	GT:GQ:DP:AD:ADF:ADR	0/1:.:43:25,16:10,6:15,10	0/1:.:43:25,16:10,6:15,10	RefMapQual;VarMapQual
chr21	8418623	G	C	DP=26;SS=1;SSC=1;GPV=0.010968;SPV=0.6798	GT:GQ:DP:AD:ADF:ADR	0/1:.:13:9,3:0,0:9,3	0/1:.:13:9,3:0,0:9,3	RefMapQual;RefAvgRL;VarCount;VarMapQual;VarDist3
chr21	8418637	C	A	DP=38;SS=1;SSC=1;GPV=0.0025935;SPV=0.6536	GT:GQ:DP:AD:ADF:ADR	0/1:.:19:15,4:0,0:15,4	0/1:.:19:15,4:0,0:15,4	RefMapQual;RefAvgRL;VarMapQual
chr21	8418773	C	T	DP=136;SS=1;SSC=2;GPV=4.2917e-05;SPV=0.61056	GT:GQ:DP:AD:ADF:ADR	0/1:.:68:61,7:42,5:19,2	0/1:.:68:61,7:42,5:19,2	RefMapQual;VarMapQual;MMQSdiff
chr21	8418776	G	A	DP=134;SS=1;SSC=2;GPV=4.268e-05;SPV=0.61065	GT:GQ:DP:AD:ADF:ADR	0/1:.:67:60,7:41,5:19,2	0/1:.:67:60,7:41,5:19,2	RefMapQual;VarMapQual;MMQSdiff
chr21	8420458	A	G	DP=324;SS=1;SSC=2;GPV=4.9491e-12;SPV=0.57023	GT:GQ:DP:AD:ADF:ADR	0/1:.:162:137,18:63,10:74,8	0/1:.:162:137,18:63,10:74,8	MMQSdiff
chr21	8420814	C	T	DP=22;SS=1;SSC=0;GPV=4.7526e-13;SPV=1	GT:GQ:DP:AD:ADF:ADR	1/1:.:11:0,11:0,4:0,7	1/1:.:11:0,11:0,4:0,7	VarMapQual
chr21	8420860	T	G	DP=50;SS=1;SSC=2;GPV=3.6584e-06;SPV=0.61879	GT:GQ:DP:AD:ADF:ADR	0/1:.:25:17,8:10,3:7,5	0/1:.:25:17,8:10,3:7,5	RefMapQual;VarMapQual;VarAvgRL
chr21	8421721	G	C	DP=136;SS=1;SSC=2;GPV=4.2917e-05;SPV=0.61056	GT:GQ:DP:AD:ADF:ADR	0/1:.:68:61,7:8,3:53,4	0/1:.:68:61,7:8,3:53,4	RefMapQual;VarMapQual
chr21	8421784	G	A	DP=92;SS=1;SSC=2;GPV=0.00075448;SPV=0.63029	GT:GQ:DP:AD:ADF:ADR	0/1:.:46:41,5:24,3:17,2	0/1:.:46:41,5:24,3:17,2	RefMapQual;VarMapQual
chr21	8424092	C	G	DP=52;SS=1;SSC=1;GPV=0.00060611;SPV=0.63676	GT:GQ:DP:AD:ADF:ADR	0/1:.:26:21,5:9,3:12,2	0/1:.:26:21,5:9,3:12,2	RefMapQual;VarMapQual;VarAvgRL;ReadLenDiff
chr21	8424560	A	G	DP=58;SS=1;SSC=2;GPV=2.9186e-09;SPV=0.60494	GT:GQ:DP:AD:ADF:ADR	0/1:.:29:17,12:3,10:14,2	0/1:.:29:17,12:3,10:14,2	RefMapQual;VarMapQual
chr21	8424588	G	A	DP=56;SS=1;SSC=1;GPV=0.00062917;SPV=0.63563	GT:GQ:DP:AD:ADF:ADR	0/1:.:28:23,5:12,2:11,3	0/1:.:28:23,5:12,2:11,3	RefMapQual;VarMapQual
chr21	8424914	T	G	DP=60;SS=1;SSC=2;GPV=2.5912e-05;SPV=0.61947	GT:GQ:DP:AD:ADF:ADR	0/1:.:30:23,7:12,4:11,3	0/1:.:30:23,7:12,4:11,3	RefMapQual;VarMapQual
chr21	8425091	T	C	DP=118;SS=1;SSC=2;GPV=4.0537e-05;SPV=0.61153	GT:GQ:DP:AD:ADF:ADR	0/1:.:59:52,7:25,2:27,5	0/1:.:59:52,7:25,2:27,5	RefMapQual;VarMapQual
chr21	8425092	T	C	DP=114;SS=1;SSC=2;GPV=7.7739e-08;SPV=0.59356	GT:GQ:DP:AD:ADF:ADR	0/1:.:57:46,11:20,6:26,5	0/1:.:57:46,11:20,6:26,5	RefMapQual;VarMapQual
chr21	8425094	T	C	DP=128;SS=1;SSC=2;GPV=2.0073e-06;SPV=0.6	GT:GQ:DP:AD:ADF:ADR	0/1:.:64:55,9:25,6:30,3	0/1:.:64:55,9:25,6:30,3	RefMapQual;VarMapQual
chr21	8425261	T	G	DP=94;SS=1;SSC=2;GPV=0.00075886;SPV=0.63012	GT:GQ:DP:AD:ADF:ADR	0/1:.:47:42,5:19,1:23,4	0/1:.:47:42,5:19,1:23,4	RefMapQual;VarMapQual
chr21	8425498	T	C	DP=76;SS=1;SSC=2;GPV=4.028e-08;SPV=0.59963	GT:GQ:DP:AD:ADF:ADR	0/1:.:38:27,11:14,6:13,5	0/1:.:38:27,11:14,6:13,5	RefMapQual;VarMapQual
chr21	8425738	G	A	DP=56;SS=1;SSC=1;GPV=0.013571;SPV=0.66527	GT:GQ:DP:AD:ADF:ADR	0/1:.:28:25,3:16,2:9,1	0/1:.:28:25,3:16,2:9,1	RefMapQual;VarCount;VarMapQual
chr21	8427720	T	G	DP=16;SS=1;SSC=1;GPV=0.00012413;SPV=0.6958	GT:GQ:DP:AD:ADF:ADR	0/1:.:8:3,5:3,5:0,0	0/1:.:8:3,5:3,5:0,0	RefMapQual;RefAvgRL;Strand;VarMapQual;VarAvgRL;VarDist3
chr21	8428161	T	G	DP=206;SS=1;SSC=2;GPV=6.3135e-11;SPV=0.57612	GT:GQ:DP:AD:ADF:ADR	0/1:.:103:87,16:47,12:40,4	0/1:.:103:87,16:47,12:40,4	RefMapQual;VarMapQual
chr21	8428718	C	T	DP=32;SS=1;SSC=1;GPV=0.0023764;SPV=0.65746	GT:GQ:DP:AD:ADF:ADR	0/1:.:16:12,4:11,4:1,0	0/1:.:16:12,4:11,4:1,0	RefMapQual;VarMapQual;VarAvgRL;MinMMQSdiff;ReadLenDiff
chr21	8428734	A	G	DP=36;SS=1;SSC=1;GPV=8.1472e-05;SPV=0.63766	GT:GQ:DP:AD:ADF:ADR	0/1:.:18:12,6:12,6:0,0	0/1:.:18:12,6:12,6:0,0	RefMapQual;Strand;VarMapQual;MMQSdiff
chr21	8428798	C	G	DP=74;SS=1;SSC=2;GPV=6.408e-09;SPV=0.59788	GT:GQ:DP:AD:ADF:ADR	0/1:.:37:25,12:22,8:3,4	0/1:.:37:25,12:22,8:3,4	RefMapQual;VarMapQual;MMQSdiff
chr21	8429233	A	G	DP=272;SS=1;SSC=2;GPV=4.0903e-14;SPV=0.56653	GT:GQ:DP:AD:ADF:ADR	0/1:.:136:115,21:96,16:19,5	0/1:.:136:115,21:96,16:19,5	RefMapQual;VarMapQual;MMQSdiff
chr21	8429309	T	C	DP=348;SS=1;SSC=2;GPV=2.5438e-26;SPV=0.55111	GT:GQ:DP:AD:ADF:ADR	0/1:.:174:135,39:84,28:51,11	0/1:.:174:135,39:84,28:51,11	RefMapQual;VarMapQual
chr21	8429819	G	C	DP=104;SS=1;SSC=2;GPV=0.00017446;SPV=0.61989	GT:GQ:DP:AD:ADF:ADR	0/1:.:52:46,6:26,1:20,5	0/1:.:52:46,6:26,1:20,5	RefMapQual;VarMapQual
chr21	8430365	T	C	DP=154;SS=1;SSC=2;GPV=4.9336e-07;SPV=0.59442	GT:GQ:DP:AD:ADF:ADR	0/1:.:77:67,10:7,2:60,8	0/1:.:77:67,10:7,2:60,8	RefMapQual;VarMapQual;VarMMQS;MMQSdiff
chr21	8430380	G	A	DP=110;SS=1;SSC=2;GPV=0.00017787;SPV=0.61947	GT:GQ:DP:AD:ADF:ADR	0/1:.:55:49,6:3,0:46,6	0/1:.:55:49,6:3,0:46,6	RefMapQual;Strand;VarMapQual;VarMMQS;MMQSdiff
chr21	8430585	T	C	DP=16;SS=1;SSC=1;GPV=0.008837;SPV=0.6958	GT:GQ:DP:AD:ADF:ADR	0/1:.:8:5,3:1,1:4,2	0/1:.:8:5,3:1,1:4,2	RefMapQual;RefAvgRL;VarMapQual
chr21	8431295	T	C	DP=48;SS=1;SSC=1;GPV=0.0028457;SPV=0.64961	GT:GQ:DP:AD:ADF:ADR	0/1:.:24:20,4:8,2:12,2	0/1:.:24:20,4:8,2:12,2	RefMapQual;VarMapQual;MMQSdiff
chr21	8431303	T	C	DP=46;SS=1;SSC=2;GPV=0.00010724;SPV=0.63094	GT:GQ:DP:AD:ADF:ADR	0/1:.:23:17,6:5,4:12,2	0/1:.:23:17,6:5,4:12,2	RefMapQual;VarMapQual;MMQSdiff
chr21	8431385	A	C	DP=18;SS=1;SSC=1;GPV=0.00017215;SPV=0.68141	GT:GQ:DP:AD:ADF:ADR	0/1:.:9:4,5:2,1:2,4	0/1:.:9:4,5:2,1:2,4	RefMapQual;RefAvgRL;VarMapQual
chr21	8433016	C	T	DP=252;SS=1;SSC=2;GPV=1.7649e-11;SPV=0.57301	GT:GQ:DP:AD:ADF:ADR	0/1:.:126:109,17:65,10:44,7	0/1:.:126:109,17:65,10:44,7	RefMapQual;VarMapQual
chr21	8433126	C	T	DP=150;SS=1;SSC=2;GPV=9.0924e-10;SPV=0.58295	GT:GQ:DP:AD:ADF:ADR	0/1:.:75:60,14:8,4:52,10	0/1:.:75:60,14:8,4:52,10	RefMapQual;VarMapQual
chr21	8434014	C	T	DP=138;SS=1;SSC=2;GPV=4.5435e-07;SPV=0.59524	GT:GQ:DP:AD:ADF:ADR	0/1:.:69:59,10:29,8:30,2	0/1:.:69:59,10:29,8:30,2	RefMapQual;VarMapQual;MMQSdiff
chr21	8434035	T	C	DP=140;SS=1;SSC=2;GPV=9.7454e-08;SPV=0.59157	GT:GQ:DP:AD:ADF:ADR	0/1:.:70:59,11:30,8:29,3	0/1:.:70:59,11:30,8:29,3	RefMapQual;VarMapQual;MMQSdiff
chr21	8434580	G	T	DP=168;SS=1;SSC=2;GPV=4.5536e-11;SPV=0.57775	GT:GQ:DP:AD:ADF:ADR	0/1:.:84:68,16:34,7:34,9	0/1:.:84:68,16:34,7:34,9	RefMapQual;VarMapQual
chr21	8435559	A	G	DP=64;SS=1;SSC=2;GPV=1.6397e-07;SPV=0.60606	GT:GQ:DP:AD:ADF:ADR	0/1:.:32:22,10:10,4:12,6	0/1:.:32:22,10:10,4:12,6	RefMapQual;VarMapQual;VarAvgRL
chr21	8435889	T	C	DP=66;SS=1;SSC=2;GPV=5.4307e-06;SPV=0.61268	GT:GQ:DP:AD:ADF:ADR	0/1:.:33:25,8:17,5:8,3	0/1:.:33:25,8:17,5:8,3	RefMapQual;VarMapQual;VarAvgRL
chr21	8436654	G	T	DP=34;SS=1;SSC=1;GPV=0.000451;SPV=0.64601	GT:GQ:DP:AD:ADF:ADR	0/1:.:17:12,5:11,4:1,1	0/1:.:17:12,5:11,4:1,1	RefMapQual;VarMapQual
chr21	8439040	A	G	DP=38;SS=1;SSC=2;GPV=2.0535e-06;SPV=0.62843	GT:GQ:DP:AD:ADF:ADR	0/1:.:19:11,8:5,6:6,2	0/1:.:19:11,8:5,6:6,2	RefMapQual;RefAvgRL;VarMapQual;VarAvgRL
chr21	8439280	G	A	DP=56;SS=1;SSC=1;GPV=0.013571;SPV=0.66527	GT:GQ:DP:AD:ADF:ADR	0/1:.:28:25,3:15,1:10,2	0/1:.:28:25,3:15,1:10,2	RefMapQual;VarCount;VarMapQual
chr21	8439447	G	C	DP=34;SS=1;SSC=1;GPV=0.012287;SPV=0.67191	GT:GQ:DP:AD:ADF:ADR	0/1:.:17:14,3:12,2:2,1	0/1:.:17:14,3:12,2:2,1	RefMapQual;VarCount;VarMapQual;VarAvgRL;MMQSdiff;ReadLenDiff
chr21	8439467	T	C	DP=30;SS=1;SSC=1;GPV=0.01186;SPV=0.67433	GT:GQ:DP:AD:ADF:ADR	0/1:.:15:12,3:10,2:2,1	0/1:.:15:12,3:10,2:2,1	RefMapQual;VarCount;VarMapQual;VarAvgRL;MMQSdiff;ReadLenDiff
chr21	8439741	G	T	DP=40;SS=1;SSC=1;GPV=0.012773;SPV=0.66929	GT:GQ:DP:AD:ADF:ADR	0/1:.:20:17,3:7,1:10,2	0/1:.:20:17,3:7,1:10,2	RefMapQual;VarCount;VarMapQual;VarReadPos
chr21	8439744	G	T	DP=50;SS=1;SSC=2;GPV=5.8874e-07;SPV=0.61559	GT:GQ:DP:AD:ADF:ADR	0/1:.:25:16,9:5,2:11,7	0/1:.:25:16,9:5,2:11,7	RefMapQual;VarMapQual
chr21	8439745	G	T	DP=48;SS=1;SSC=1;GPV=0.0028457;SPV=0.64961	GT:GQ:DP:AD:ADF:ADR	0/1:.:24:20,4:5,2:15,2	0/1:.:24:20,4:5,2:15,2	RefMapQual;VarMapQual
chr21	8441950	C	T	DP=58;SS=1;SSC=2;GPV=8.0038e-07;SPV=0.61145	GT:GQ:DP:AD:ADF:ADR	0/1:.:29:20,9:12,5:8,4	0/1:.:29:20,9:12,5:8,4	RefMapQual;VarMapQual;MMQSdiff
chr21	8446047	T	C	DP=38;SS=1;SSC=2;GPV=2.0535e-06;SPV=0.62843	GT:GQ:DP:AD:ADF:ADR	0/1:.:19:11,8:2,1:9,7	0/1:.:19:11,8:2,1:9,7	RefMapQual;VarMapQual
chr21	8446212	C	T	DP=56;SS=1;SSC=1;GPV=0.0027573;SPV=0.65096	GT:GQ:DP:AD:ADF:ADR	0/1:.:28:18,4:13,1:5,3	0/1:.:28:18,4:13,1:5,3	RefMapQual;VarMapQual;VarAvgRL;ReadLenDiff
chr21	8446618	G	A	DP=270;SS=1;SSC=2;GPV=4.1701e-12;SPV=0.57092	GT:GQ:DP:AD:ADF:ADR	0/1:.:135:117,18:75,3:42,15	0/1:.:135:117,18:75,3:42,15	RefMapQual;VarMapQual
chr21	8446658	G	C	DP=254;SS=1;SSC=0;GPV=0;SPV=1	GT:GQ:DP:AD:ADF:ADR	1/1:.:127:0,126:0,66:0,60	1/1:.:127:0,126:0,66:0,60	VarMapQual
chr21	8446903	C	T	DP=222;SS=1;SSC=2;GPV=6.9876e-11;SPV=0.57562	GT:GQ:DP:AD:ADF:ADR	0/1:.:111:95,16:64,12:31,4	0/1:.:111:95,16:64,12:31,4	RefMapQual;VarMapQual
chr21	8447504	C	T	DP=34;SS=1;SSC=1;GPV=0.012287;SPV=0.67191	GT:GQ:DP:AD:ADF:ADR	0/1:.:17:14,3:5,1:9,2	0/1:.:17:14,3:5,1:9,2	RefMapQual;VarCount;VarMapQual;MMQSdiff
chr21	8447630	T	C	DP=40;SS=1;SSC=2;GPV=2.3315e-06;SPV=0.62624	GT:GQ:DP:AD:ADF:ADR	0/1:.:20:12,8:4,4:8,4	0/1:.:20:12,8:4,4:8,4	RefMapQual;VarMapQual
chr21	8448201	C	G	DP=16;SS=1;SSC=1;GPV=0.008837;SPV=0.6958	GT:GQ:DP:AD:ADF:ADR	0/1:.:8:5,3:3,2:2,1	0/1:.:8:5,3:3,2:2,1	RefMapQual;VarMapQual;MMQSdiff
chr21	8448362	T	C	DP=44;SS=1;SSC=1;GPV=0.00054972;SPV=0.63974	GT:GQ:DP:AD:ADF:ADR	0/1:.:22:17,5:12,4:5,1	0/1:.:22:17,5:12,4:5,1	RefMapQual;VarMapQual;MMQSdiff
chr21	8449272	C	G	DP=84;SS=1;SSC=2;GPV=3.3842e-05;SPV=0.61466	GT:GQ:DP:AD:ADF:ADR	0/1:.:42:35,7:25,5:10,2	0/1:.:42:35,7:25,5:10,2	RefMapQual;VarMapQual;MMQSdiff
chr21	8449467	C	T	DP=52;SS=1;SSC=2;GPV=0.00011939;SPV=0.62842	GT:GQ:DP:AD:ADF:ADR	0/1:.:26:20,6:7,2:13,4	0/1:.:26:20,6:7,2:13,4	RefMapQual;VarMapQual
chr21	8449784	G	A	DP=74;SS=1;SSC=1;GPV=0.00070548;SPV=0.63224	GT:GQ:DP:AD:ADF:ADR	0/1:.:37:32,5:12,1:20,4	0/1:.:37:32,5:12,1:20,4	RefMapQual;RefAvgRL;VarMapQual;VarAvgRL
chr21	8451115	A	G	DP=96;SS=1;SSC=2;GPV=0.00016933;SPV=0.62054	GT:GQ:DP:AD:ADF:ADR	0/1:.:48:42,6:23,4:19,2	0/1:.:48:42,6:23,4:19,2	RefMapQual;VarMapQual
chr21	8451167	C	T	DP=270;SS=1;SSC=2;GPV=1.672e-32;SPV=0.55106	GT:GQ:DP:AD:ADF:ADR	0/1:.:135:89,46:65,30:24,16	0/1:.:135:89,46:65,30:24,16	RefMapQual;VarMapQual
chr21	8451761	C	G	DP=52;SS=1;SSC=1;GPV=0.0029216;SPV=0.6485	GT:GQ:DP:AD:ADF:ADR	0/1:.:26:22,4:10,1:12,3	0/1:.:26:22,4:10,1:12,3	RefMapQual;VarMapQual;MMQSdiff
chr21	8451781	T	C	DP=64;SS=1;SSC=1;GPV=0.0030959;SPV=0.64608	GT:GQ:DP:AD:ADF:ADR	0/1:.:32:28,4:15,1:13,3	0/1:.:32:28,4:15,1:13,3	RefMapQual;VarMapQual;MMQSdiff
chr21	8451986	G	A	DP=146;SS=1;SSC=2;GPV=4.746e-07;SPV=0.59481	GT:GQ:DP:AD:ADF:ADR	0/1:.:73:63,10:53,8:10,2	0/1:.:73:63,10:53,8:10,2	RefMapQual;VarMapQual
chr21	8452472	T	C	DP=44;SS=1;SSC=1;GPV=0.013026;SPV=0.66798	GT:GQ:DP:AD:ADF:ADR	0/1:.:22:19,3:13,1:6,2	0/1:.:22:19,3:13,1:6,2	RefMapQual;VarCount;VarMapQual;VarMMQS;MMQSdiff
chr21	8452475	T	C	DP=44;SS=1;SSC=1;GPV=0.013026;SPV=0.66798	GT:GQ:DP:AD:ADF:ADR	0/1:.:22:19,3:13,1:6,2	0/1:.:22:19,3:13,1:6,2	RefMapQual;VarCount;VarMapQual;VarMMQS;MMQSdiff
chr21	8452477	T	C	DP=44;SS=1;SSC=1;GPV=0.013026;SPV=0.66798	GT:GQ:DP:AD:ADF:ADR	0/1:.:22:19,3:13,1:6,2	0/1:.:22:19,3:13,1:6,2	RefMapQual;VarCount;VarMapQual;VarMMQS;MMQSdiff
chr21	8452980	G	C	DP=298;SS=1;SSC=2;GPV=2.1636e-15;SPV=0.56361	GT:GQ:DP:AD:ADF:ADR	0/1:.:149:126,23:54,14:72,9	0/1:.:149:126,23:54,14:72,9	RefMapQual;VarMapQual
chr21	8453243	T	C	DP=60;SS=1;SSC=2;GPV=8.5119e-07;SPV=0.61064	GT:GQ:DP:AD:ADF:ADR	0/1:.:30:21,9:0,1:21,8	0/1:.:30:21,9:0,1:21,8	RefMapQual;VarMapQual
chr21	8454743	A	T	DP=32;SS=1;SSC=1;GPV=0.012087;SPV=0.67303	GT:GQ:DP:AD:ADF:ADR	0/1:.:16:13,3:7,1:6,2	0/1:.:16:13,3:7,1:6,2	RefMapQual;VarCount;VarMapQual
chr21	8457300	T	C	DP=84;SS=1;SSC=2;GPV=4.8987e-08;SPV=0.59778	GT:GQ:DP:AD:ADF:ADR	0/1:.:42:31,11:11,2:20,9	0/1:.:42:31,11:11,2:20,9	RefMapQual;VarMapQual
chr21	8457561	G	C	DP=66;SS=1;SSC=2;GPV=2.5912e-05;SPV=0.61947	GT:GQ:DP:AD:ADF:ADR	0/1:.:33:23,7:13,2:10,5	0/1:.:33:23,7:13,2:10,5	RefMapQual;RefAvgRL;VarMapQual;VarAvgRL
chr21	8457571	C	G	DP=82;SS=1;SSC=1;GPV=0.0032508;SPV=0.64406	GT:GQ:DP:AD:ADF:ADR	0/1:.:41:36,4:14,1:22,3	0/1:.:41:36,4:14,1:22,3	RefMapQual;RefAvgRL;VarMapQual;VarAvgRL
chr21	8457855	C	T	DP=30;SS=1;SSC=1;GPV=0.00033576;SPV=0.65592	GT:GQ:DP:AD:ADF:ADR	0/1:.:15:8,5:1,3:7,2	0/1:.:15:8,5:1,3:7,2	RefMapQual;RefAvgRL;VarMapQual;MinMMQSdiff
chr21	8458577	A	G	DP=34;SS=1;SSC=1;GPV=0.002188;SPV=0.66119	GT:GQ:DP:AD:ADF:ADR	0/1:.:17:10,4:10,4:0,0	0/1:.:17:10,4:10,4:0,0	RefMapQual;VarMapQual;VarAvgRL;ReadLenDiff
chr21	8459224	A	G	DP=58;SS=1;SSC=1;GPV=0.013641;SPV=0.66494	GT:GQ:DP:AD:ADF:ADR	0/1:.:29:26,3:13,2:13,1	0/1:.:29:26,3:13,2:13,1	RefMapQual;VarMapQual
chr21	8459289	T	C	DP=82;SS=1;SSC=1;GPV=0.00072967;SPV=0.63126	GT:GQ:DP:AD:ADF:ADR	0/1:.:41:36,5:24,3:12,2	0/1:.:41:36,5:24,3:12,2	RefMapQual;VarMapQual
chr21	8459396	G	T	DP=192;SS=1;SSC=2;GPV=9.4043e-14;SPV=0.57043	GT:GQ:DP:AD:ADF:ADR	0/1:.:96:76,20:57,14:19,6	0/1:.:96:76,20:57,14:19,6	RefMapQual;VarMapQual
chr21	8459525	C	T	DP=148;SS=1;SSC=2;GPV=4.4735e-09;SPV=0.58532	GT:GQ:DP:AD:ADF:ADR	0/1:.:74:61,13:36,10:25,3	0/1:.:74:61,13:36,10:25,3	RefMapQual;VarMapQual
chr21	8459836	A	C	DP=94;SS=1;SSC=2;GPV=1.5526e-06;SPV=0.60307	GT:GQ:DP:AD:ADF:ADR	0/1:.:47:38,9:20,2:18,7	0/1:.:47:38,9:20,2:18,7	RefMapQual;VarMapQual
chr21	8461003	T	C	DP=74;SS=1;SSC=2;GPV=0.00015045;SPV=0.62315	GT:GQ:DP:AD:ADF:ADR	0/1:.:37:31,6:15,2:16,4	0/1:.:37:31,6:15,2:16,4	RefMapQual;VarMapQual
chr21	8461215	T	C	DP=74;SS=1;SSC=2;GPV=1.1337e-06;SPV=0.60696	GT:GQ:DP:AD:ADF:ADR	0/1:.:37:27,9:8,1:19,8	0/1:.:37:27,9:8,1:19,8	RefMapQual;VarMapQual
chr21	8461255	G	T	DP=78;SS=1;SSC=2;GPV=4.028e-08;SPV=0.59963	GT:GQ:DP:AD:ADF:ADR	0/1:.:39:27,11:13,5:14,6	0/1:.:39:27,11:13,5:14,6	RefMapQual;VarMapQual
chr21	8461370	G	C	DP=118;SS=1;SSC=2;GPV=0.00018096;SPV=0.61909	GT:GQ:DP:AD:ADF:ADR	0/1:.:59:52,6:28,5:24,1	0/1:.:59:52,6:28,5:24,1	RefMapQual;RefAvgRL;VarMapQual;VarReadPos;VarAvgRL
chr21	8462115	C	G	DP=180;SS=1;SSC=2;GPV=9.9456e-06;SPV=0.60395	GT:GQ:DP:AD:ADF:ADR	0/1:.:90:66,8:34,2:32,6	0/1:.:90:66,8:34,2:32,6	RefMapQual;VarMapQual;MMQSdiff
chr21	8463199	C	A	DP=44;SS=1;SSC=1;GPV=0.00054972;SPV=0.63974	GT:GQ:DP:AD:ADF:ADR	0/1:.:22:17,5:0,0:17,5	0/1:.:22:17,5:0,0:17,5	RefMapQual;RefAvgRL;Strand;VarMapQual
chr21	8465324	G	C	DP=124;SS=1;SSC=2;GPV=8.4808e-06;SPV=0.60618	GT:GQ:DP:AD:ADF:ADR	0/1:.:62:47,8:27,3:20,5	0/1:.:62:47,8:27,3:20,5	RefMapQual;VarMapQual;MMQSdiff
chr21	8465443	T	G	DP=114;SS=1;SSC=2;GPV=2.981e-09;SPV=0.58814	GT:GQ:DP:AD:ADF:ADR	0/1:.:57:44,13:24,6:20,7	0/1:.:57:44,13:24,6:20,7	RefMapQual;VarMapQual
chr21	8466304	G	C	DP=136;SS=1;SSC=2;GPV=4.2917e-05;SPV=0.61056	GT:GQ:DP:AD:ADF:ADR	0/1:.:68:61,7:14,4:47,3	0/1:.:68:61,7:14,4:47,3	RefMapQual;VarMapQual
chr21	8468652	C	G	DP=40;SS=1;SSC=1;GPV=0.002653;SPV=0.65262	GT:GQ:DP:AD:ADF:ADR	0/1:.:20:16,4:9,1:7,3	0/1:.:20:16,4:9,1:7,3	RefMapQual;VarMapQual
chr21	8469120	A	G	DP=38;SS=1;SSC=2;GPV=3.0805e-08;SPV=0.62707	GT:GQ:DP:AD:ADF:ADR	0/1:.:19:9,10:2,8:7,2	0/1:.:19:9,10:2,8:7,2	RefMapQual;VarMapQual
chr21	8469652	T	C	DP=110;SS=1;SSC=2;GPV=1.6554e-11;SPV=0.58302	GT:GQ:DP:AD:ADF:ADR	0/1:.:55:39,16:22,8:17,8	0/1:.:55:39,16:22,8:17,8	RefMapQual;VarMapQual
chr21	8469654	T	C	DP=114;SS=1;SSC=2;GPV=1.0324e-10;SPV=0.58408	GT:GQ:DP:AD:ADF:ADR	0/1:.:57:42,15:22,8:20,7	0/1:.:57:42,15:22,8:20,7	RefMapQual;VarMapQual;MMQSdiff
chr21	8469663	C	T	DP=118;SS=1;SSC=2;GPV=2.0394e-11;SPV=0.5819	GT:GQ:DP:AD:ADF:ADR	0/1:.:59:43,16:20,8:23,8	0/1:.:59:43,16:20,8:23,8	RefMapQual;VarMapQual
chr21	8470058	T	C	DP=54;SS=1;SSC=2;GPV=4.1444e-06;SPV=0.61682	GT:GQ:DP:AD:ADF:ADR	0/1:.:27:19,8:6,3:13,5	0/1:.:27:19,8:6,3:13,5	RefMapQual;VarMapQual
chr21	8470299	G	A	DP=56;SS=1;SSC=1;GPV=0.00062917;SPV=0.63563	GT:GQ:DP:AD:ADF:ADR	0/1:.:28:23,5:14,3:9,2	0/1:.:28:23,5:14,3:9,2	RefMapQual;VarMapQual
chr21	8472211	G	T	DP=96;SS=1;SSC=2;GPV=0.00076307;SPV=0.62996	GT:GQ:DP:AD:ADF:ADR	0/1:.:48:43,5:17,1:26,4	0/1:.:48:43,5:17,1:26,4	RefMapQual;VarMapQual;VarAvgRL;ReadLenDiff
chr21	8524832	C	T	DP=20;SS=1;SSC=1;GPV=0.010098;SPV=0.68576	GT:GQ:DP:AD:ADF:ADR	0/1:.:10:7,3:7,3:0,0	0/1:.:10:7,3:7,3:0,0	VarCount;VarReadPos;VarMMQS;MMQSdiff
chr21	8524840	A	T	DP=20;SS=1;SSC=1;GPV=0.010098;SPV=0.68576	GT:GQ:DP:AD:ADF:ADR	0/1:.:10:7,3:7,3:0,0	0/1:.:10:7,3:7,3:0,0	VarCount;VarMMQS;MMQSdiff
chr21	8524842	C	A	DP=20;SS=1;SSC=1;GPV=0.010098;SPV=0.68576	GT:GQ:DP:AD:ADF:ADR	0/1:.:10:7,3:7,3:0,0	0/1:.:10:7,3:7,3:0,0	VarCount;VarMMQS;MMQSdiff
chr21	8524848	G	T	DP=20;SS=1;SSC=1;GPV=0.010098;SPV=0.68576	GT:GQ:DP:AD:ADF:ADR	0/1:.:10:7,3:7,3:0,0	0/1:.:10:7,3:7,3:0,0	VarCount;VarMMQS;MMQSdiff
chr21	8524867	G	A	DP=20;SS=1;SSC=1;GPV=0.00021796;SPV=0.67186	GT:GQ:DP:AD:ADF:ADR	0/1:.:10:5,5:5,5:0,0	0/1:.:10:5,5:5,5:0,0	RefMMQS;Strand;MinMMQSdiff
chr21	8525006	C	T	DP=22;SS=1;SSC=1;GPV=1.7905e-07;SPV=0.68244	GT:GQ:DP:AD:ADF:ADR	0/1:.:11:3,8:0,1:3,7	0/1:.:11:3,8:0,1:3,7	MMQSdiff
chr21	8525037	T	C	DP=22;SS=1;SSC=1;GPV=1.7905e-07;SPV=0.68244	GT:GQ:DP:AD:ADF:ADR	0/1:.:11:3,8:0,1:3,7	0/1:.:11:3,8:0,1:3,7	MMQSdiff
chr21	8559952	G	A	DP=28;SS=1;SSC=1;GPV=0.002188;SPV=0.66119	GT:GQ:DP:AD:ADF:ADR	0/1:.:14:10,4:7,2:3,2	0/1:.:14:10,4:7,2:3,2	RefMapQual;VarMapQual;MMQSdiff
chr21	8660411	G	T	DP=18;SS=1;SSC=1;GPV=0.00017215;SPV=0.68141	GT:GQ:DP:AD:ADF:ADR	0/1:.:9:4,5:0,3:4,2	0/1:.:9:4,5:0,3:4,2	VarMapQual;VarMMQS;MMQSdiff
chr21	8660422	G	A	DP=16;SS=1;SSC=1;GPV=0.00012413;SPV=0.6958	GT:GQ:DP:AD:ADF:ADR	0/1:.:8:3,5:0,3:3,2	0/1:.:8:3,5:0,3:3,2	VarMapQual;VarMMQS;MMQSdiff
chr21	8660430	T	C	DP=16;SS=1;SSC=1;GPV=0.00012413;SPV=0.6958	GT:GQ:DP:AD:ADF:ADR	0/1:.:8:3,5:0,3:3,2	0/1:.:8:3,5:0,3:3,2	VarMapQual;VarMMQS;MMQSdiff
chr21	8660451	A	C	DP=20;SS=1;SSC=1;GPV=0.00021796;SPV=0.67186	GT:GQ:DP:AD:ADF:ADR	0/1:.:10:5,5:2,3:3,2	0/1:.:10:5,5:2,3:3,2	VarMapQual;VarMMQS;MMQSdiff
chr21	8660454	C	T	DP=20;SS=1;SSC=1;GPV=0.00021796;SPV=0.67186	GT:GQ:DP:AD:ADF:ADR	0/1:.:10:5,5:2,3:3,2	0/1:.:10:5,5:2,3:3,2	VarMapQual;VarMMQS;MMQSdiff
chr21	8660467	C	A	DP=20;SS=1;SSC=1;GPV=0.00021796;SPV=0.67186	GT:GQ:DP:AD:ADF:ADR	0/1:.:10:5,5:2,3:3,2	0/1:.:10:5,5:2,3:3,2	VarMapQual;VarMMQS;MMQSdiff
chr21	8660468	C	G	DP=22;SS=1;SSC=1;GPV=0.00026061;SPV=0.66504	GT:GQ:DP:AD:ADF:ADR	0/1:.:11:6,5:3,3:3,2	0/1:.:11:6,5:3,3:3,2	VarMapQual;VarMMQS;MMQSdiff
chr21	8660478	C	T	DP=22;SS=1;SSC=1;GPV=0.00026061;SPV=0.66504	GT:GQ:DP:AD:ADF:ADR	0/1:.:11:6,5:3,3:3,2	0/1:.:11:6,5:3,3:3,2	VarMapQual;VarMMQS;MMQSdiff
chr21	8660479	A	C	DP=22;SS=1;SSC=1;GPV=0.00026061;SPV=0.66504	GT:GQ:DP:AD:ADF:ADR	0/1:.:11:6,5:3,3:3,2	0/1:.:11:6,5:3,3:3,2	VarMapQual;VarMMQS;MMQSdiff
chr21	8660482	G	T	DP=24;SS=1;SSC=1;GPV=0.00029985;SPV=0.65991	GT:GQ:DP:AD:ADF:ADR	0/1:.:12:7,5:3,3:4,2	0/1:.:12:7,5:3,3:4,2	VarMapQual;VarMMQS;MMQSdiff
chr21	8660483	G	T	DP=26;SS=1;SSC=1;GPV=0.00033576;SPV=0.65592	GT:GQ:DP:AD:ADF:ADR	0/1:.:13:8,5:3,3:5,2	0/1:.:13:8,5:3,3:5,2	RefMapQual;VarMapQual;VarMMQS;MMQSdiff
chr21	8660487	C	T	DP=26;SS=1;SSC=1;GPV=0.00033576;SPV=0.65592	GT:GQ:DP:AD:ADF:ADR	0/1:.:13:8,5:3,3:5,2	0/1:.:13:8,5:3,3:5,2	RefMapQual;VarMapQual;VarMMQS;MMQSdiff
chr21	8685888	T	C	DP=22;SS=1;SSC=1;GPV=0.01057;SPV=0.68244	GT:GQ:DP:AD:ADF:ADR	0/1:.:11:8,3:7,1:1,2	0/1:.:11:8,3:7,1:1,2	PASS
chr21	8689963	T	G	DP=20;SS=1;SSC=0;GPV=7.2544e-12;SPV=1	GT:GQ:DP:AD:ADF:ADR	1/1:.:10:0,10:0,10:0,0	1/1:.:10:0,10:0,10:0,0	PASS
chr21	8703527	A	C	DP=16;SS=1;SSC=1;GPV=8.0605e-06;SPV=0.71538	GT:GQ:DP:AD:ADF:ADR	1/1:.:8:2,6:2,6:0,0	1/1:.:8:2,6:2,6:0,0	RefMapQual;RefReadPos;RefAvgRL;Strand;MMQSdiff
chr21	8703538	A	T	DP=16;SS=1;SSC=1;GPV=0.008837;SPV=0.6958	GT:GQ:DP:AD:ADF:ADR	0/1:.:8:5,3:5,3:0,0	0/1:.:8:5,3:5,3:0,0	RefAvgRL;VarMMQS;MMQSdiff
chr21	8705553	T	C	DP=16;SS=1;SSC=0;GPV=1.6637e-09;SPV=1	GT:GQ:DP:AD:ADF:ADR	1/1:.:8:0,8:0,8:0,0	1/1:.:8:0,8:0,8:0,0	Strand
chr21	8705612	C	T	DP=18;SS=1;SSC=1;GPV=0.00017215;SPV=0.68141	GT:GQ:DP:AD:ADF:ADR	0/1:.:9:4,5:4,5:0,0	0/1:.:9:4,5:4,5:0,0	Strand;MMQSdiff
chr21	8705733	A	G	DP=16;SS=1;SSC=0;GPV=1.6637e-09;SPV=1	GT:GQ:DP:AD:ADF:ADR	1/1:.:8:0,8:0,1:0,7	1/1:.:8:0,8:0,1:0,7	PASS
chr21	8759087	G	C	DP=24;SS=1;SSC=1;GPV=4.0663e-06;SPV=0.65991	GT:GQ:DP:AD:ADF:ADR	0/1:.:12:5,7:1,6:4,1	0/1:.:12:5,7:1,6:4,1	MinMMQSdiff
chr21	8759090	T	G	DP=24;SS=1;SSC=1;GPV=0.010968;SPV=0.6798	GT:GQ:DP:AD:ADF:ADR	0/1:.:12:9,3:6,1:3,2	0/1:.:12:9,3:6,1:3,2	VarMMQS;MMQSdiff
chr21	8759167	A	G	DP=24;SS=1;SSC=1;GPV=1.8413e-08;SPV=0.6798	GT:GQ:DP:AD:ADF:ADR	1/1:.:12:3,9:0,4:3,5	1/1:.:12:3,9:0,4:3,5	RefReadPos;RefDist3;VarMMQS;MMQSdiff
chr21	8759225	A	G	DP=20;SS=1;SSC=1;GPV=1.6702e-06;SPV=0.68576	GT:GQ:DP:AD:ADF:ADR	0/1:.:10:3,7:0,2:3,5	0/1:.:10:3,7:0,2:3,5	VarMMQS;MMQSdiff
chr21	8759232	A	C	DP=20;SS=1;SSC=1;GPV=0.010098;SPV=0.68576	GT:GQ:DP:AD:ADF:ADR	0/1:.:10:7,3:0,2:7,1	0/1:.:10:7,3:0,2:7,1	VarMMQS;MMQSdiff
chr21	8759271	A	G	DP=26;SS=1;SSC=1;GPV=5.1256e-07;SPV=0.65592	GT:GQ:DP:AD:ADF:ADR	0/1:.:13:5,8:2,2:3,6	0/1:.:13:5,8:2,2:3,6	VarMMQS;MMQSdiff
chr21	8759279	A	T	DP=26;SS=1;SSC=1;GPV=0.002076;SPV=0.66362	GT:GQ:DP:AD:ADF:ADR	0/1:.:13:9,4:2,2:7,2	0/1:.:13:9,4:2,2:7,2	VarMMQS;MMQSdiff
chr21	8759285	A	G	DP=26;SS=1;SSC=1;GPV=0.002076;SPV=0.66362	GT:GQ:DP:AD:ADF:ADR	0/1:.:13:9,4:2,1:7,3	0/1:.:13:9,4:2,1:7,3	VarMapQual;VarMMQS;MapQualDiff;MMQSdiff
chr21	8759302	G	C	DP=22;SS=1;SSC=1;GPV=0.00026061;SPV=0.66504	GT:GQ:DP:AD:ADF:ADR	0/1:.:11:6,5:2,1:4,4	0/1:.:11:6,5:2,1:4,4	VarMMQS;MMQSdiff;ReadLenDiff
chr21	8761715	T	G	DP=20;SS=1;SSC=0;GPV=7.2544e-12;SPV=1	GT:GQ:DP:AD:ADF:ADR	1/1:.:10:0,10:0,4:0,6	1/1:.:10:0,10:0,4:0,6	PASS
chr21	8763670	G	C	DP=34;SS=1;SSC=0;GPV=3.5146e-20;SPV=1	GT:GQ:DP:AD:ADF:ADR	1/1:.:17:0,17:0,7:0,10	1/1:.:17:0,17:0,7:0,10	PASS
chr21	8763674	T	C	DP=34;SS=1;SSC=1;GPV=1.1295e-05;SPV=0.63586	GT:GQ:DP:AD:ADF:ADR	0/1:.:17:10,7:2,5:8,2	0/1:.:17:10,7:2,5:8,2	VarMMQS;MMQSdiff
chr21	8764614	G	C	DP=20;SS=1;SSC=1;GPV=0.010098;SPV=0.68576	GT:GQ:DP:AD:ADF:ADR	0/1:.:10:7,3:0,1:7,2	0/1:.:10:7,3:0,1:7,2	PASS
chr21	8766423	A	G	DP=16;SS=1;SSC=1;GPV=0.0012236;SPV=0.69037	GT:GQ:DP:AD:ADF:ADR	0/1:.:8:4,4:0,3:4,1	0/1:.:8:4,4:0,3:4,1	MMQSdiff
chr21	8766447	C	A	DP=20;SS=1;SSC=1;GPV=2.2548e-05;SPV=0.67504	GT:GQ:DP:AD:ADF:ADR	0/1:.:10:4,6:0,5:4,1	0/1:.:10:4,6:0,5:4,1	VarAvgRL;ReadLenDiff
chr21	8766547	T	G	DP=18;SS=1;SSC=1;GPV=1.4831e-05;SPV=0.69005	GT:GQ:DP:AD:ADF:ADR	0/1:.:9:3,6:0,0:3,6	0/1:.:9:3,6:0,0:3,6	Strand
chr21	8766840	G	C	DP=20;SS=1;SSC=1;GPV=2.2548e-05;SPV=0.67504	GT:GQ:DP:AD:ADF:ADR	0/1:.:10:4,6:4,1:0,5	0/1:.:10:4,6:4,1:0,5	PASS
chr21	8766891	C	T	DP=20;SS=1;SSC=1;GPV=7.7086e-08;SPV=0.70898	GT:GQ:DP:AD:ADF:ADR	1/1:.:10:2,8:2,2:0,6	1/1:.:10:2,8:2,2:0,6	RefMapQual;MMQSdiff
chr21	8771541	T	C	DP=20;SS=1;SSC=1;GPV=7.7086e-08;SPV=0.70898	GT:GQ:DP:AD:ADF:ADR	1/1:.:10:2,8:1,6:1,2	1/1:.:10:2,8:1,6:1,2	RefMapQual;RefAvgRL;MinMMQSdiff
chr21	8776068	G	T	DP=16;SS=1;SSC=1;GPV=0.00012413;SPV=0.6958	GT:GQ:DP:AD:ADF:ADR	0/1:.:8:3,5:3,4:0,1	0/1:.:8:3,5:3,4:0,1	VarMapQual;VarMMQS;MMQSdiff
chr21	8776078	G	A	DP=16;SS=1;SSC=1;GPV=0.00012413;SPV=0.6958	GT:GQ:DP:AD:ADF:ADR	0/1:.:8:3,5:3,4:0,1	0/1:.:8:3,5:3,4:0,1	VarMapQual;VarMMQS;MMQSdiff
chr21	8776100	G	A	DP=16;SS=1;SSC=1;GPV=0.00012413;SPV=0.6958	GT:GQ:DP:AD:ADF:ADR	0/1:.:8:3,5:3,4:0,1	0/1:.:8:3,5:3,4:0,1	VarMapQual;VarMMQS;MMQSdiff
chr21	8776113	C	A	DP=18;SS=1;SSC=1;GPV=1.4831e-05;SPV=0.69005	GT:GQ:DP:AD:ADF:ADR	0/1:.:9:3,6:3,1:0,5	0/1:.:9:3,6:3,1:0,5	VarMapQual;VarMMQS;MMQSdiff
chr21	8776123	T	A	DP=18;SS=1;SSC=1;GPV=1.4831e-05;SPV=0.69005	GT:GQ:DP:AD:ADF:ADR	0/1:.:9:3,6:3,1:0,5	0/1:.:9:3,6:3,1:0,5	VarMapQual;VarMMQS;MMQSdiff
chr21	8776169	A	G	DP=20;SS=1;SSC=1;GPV=1.6758e-09;SPV=0.76316	GT:GQ:DP:AD:ADF:ADR	1/1:.:10:1,9:0,4:1,5	1/1:.:10:1,9:0,4:1,5	VarMapQual;VarMMQS
chr21	8788205	T	C	DP=30;SS=1;SSC=1;GPV=8.3837e-06;SPV=0.64238	GT:GQ:DP:AD:ADF:ADR	0/1:.:15:8,7:0,4:8,3	0/1:.:15:8,7:0,4:8,3	VarMMQS;MMQSdiff
chr21	8788212	T	A	DP=28;SS=1;SSC=1;GPV=0.00036855;SPV=0.65271	GT:GQ:DP:AD:ADF:ADR	0/1:.:14:9,5:0,3:9,2	0/1:.:14:9,5:0,3:9,2	VarMMQS;MMQSdiff
chr21	8788216	T	C	DP=26;SS=1;SSC=1;GPV=0.002076;SPV=0.66362	GT:GQ:DP:AD:ADF:ADR	0/1:.:13:9,4:0,2:9,2	0/1:.:13:9,4:0,2:9,2	VarMMQS;MMQSdiff
chr21	8788294	G	A	DP=20;SS=1;SSC=1;GPV=0.001638;SPV=0.67504	GT:GQ:DP:AD:ADF:ADR	0/1:.:10:6,4:6,2:0,2	0/1:.:10:6,4:6,2:0,2	VarMMQS;MMQSdiff
chr21	8788615	C	T	DP=34;SS=1;SSC=1;GPV=0.000451;SPV=0.64601	GT:GQ:DP:AD:ADF:ADR	0/1:.:17:12,5:5,3:7,2	0/1:.:17:12,5:5,3:7,2	VarMapQual;VarMMQS;MMQSdiff
chr21	8788683	C	T	DP=26;SS=1;SSC=1;GPV=0.00033576;SPV=0.65592	GT:GQ:DP:AD:ADF:ADR	0/1:.:13:8,5:0,3:8,2	0/1:.:13:8,5:0,3:8,2	VarMapQual;VarMMQS;MMQSdiff
chr21	8788691	C	T	DP=28;SS=1;SSC=1;GPV=5.4482e-05;SPV=0.64822	GT:GQ:DP:AD:ADF:ADR	0/1:.:14:8,6:0,3:8,3	0/1:.:14:8,6:0,3:8,3	VarMapQual;VarMMQS;MMQSdiff
chr21	8789165	C	T	DP=18;SS=1;SSC=1;GPV=0.0095308;SPV=0.69005	GT:GQ:DP:AD:ADF:ADR	0/1:.:9:6,3:6,3:0,0	0/1:.:9:6,3:6,3:0,0	PASS
chr21	8789379	C	T	DP=24;SS=1;SSC=1;GPV=0.010098;SPV=0.68576	GT:GQ:DP:AD:ADF:ADR	0/1:.:12:7,3:0,0:7,3	0/1:.:12:7,3:0,0:7,3	VarCount;MMQSdiff
chr21	8798844	C	T	DP=18;SS=1;SSC=1;GPV=2.0936e-08;SPV=0.76471	GT:GQ:DP:AD:ADF:ADR	1/1:.:9:1,8:0,3:1,5	1/1:.:9:1,8:0,3:1,5	VarMapQual
chr21	8798905	G	C	DP=16;SS=1;SSC=1;GPV=0.008837;SPV=0.6958	GT:GQ:DP:AD:ADF:ADR	0/1:.:8:5,3:0,2:5,1	0/1:.:8:5,3:0,2:5,1	VarMapQual;VarMMQS
chr21	8800609	C	G	DP=16;SS=1;SSC=1;GPV=0.008837;SPV=0.6958	GT:GQ:DP:AD:ADF:ADR	0/1:.:8:5,3:2,2:3,1	0/1:.:8:5,3:2,2:3,1	RefMapQual;VarMapQual;MMQSdiff
chr21	8800630	C	T	DP=22;SS=1;SSC=1;GPV=0.01057;SPV=0.68244	GT:GQ:DP:AD:ADF:ADR	0/1:.:11:8,3:2,2:6,1	0/1:.:11:8,3:2,2:6,1	RefMapQual;VarMapQual;VarMMQS;MMQSdiff
chr21	8806163	G	A	DP=28;SS=1;SSC=1;GPV=0.00036855;SPV=0.65271	GT:GQ:DP:AD:ADF:ADR	0/1:.:14:9,5:4,3:5,2	0/1:.:14:9,5:4,3:5,2	RefMapQual;VarMapQual;VarMMQS;MMQSdiff
chr21	8806177	T	A	DP=26;SS=1;SSC=1;GPV=5.4595e-06;SPV=0.65245	GT:GQ:DP:AD:ADF:ADR	0/1:.:13:6,7:3,4:3,3	0/1:.:13:6,7:3,4:3,3	RefMapQual;VarMapQual;VarMMQS;MMQSdiff
chr21	8806184	G	A	DP=26;SS=1;SSC=1;GPV=5.4595e-06;SPV=0.65245	GT:GQ:DP:AD:ADF:ADR	0/1:.:13:6,7:3,4:3,3	0/1:.:13:6,7:3,4:3,3	RefMapQual;VarMapQual;VarMMQS;MMQSdiff
chr21	8806808	A	T	DP=26;SS=1;SSC=1;GPV=1.8273e-09;SPV=0.67764	GT:GQ:DP:AD:ADF:ADR	1/1:.:13:3,10:1,6:2,4	1/1:.:13:3,10:1,6:2,4	RefMapQual;VarMapQual
chr21	8807080	G	A	DP=94;SS=1;SSC=2;GPV=3.6214e-05;SPV=0.61348	GT:GQ:DP:AD:ADF:ADR	0/1:.:47:40,7:27,4:13,3	0/1:.:47:40,7:27,4:13,3	RefMapQual;VarMapQual;MMQSdiff
chr21	8807099	C	G	DP=104;SS=1;SSC=2;GPV=3.8214e-05;SPV=0.61255	GT:GQ:DP:AD:ADF:ADR	0/1:.:52:45,7:31,2:14,5	0/1:.:52:45,7:31,2:14,5	RefMapQual;VarMapQual;MMQSdiff
chr21	8807158	A	T	DP=68;SS=1;SSC=2;GPV=1.044e-06;SPV=0.608	GT:GQ:DP:AD:ADF:ADR	0/1:.:34:25,9:14,5:11,4	0/1:.:34:25,9:14,5:11,4	RefMapQual;VarMapQual
chr21	8807189	C	T	DP=64;SS=1;SSC=2;GPV=8.2552e-11;SPV=0.59933	GT:GQ:DP:AD:ADF:ADR	0/1:.:32:18,14:6,3:12,11	0/1:.:32:18,14:6,3:12,11	RefMapQual;VarMapQual;MMQSdiff
chr21	8807244	G	C	DP=16;SS=1;SSC=1;GPV=8.0605e-06;SPV=0.71538	GT:GQ:DP:AD:ADF:ADR	1/1:.:8:2,6:0,0:2,6	1/1:.:8:2,6:0,0:2,6	RefMapQual;Strand;VarMapQual
chr21	8807317	G	A	DP=20;SS=1;SSC=1;GPV=0.001638;SPV=0.67504	GT:GQ:DP:AD:ADF:ADR	0/1:.:10:6,4:2,1:4,3	0/1:.:10:6,4:2,1:4,3	RefMapQual;VarMapQual
chr21	8809337	C	T	DP=22;SS=1;SSC=1;GPV=0.01057;SPV=0.68244	GT:GQ:DP:AD:ADF:ADR	0/1:.:11:8,3:4,1:4,2	0/1:.:11:8,3:4,1:4,2	VarCount;VarMapQual;MMQSdiff
chr21	8809344	A	T	DP=24;SS=1;SSC=1;GPV=0.010968;SPV=0.6798	GT:GQ:DP:AD:ADF:ADR	0/1:.:12:9,3:5,1:4,2	0/1:.:12:9,3:5,1:4,2	VarCount;VarMapQual;MMQSdiff
chr21	8810230	T	C	DP=52;SS=1;SSC=2;GPV=2.38e-11;SPV=0.60937	GT:GQ:DP:AD:ADF:ADR	0/1:.:26:12,14:9,8:3,6	0/1:.:26:12,14:9,8:3,6	RefMapQual;VarMapQual;MinMMQSdiff
chr21	8810271	T	G	DP=54;SS=1;SSC=1;GPV=0.000618;SPV=0.63617	GT:GQ:DP:AD:ADF:ADR	0/1:.:27:22,5:7,4:15,1	0/1:.:27:22,5:7,4:15,1	RefMapQual;VarMapQual;VarMMQS;MMQSdiff
chr21	8810277	G	C	DP=50;SS=1;SSC=2;GPV=0.00011557;SPV=0.62918	GT:GQ:DP:AD:ADF:ADR	0/1:.:25:19,6:5,5:14,1	0/1:.:25:19,6:5,5:14,1	RefMapQual;VarMapQual;VarMMQS;MMQSdiff
chr21	8810297	C	G	DP=34;SS=1;SSC=1;GPV=7.5302e-05;SPV=0.63966	GT:GQ:DP:AD:ADF:ADR	0/1:.:17:11,6:3,3:8,3	0/1:.:17:11,6:3,3:8,3	RefMapQual;VarMapQual;VarMMQS;MMQSdiff
chr21	8810752	C	A	DP=60;SS=1;SSC=1;GPV=0.00064957;SPV=0.63468	GT:GQ:DP:AD:ADF:ADR	0/1:.:30:25,5:16,1:9,4	0/1:.:30:25,5:16,1:9,4	RefMapQual;VarMapQual
chr21	8810865	T	C	DP=28;SS=1;SSC=1;GPV=0.002188;SPV=0.66119	GT:GQ:DP:AD:ADF:ADR	0/1:.:14:10,4:7,2:3,2	0/1:.:14:10,4:7,2:3,2	RefMapQual;RefAvgRL;VarMapQual
chr21	8810959	T	G	DP=56;SS=1;SSC=2;GPV=4.2444e-12;SPV=0.60546	GT:GQ:DP:AD:ADF:ADR	0/1:.:28:13,15:7,9:6,6	0/1:.:28:13,15:7,9:6,6	RefMapQual;VarMapQual;MinMMQSdiff
chr21	8814159	C	T	DP=22;SS=1;SSC=1;GPV=1.7905e-07;SPV=0.68244	GT:GQ:DP:AD:ADF:ADR	0/1:.:11:3,8:3,7:0,1	0/1:.:11:3,8:3,7:0,1	VarMMQS;VarAvgRL;MMQSdiff;ReadLenDiff
chr21	8814162	G	C	DP=22;SS=1;SSC=1;GPV=1.7905e-07;SPV=0.68244	GT:GQ:DP:AD:ADF:ADR	0/1:.:11:3,8:3,7:0,1	0/1:.:11:3,8:3,7:0,1	VarMMQS;VarAvgRL;MMQSdiff;ReadLenDiff
chr21	8814175	C	T	DP=22;SS=1;SSC=1;GPV=1.7905e-07;SPV=0.68244	GT:GQ:DP:AD:ADF:ADR	0/1:.:11:3,8:3,7:0,1	0/1:.:11:3,8:3,7:0,1	VarMMQS;VarAvgRL;MMQSdiff;ReadLenDiff
chr21	8815466	C	G	DP=24;SS=1;SSC=1;GPV=1.0078e-11;SPV=0.76087	GT:GQ:DP:AD:ADF:ADR	1/1:.:12:1,11:0,9:1,2	1/1:.:12:1,11:0,9:1,2	VarMapQual;VarMMQS
chr21	8815507	G	A	DP=34;SS=1;SSC=1;GPV=1.6951e-08;SPV=0.63586	GT:GQ:DP:AD:ADF:ADR	0/1:.:17:7,10:5,5:2,5	0/1:.:17:7,10:5,5:2,5	RefMapQual;RefMMQS;VarMapQual;VarMMQS
chr21	8815519	T	G	DP=38;SS=1;SSC=1;GPV=1.0241e-15;SPV=0.67006	GT:GQ:DP:AD:ADF:ADR	1/1:.:19:3,16:2,10:1,6	1/1:.:19:3,16:2,10:1,6	RefMapQual;VarMapQual;VarMMQS;MMQSdiff
chr21	8815551	C	T	DP=28;SS=1;SSC=1;GPV=0.002188;SPV=0.66119	GT:GQ:DP:AD:ADF:ADR	0/1:.:14:10,4:9,3:1,1	0/1:.:14:10,4:9,3:1,1	RefMapQual;VarMapQual;VarMMQS;MMQSdiff
chr21	8815602	C	G	DP=30;SS=1;SSC=1;GPV=9.3503e-08;SPV=0.64481	GT:GQ:DP:AD:ADF:ADR	0/1:.:15:6,9:5,3:1,6	0/1:.:15:6,9:5,3:1,6	RefMapQual;RefMMQS;VarMapQual;MinMMQSdiff
chr21	8815738	T	G	DP=34;SS=1;SSC=1;GPV=0.000451;SPV=0.64601	GT:GQ:DP:AD:ADF:ADR	0/1:.:17:12,5:4,4:8,1	0/1:.:17:12,5:4,4:8,1	RefMapQual;VarMapQual;MMQSdiff
chr21	8820192	G	A	DP=28;SS=1;SSC=1;GPV=3.9563e-09;SPV=0.66119	GT:GQ:DP:AD:ADF:ADR	0/1:.:14:4,10:1,8:3,2	0/1:.:14:4,10:1,8:3,2	RefMapQual;VarMapQual
chr21	8827182	C	T	DP=18;SS=1;SSC=0;GPV=1.1019e-10;SPV=1	GT:GQ:DP:AD:ADF:ADR	1/1:.:9:0,9:0,1:0,8	1/1:.:9:0,9:0,1:0,8	PASS
chr21	8827197	T	C	DP=20;SS=1;SSC=0;GPV=7.2544e-12;SPV=1	GT:GQ:DP:AD:ADF:ADR	1/1:.:10:0,10:0,2:0,8	1/1:.:10:0,10:0,2:0,8	PASS
chr21	8828874	G	C	DP=16;SS=1;SSC=1;GPV=8.0605e-06;SPV=0.71538	GT:GQ:DP:AD:ADF:ADR	1/1:.:8:2,6:2,3:0,3	1/1:.:8:2,6:2,3:0,3	RefMapQual;RefMMQS;VarMapQual;MinMMQSdiff
chr21	8847461	G	A	DP=16;SS=1;SSC=1;GPV=2.5454e-07;SPV=0.76667	GT:GQ:DP:AD:ADF:ADR	1/1:.:8:1,7:1,5:0,2	1/1:.:8:1,7:1,5:0,2	VarMapQual
chr21	8855799	A	G	DP=16;SS=1;SSC=0;GPV=1.6637e-09;SPV=1	GT:GQ:DP:AD:ADF:ADR	1/1:.:8:0,8:0,8:0,0	1/1:.:8:0,8:0,8:0,0	Strand
chr21	8986851	A	G	DP=32;SS=1;SSC=1;GPV=1.2304e-06;SPV=0.63778	GT:GQ:DP:AD:ADF:ADR	0/1:.:16:8,8:6,7:2,1	0/1:.:16:8,8:6,7:2,1	RefMapQual;RefAvgRL;VarMapQual;VarAvgRL
chr21	8987144	T	C	DP=204;SS=1;SSC=2;GPV=2.9063e-08;SPV=0.58578	GT:GQ:DP:AD:ADF:ADR	0/1:.:102:90,12:38,8:52,4	0/1:.:102:90,12:38,8:52,4	RefMapQual;VarMapQual
chr21	8987181	T	C	DP=150;SS=1;SSC=2;GPV=3.1744e-34;SPV=0.56552	GT:GQ:DP:AD:ADF:ADR	0/1:.:75:32,43:17,5:15,38	0/1:.:75:32,43:17,5:15,38	RefMapQual;VarMapQual
chr21	8987468	T	C	DP=30;SS=1;SSC=1;GPV=6.1809e-05;SPV=0.64481	GT:GQ:DP:AD:ADF:ADR	0/1:.:15:9,6:1,3:8,3	0/1:.:15:9,6:1,3:8,3	RefMapQual;VarMapQual
chr21	8987947	G	T	DP=50;SS=1;SSC=1;GPV=0.00059342;SPV=0.6374	GT:GQ:DP:AD:ADF:ADR	0/1:.:25:20,5:20,5:0,0	0/1:.:25:20,5:20,5:0,0	RefMapQual;Strand;VarMapQual
chr21	8988156	C	A	DP=40;SS=1;SSC=1;GPV=0.012773;SPV=0.66929	GT:GQ:DP:AD:ADF:ADR	0/1:.:20:17,3:0,0:17,3	0/1:.:20:17,3:0,0:17,3	RefMapQual;RefAvgRL;VarCount;VarMapQual;VarReadPos
chr21	8988229	C	G	DP=30;SS=1;SSC=1;GPV=0.0022875;SPV=0.65917	GT:GQ:DP:AD:ADF:ADR	0/1:.:15:11,4:7,3:4,1	0/1:.:15:11,4:7,3:4,1	RefMapQual;VarMapQual;VarAvgRL;MMQSdiff
chr21	8989464	T	C	DP=16;SS=1;SSC=1;GPV=0.0012236;SPV=0.69037	GT:GQ:DP:AD:ADF:ADR	0/1:.:8:4,4:3,1:1,3	0/1:.:8:4,4:3,1:1,3	MMQSdiff
chr21	8989500	A	G	DP=20;SS=1;SSC=1;GPV=0.001638;SPV=0.67504	GT:GQ:DP:AD:ADF:ADR	0/1:.:10:6,4:5,1:1,3	0/1:.:10:6,4:5,1:1,3	MMQSdiff
chr21	8989997	G	C	DP=16;SS=1;SSC=0;GPV=1.6637e-09;SPV=1	GT:GQ:DP:AD:ADF:ADR	1/1:.:8:0,8:0,2:0,6	1/1:.:8:0,8:0,2:0,6	PASS
chr21	8990169	G	T	DP=22;SS=1;SSC=1;GPV=7.6278e-05;SPV=0.72028	GT:GQ:DP:AD:ADF:ADR	0/1:.:11:2,5:2,2:0,3	0/1:.:11:2,5:2,2:0,3	RefMMQS;RefAvgRL;VarMMQS
chr21	8990175	C	G	DP=22;SS=1;SSC=1;GPV=2.7817e-06;SPV=0.67028	GT:GQ:DP:AD:ADF:ADR	0/1:.:11:4,7:4,4:0,3	0/1:.:11:4,7:4,4:0,3	VarMMQS;MMQSdiff
chr21	8990212	C	G	DP=24;SS=1;SSC=1;GPV=4.0663e-06;SPV=0.65991	GT:GQ:DP:AD:ADF:ADR	0/1:.:12:5,7:3,2:2,5	0/1:.:12:5,7:3,2:2,5	VarMMQS;MMQSdiff
chr21	8990221	G	A	DP=24;SS=1;SSC=1;GPV=4.0663e-06;SPV=0.65991	GT:GQ:DP:AD:ADF:ADR	0/1:.:12:5,7:3,2:2,5	0/1:.:12:5,7:3,2:2,5	VarMMQS;MMQSdiff
chr21	8990541	T	C	DP=26;SS=1;SSC=1;GPV=0.00033576;SPV=0.65592	GT:GQ:DP:AD:ADF:ADR	0/1:.:13:8,5:7,4:1,1	0/1:.:13:8,5:7,4:1,1	VarMMQS;MMQSdiff
chr21	8990560	G	A	DP=26;SS=1;SSC=1;GPV=4.6796e-05;SPV=0.65245	GT:GQ:DP:AD:ADF:ADR	0/1:.:13:7,6:6,5:1,1	0/1:.:13:7,6:6,5:1,1	VarMMQS
chr21	8990602	C	G	DP=28;SS=1;SSC=1;GPV=0.011603;SPV=0.67585	GT:GQ:DP:AD:ADF:ADR	0/1:.:14:11,3:11,2:0,1	0/1:.:14:11,3:11,2:0,1	RefMMQS;VarCount;VarAvgRL;MinMMQSdiff;ReadLenDiff
chr21	8990627	T	C	DP=28;SS=1;SSC=0;GPV=1.3074e-16;SPV=1	GT:GQ:DP:AD:ADF:ADR	1/1:.:14:0,14:0,9:0,5	1/1:.:14:0,14:0,9:0,5	VarMMQS
chr21	8990746	A	C	DP=16;SS=1;SSC=1;GPV=0.00012413;SPV=0.6958	GT:GQ:DP:AD:ADF:ADR	0/1:.:8:3,5:0,0:3,5	0/1:.:8:3,5:0,0:3,5	Strand;VarMapQual;MinMMQSdiff
chr21	8990749	C	G	DP=16;SS=1;SSC=1;GPV=0.008837;SPV=0.6958	GT:GQ:DP:AD:ADF:ADR	0/1:.:8:5,3:0,0:5,3	0/1:.:8:5,3:0,0:5,3	RefMapQual
chr21	8990861	C	T	DP=16;SS=1;SSC=1;GPV=0.008837;SPV=0.6958	GT:GQ:DP:AD:ADF:ADR	0/1:.:8:5,3:5,1:0,2	0/1:.:8:5,3:5,1:0,2	RefAvgRL;RefDist3;VarMMQS;MMQSdiff
chr21	8991021	G	A	DP=16;SS=1;SSC=1;GPV=0.0012236;SPV=0.69037	GT:GQ:DP:AD:ADF:ADR	0/1:.:8:4,4:4,4:0,0	0/1:.:8:4,4:4,4:0,0	VarMMQS
chr21	8991143	C	T	DP=20;SS=1;SSC=1;GPV=0.00021796;SPV=0.67186	GT:GQ:DP:AD:ADF:ADR	0/1:.:10:5,5:0,4:5,1	0/1:.:10:5,5:0,4:5,1	RefMapQual;VarMMQS;MMQSdiff
chr21	8991191	A	C	DP=20;SS=1;SSC=0;GPV=7.2544e-12;SPV=1	GT:GQ:DP:AD:ADF:ADR	1/1:.:10:0,10:0,4:0,6	1/1:.:10:0,10:0,4:0,6	VarMMQS
chr21	8991227	G	C	DP=16;SS=1;SSC=0;GPV=1.6637e-09;SPV=1	GT:GQ:DP:AD:ADF:ADR	1/1:.:8:0,8:0,0:0,8	1/1:.:8:0,8:0,0:0,8	VarMMQS
chr21	8991233	T	A	DP=18;SS=1;SSC=0;GPV=1.1019e-10;SPV=1	GT:GQ:DP:AD:ADF:ADR	1/1:.:9:0,9:0,1:0,8	1/1:.:9:0,9:0,1:0,8	PASS
chr21	8991460	T	A	DP=26;SS=1;SSC=0;GPV=2.0165e-15;SPV=1	GT:GQ:DP:AD:ADF:ADR	1/1:.:13:0,13:0,12:0,1	1/1:.:13:0,13:0,12:0,1	VarMMQS
chr21	8991488	T	A	DP=26;SS=1;SSC=1;GPV=3.6611e-08;SPV=0.66362	GT:GQ:DP:AD:ADF:ADR	0/1:.:13:4,9:3,8:1,1	0/1:.:13:4,9:3,8:1,1	RefMMQS;VarMMQS;MinMMQSdiff
chr21	8991502	C	T	DP=34;SS=1;SSC=1;GPV=0.0024562;SPV=0.65599	GT:GQ:DP:AD:ADF:ADR	0/1:.:17:13,4:11,3:2,1	0/1:.:17:13,4:11,3:2,1	RefMMQS;MinMMQSdiff
chr21	8991514	C	T	DP=34;SS=1;SSC=1;GPV=1.4997e-06;SPV=0.63407	GT:GQ:DP:AD:ADF:ADR	0/1:.:17:9,8:6,6:3,2	0/1:.:17:9,8:6,6:3,2	RefMMQS;VarMMQS;MMQSdiff
chr21	8991540	G	C	DP=40;SS=1;SSC=2;GPV=4.1855e-09;SPV=0.62441	GT:GQ:DP:AD:ADF:ADR	0/1:.:20:9,11:7,8:2,3	0/1:.:20:9,11:7,8:2,3	RefMMQS;VarMMQS
chr21	8991549	T	C	DP=46;SS=1;SSC=2;GPV=0.00010724;SPV=0.63094	GT:GQ:DP:AD:ADF:ADR	0/1:.:23:17,6:14,4:3,2	0/1:.:23:17,6:14,4:3,2	RefMMQS;VarMMQS
chr21	8991563	T	C	DP=28;SS=1;SSC=1;GPV=7.3043e-07;SPV=0.64822	GT:GQ:DP:AD:ADF:ADR	0/1:.:14:6,8:6,4:0,4	0/1:.:14:6,8:6,4:0,4	VarMMQS;MMQSdiff
chr21	8991568	T	G	DP=46;SS=1;SSC=2;GPV=6.7171e-08;SPV=0.61669	GT:GQ:DP:AD:ADF:ADR	0/1:.:23:13,10:13,4:0,6	0/1:.:23:13,10:13,4:0,6	VarMMQS;MMQSdiff
chr21	8991728	T	A	DP=28;SS=1;SSC=1;GPV=0.002188;SPV=0.66119	GT:GQ:DP:AD:ADF:ADR	0/1:.:14:10,4:1,0:9,4	0/1:.:14:10,4:1,0:9,4	VarMMQS;MMQSdiff
chr21	8992008	C	G	DP=30;SS=1;SSC=1;GPV=6.1809e-05;SPV=0.64481	GT:GQ:DP:AD:ADF:ADR	0/1:.:15:9,6:8,4:1,2	0/1:.:15:9,6:8,4:1,2	VarMMQS;MMQSdiff
chr21	8992024	A	G	DP=22;SS=1;SSC=0;GPV=4.7526e-13;SPV=1	GT:GQ:DP:AD:ADF:ADR	1/1:.:11:0,11:0,9:0,2	1/1:.:11:0,11:0,9:0,2	VarMMQS
chr21	8992025	A	G	DP=20;SS=1;SSC=1;GPV=1.6758e-09;SPV=0.76316	GT:GQ:DP:AD:ADF:ADR	1/1:.:10:1,9:1,7:0,2	1/1:.:10:1,9:1,7:0,2	VarMMQS
chr21	8992080	C	G	DP=22;SS=1;SSC=1;GPV=0.0018042;SPV=0.67028	GT:GQ:DP:AD:ADF:ADR	0/1:.:11:7,4:6,1:1,3	0/1:.:11:7,4:6,1:1,3	VarMMQS
chr21	8992083	T	C	DP=22;SS=1;SSC=1;GPV=0.01057;SPV=0.68244	GT:GQ:DP:AD:ADF:ADR	0/1:.:11:8,3:5,2:3,1	0/1:.:11:8,3:5,2:3,1	VarMMQS
chr21	8992131	G	C	DP=16;SS=1;SSC=0;GPV=1.6637e-09;SPV=1	GT:GQ:DP:AD:ADF:ADR	1/1:.:8:0,8:0,2:0,6	1/1:.:8:0,8:0,2:0,6	VarAvgRL
chr21	8992477	C	T	DP=24;SS=1;SSC=1;GPV=0.00029985;SPV=0.65991	GT:GQ:DP:AD:ADF:ADR	0/1:.:12:7,5:2,4:5,1	0/1:.:12:7,5:2,4:5,1	VarMMQS;MMQSdiff
chr21	8992490	C	T	DP=24;SS=1;SSC=1;GPV=0.00029985;SPV=0.65991	GT:GQ:DP:AD:ADF:ADR	0/1:.:12:7,5:1,4:6,1	0/1:.:12:7,5:1,4:6,1	VarMMQS;MMQSdiff
chr21	8992504	C	T	DP=20;SS=1;SSC=1;GPV=0.00021796;SPV=0.67186	GT:GQ:DP:AD:ADF:ADR	0/1:.:10:5,5:0,4:5,1	0/1:.:10:5,5:0,4:5,1	VarMMQS;MMQSdiff
chr21	8992507	A	C	DP=20;SS=1;SSC=0;GPV=7.2544e-12;SPV=1	GT:GQ:DP:AD:ADF:ADR	1/1:.:10:0,10:0,4:0,6	1/1:.:10:0,10:0,4:0,6	VarMMQS
chr21	8992553	T	A	DP=44;SS=1;SSC=1;GPV=7.413e-21;SPV=0.69654	GT:GQ:DP:AD:ADF:ADR	1/1:.:22:2,20:0,15:2,5	1/1:.:22:2,20:0,15:2,5	VarMMQS;MMQSdiff
chr21	8992564	G	A	DP=40;SS=1;SSC=2;GPV=4.1855e-09;SPV=0.62441	GT:GQ:DP:AD:ADF:ADR	0/1:.:20:9,11:3,7:6,4	0/1:.:20:9,11:3,7:6,4	RefMMQS;VarMMQS;MMQSdiff
chr21	8992566	A	C	DP=40;SS=1;SSC=2;GPV=4.1855e-09;SPV=0.62441	GT:GQ:DP:AD:ADF:ADR	0/1:.:20:9,11:3,7:6,4	0/1:.:20:9,11:3,7:6,4	RefMMQS;VarMMQS;MMQSdiff
chr21	8992596	A	G	DP=52;SS=1;SSC=2;GPV=9.8643e-08;SPV=0.61197	GT:GQ:DP:AD:ADF:ADR	0/1:.:26:16,10:7,9:9,1	0/1:.:26:16,10:7,9:9,1	RefMMQS;VarMMQS;MinMMQSdiff
chr21	8992608	T	C	DP=44;SS=1;SSC=0;GPV=3.8097e-26;SPV=1	GT:GQ:DP:AD:ADF:ADR	1/1:.:22:0,22:0,14:0,8	1/1:.:22:0,22:0,14:0,8	VarMMQS
chr21	8992620	A	G	DP=46;SS=1;SSC=2;GPV=8.5409e-09;SPV=0.61584	GT:GQ:DP:AD:ADF:ADR	0/1:.:23:12,11:5,9:7,2	0/1:.:23:12,11:5,9:7,2	RefMMQS;VarMMQS;MinMMQSdiff
chr21	8992633	C	A	DP=48;SS=1;SSC=2;GPV=1.2355e-09;SPV=0.61338	GT:GQ:DP:AD:ADF:ADR	0/1:.:24:12,12:8,5:4,7	0/1:.:24:12,12:8,5:4,7	RefMMQS;VarMMQS;MMQSdiff
chr21	8992656	C	T	DP=46;SS=1;SSC=2;GPV=9.761e-10;SPV=0.61584	GT:GQ:DP:AD:ADF:ADR	0/1:.:23:11,12:9,5:2,7	0/1:.:23:11,12:9,5:2,7	RefMMQS;VarMMQS;MMQSdiff
chr21	8992660	A	G	DP=46;SS=1;SSC=2;GPV=4.2225e-14;SPV=0.62528	GT:GQ:DP:AD:ADF:ADR	0/1:.:23:7,16:7,7:0,9	0/1:.:23:7,16:7,7:0,9	VarMMQS;MMQSdiff
chr21	8992695	T	C	DP=40;SS=1;SSC=2;GPV=3.8991e-08;SPV=0.62381	GT:GQ:DP:AD:ADF:ADR	0/1:.:20:10,10:7,1:3,9	0/1:.:20:10,10:7,1:3,9	VarMMQS;MMQSdiff
chr21	8992746	C	T	DP=22;SS=1;SSC=1;GPV=0.01057;SPV=0.68244	GT:GQ:DP:AD:ADF:ADR	0/1:.:11:8,3:1,1:7,2	0/1:.:11:8,3:1,1:7,2	VarMMQS;MMQSdiff
chr21	8992762	C	A	DP=22;SS=1;SSC=1;GPV=0.01057;SPV=0.68244	GT:GQ:DP:AD:ADF:ADR	0/1:.:11:8,3:1,1:7,2	0/1:.:11:8,3:1,1:7,2	VarCount;VarMMQS;MMQSdiff
chr21	8992999	G	T	DP=44;SS=1;SSC=2;GPV=1.7873e-05;SPV=0.62651	GT:GQ:DP:AD:ADF:ADR	0/1:.:22:15,7:4,5:11,2	0/1:.:22:15,7:4,5:11,2	VarMMQS;MMQSdiff
chr21	8993034	C	T	DP=48;SS=1;SSC=2;GPV=2.0156e-05;SPV=0.62418	GT:GQ:DP:AD:ADF:ADR	0/1:.:24:17,7:4,5:13,2	0/1:.:24:17,7:4,5:13,2	VarMMQS;MMQSdiff
chr21	8993075	C	A	DP=44;SS=1;SSC=2;GPV=6.9407e-09;SPV=0.61825	GT:GQ:DP:AD:ADF:ADR	0/1:.:22:11,11:4,8:7,3	0/1:.:22:11,11:4,8:7,3	VarMMQS;MMQSdiff
chr21	8993076	A	T	DP=42;SS=1;SSC=2;GPV=4.7857e-08;SPV=0.62107	GT:GQ:DP:AD:ADF:ADR	0/1:.:21:11,10:4,7:7,3	0/1:.:21:11,10:4,7:7,3	VarMMQS;MMQSdiff
chr21	8993148	T	C	DP=36;SS=1;SSC=0;GPV=2.2598e-21;SPV=1	GT:GQ:DP:AD:ADF:ADR	1/1:.:18:0,18:0,1:0,17	1/1:.:18:0,18:0,1:0,17	PASS
chr21	8993172	G	T	DP=22;SS=1;SSC=1;GPV=1.3117e-10;SPV=0.7619	GT:GQ:DP:AD:ADF:ADR	1/1:.:11:1,10:0,0:1,10	1/1:.:11:1,10:0,0:1,10	Strand;VarMMQS
chr21	8993228	C	T	DP=28;SS=1;SSC=1;GPV=0.002188;SPV=0.66119	GT:GQ:DP:AD:ADF:ADR	0/1:.:14:10,4:0,1:10,3	0/1:.:14:10,4:0,1:10,3	MinMMQSdiff
chr21	8993457	A	C	DP=18;SS=1;SSC=1;GPV=1.4831e-05;SPV=0.69005	GT:GQ:DP:AD:ADF:ADR	0/1:.:9:3,6:0,4:3,2	0/1:.:9:3,6:0,4:3,2	MMQSdiff
chr21	8994278	T	C	DP=24;SS=1;SSC=0;GPV=3.101e-14;SPV=1	GT:GQ:DP:AD:ADF:ADR	1/1:.:12:0,12:0,6:0,6	1/1:.:12:0,12:0,6:0,6	VarMMQS
chr21	8994303	T	C	DP=26;SS=1;SSC=1;GPV=0.011309;SPV=0.67764	GT:GQ:DP:AD:ADF:ADR	0/1:.:13:10,3:4,2:6,1	0/1:.:13:10,3:4,2:6,1	RefMMQS;VarCount;MinMMQSdiff
chr21	8994332	T	G	DP=38;SS=1;SSC=2;GPV=3.0805e-08;SPV=0.62707	GT:GQ:DP:AD:ADF:ADR	0/1:.:19:9,10:8,4:1,6	0/1:.:19:9,10:8,4:1,6	VarMMQS;MMQSdiff
chr21	8994538	G	C	DP=22;SS=1;SSC=1;GPV=7.1052e-09;SPV=0.70677	GT:GQ:DP:AD:ADF:ADR	1/1:.:11:2,9:0,2:2,7	1/1:.:11:2,9:0,2:2,7	RefMMQS;VarMMQS
chr21	8994540	G	C	DP=22;SS=1;SSC=0;GPV=4.7526e-13;SPV=1	GT:GQ:DP:AD:ADF:ADR	1/1:.:11:0,11:0,2:0,9	1/1:.:11:0,11:0,2:0,9	VarMMQS
chr21	8994542	A	G	DP=22;SS=1;SSC=1;GPV=1.3117e-10;SPV=0.7619	GT:GQ:DP:AD:ADF:ADR	1/1:.:11:1,10:0,2:1,8	1/1:.:11:1,10:0,2:1,8	VarMMQS
chr21	8994572	C	A	DP=26;SS=1;SSC=1;GPV=7.6222e-13;SPV=0.76	GT:GQ:DP:AD:ADF:ADR	1/1:.:13:1,12:0,2:1,10	1/1:.:13:1,12:0,2:1,10	VarMMQS
chr21	8995904	A	G	DP=18;SS=1;SSC=0;GPV=1.1019e-10;SPV=1	GT:GQ:DP:AD:ADF:ADR	1/1:.:9:0,9:0,1:0,8	1/1:.:9:0,9:0,1:0,8	PASS
chr21	9000187	C	A	DP=18;SS=1;SSC=1;GPV=0.00017215;SPV=0.68141	GT:GQ:DP:AD:ADF:ADR	0/1:.:9:4,5:4,5:0,0	0/1:.:9:4,5:4,5:0,0	Strand
chr21	9000644	C	T	DP=18;SS=1;SSC=0;GPV=1.1019e-10;SPV=1	GT:GQ:DP:AD:ADF:ADR	1/1:.:9:0,9:0,5:0,4	1/1:.:9:0,9:0,5:0,4	PASS
chr21	9001614	C	A	DP=18;SS=1;SSC=1;GPV=2.0936e-08;SPV=0.76471	GT:GQ:DP:AD:ADF:ADR	1/1:.:9:1,8:0,0:1,8	1/1:.:9:1,8:0,0:1,8	Strand
chr21	9003142	A	T	DP=26;SS=1;SSC=1;GPV=0.002076;SPV=0.66362	GT:GQ:DP:AD:ADF:ADR	0/1:.:13:9,4:5,1:4,3	0/1:.:13:9,4:5,1:4,3	RefMapQual;MMQSdiff
chr21	9003163	G	A	DP=20;SS=1;SSC=1;GPV=0.001638;SPV=0.67504	GT:GQ:DP:AD:ADF:ADR	0/1:.:10:6,4:3,1:3,3	0/1:.:10:6,4:3,1:3,3	RefMapQual;MMQSdiff
chr21	9005219	A	C	DP=20;SS=1;SSC=1;GPV=1.6758e-09;SPV=0.76316	GT:GQ:DP:AD:ADF:ADR	1/1:.:10:1,9:1,9:0,0	1/1:.:10:1,9:1,9:0,0	Strand
chr21	9005220	T	C	DP=22;SS=1;SSC=1;GPV=7.1052e-09;SPV=0.70677	GT:GQ:DP:AD:ADF:ADR	1/1:.:11:2,9:2,9:0,0	1/1:.:11:2,9:2,9:0,0	RefReadPos;Strand
chr21	9005376	C	T	DP=42;SS=1;SSC=2;GPV=5.5097e-10;SPV=0.62213	GT:GQ:DP:AD:ADF:ADR	0/1:.:21:9,12:1,3:8,9	0/1:.:21:9,12:1,3:8,9	MinMMQSdiff
chr21	9006277	T	C	DP=24;SS=1;SSC=1;GPV=3.2617e-07;SPV=0.66658	GT:GQ:DP:AD:ADF:ADR	0/1:.:12:4,8:4,8:0,0	0/1:.:12:4,8:4,8:0,0	RefAvgRL;Strand
chr21	9006745	T	A	DP=20;SS=1;SSC=1;GPV=0.001638;SPV=0.67504	GT:GQ:DP:AD:ADF:ADR	0/1:.:10:6,4:6,3:0,1	0/1:.:10:6,4:6,3:0,1	RefAvgRL;MMQSdiff
chr21	9007735	T	C	DP=16;SS=1;SSC=0;GPV=1.6637e-09;SPV=1	GT:GQ:DP:AD:ADF:ADR	1/1:.:8:0,8:0,8:0,0	1/1:.:8:0,8:0,8:0,0	PASS
chr21	9007939	T	G	DP=54;SS=1;SSC=1;GPV=0.013497;SPV=0.66563	GT:GQ:DP:AD:ADF:ADR	0/1:.:27:24,3:16,1:8,2	0/1:.:27:24,3:16,1:8,2	VarMMQS;MMQSdiff
chr21	9007950	T	C	DP=56;SS=1;SSC=1;GPV=0.0029874;SPV=0.64756	GT:GQ:DP:AD:ADF:ADR	0/1:.:28:24,4:16,2:8,2	0/1:.:28:24,4:16,2:8,2	VarMMQS;MMQSdiff
chr21	9007951	G	A	DP=52;SS=1;SSC=1;GPV=0.0029216;SPV=0.6485	GT:GQ:DP:AD:ADF:ADR	0/1:.:26:22,4:14,2:8,2	0/1:.:26:22,4:14,2:8,2	VarMMQS;MMQSdiff
chr21	9007970	G	A	DP=48;SS=1;SSC=2;GPV=5.3443e-07;SPV=0.61694	GT:GQ:DP:AD:ADF:ADR	0/1:.:24:15,9:15,4:0,5	0/1:.:24:15,9:15,4:0,5	VarMMQS;MMQSdiff
chr21	9007989	A	G	DP=36;SS=1;SSC=0;GPV=5.4567e-19;SPV=1	GT:GQ:DP:AD:ADF:ADR	1/1:.:18:0,16:0,13:0,3	1/1:.:18:0,16:0,13:0,3	PASS
chr21	9008004	C	T	DP=36;SS=1;SSC=1;GPV=0.00047404;SPV=0.6444	GT:GQ:DP:AD:ADF:ADR	0/1:.:18:13,5:12,2:1,3	0/1:.:18:13,5:12,2:1,3	VarMMQS;MMQSdiff
chr21	9008297	A	C	DP=16;SS=1;SSC=1;GPV=0.008837;SPV=0.6958	GT:GQ:DP:AD:ADF:ADR	0/1:.:8:5,3:0,0:5,3	0/1:.:8:5,3:0,0:5,3	RefDist3;MinMMQSdiff
chr21	9008355	G	C	DP=30;SS=1;SSC=1;GPV=8.3837e-06;SPV=0.64238	GT:GQ:DP:AD:ADF:ADR	0/1:.:15:8,7:3,2:5,5	0/1:.:15:8,7:3,2:5,5	PASS
chr21	9008376	C	A	DP=28;SS=1;SSC=0;GPV=1.3074e-16;SPV=1	GT:GQ:DP:AD:ADF:ADR	1/1:.:14:0,14:0,3:0,11	1/1:.:14:0,14:0,3:0,11	PASS
chr21	9008758	A	G	DP=32;SS=1;SSC=1;GPV=1.1508e-08;SPV=0.64201	GT:GQ:DP:AD:ADF:ADR	0/1:.:16:6,10:2,6:4,4	0/1:.:16:6,10:2,6:4,4	PASS
chr21	9008776	C	G	DP=26;SS=1;SSC=1;GPV=0.011309;SPV=0.67764	GT:GQ:DP:AD:ADF:ADR	0/1:.:13:10,3:6,2:4,1	0/1:.:13:10,3:6,2:4,1	MinMMQSdiff
chr21	9009387	C	A	DP=16;SS=1;SSC=1;GPV=8.0605e-06;SPV=0.71538	GT:GQ:DP:AD:ADF:ADR	1/1:.:8:2,6:2,1:0,5	1/1:.:8:2,6:2,1:0,5	VarDist3;MMQSdiff
chr21	9009457	A	G	DP=30;SS=1;SSC=1;GPV=7.1675e-09;SPV=0.65007	GT:GQ:DP:AD:ADF:ADR	0/1:.:15:5,10:5,3:0,7	0/1:.:15:5,10:5,3:0,7	MMQSdiff
chr21	9011067	T	G	DP=18;SS=1;SSC=1;GPV=1.4831e-05;SPV=0.69005	GT:GQ:DP:AD:ADF:ADR	0/1:.:9:3,6:2,5:1,1	0/1:.:9:3,6:2,5:1,1	PASS
chr21	9011162	C	T	DP=26;SS=1;SSC=1;GPV=4.6796e-05;SPV=0.65245	GT:GQ:DP:AD:ADF:ADR	0/1:.:13:7,6:7,4:0,2	0/1:.:13:7,6:7,4:0,2	MMQSdiff
chr21	9011375	A	T	DP=50;SS=1;SSC=1;GPV=0.0028851;SPV=0.64903	GT:GQ:DP:AD:ADF:ADR	0/1:.:25:21,4:10,1:11,3	0/1:.:25:21,4:10,1:11,3	PASS
chr21	9011465	G	C	DP=50;SS=1;SSC=0;GPV=9.9117e-30;SPV=1	GT:GQ:DP:AD:ADF:ADR	1/1:.:25:0,25:0,8:0,17	1/1:.:25:0,25:0,8:0,17	PASS
chr21	9011482	A	G	DP=26;SS=1;SSC=1;GPV=0.011309;SPV=0.67764	GT:GQ:DP:AD:ADF:ADR	0/1:.:13:10,3:4,2:6,1	0/1:.:13:10,3:4,2:6,1	VarCount;VarMMQS;MMQSdiff
chr21	9011485	C	T	DP=28;SS=1;SSC=1;GPV=0.011603;SPV=0.67585	GT:GQ:DP:AD:ADF:ADR	0/1:.:14:11,3:4,2:7,1	0/1:.:14:11,3:4,2:7,1	VarCount;VarMMQS;MMQSdiff
chr21	9011522	C	G	DP=24;SS=1;SSC=1;GPV=0.00029985;SPV=0.65991	GT:GQ:DP:AD:ADF:ADR	0/1:.:12:7,5:1,2:6,3	0/1:.:12:7,5:1,2:6,3	VarMMQS;MMQSdiff
chr21	9011533	G	A	DP=28;SS=1;SSC=1;GPV=0.011603;SPV=0.67585	GT:GQ:DP:AD:ADF:ADR	0/1:.:14:11,3:1,2:10,1	0/1:.:14:11,3:1,2:10,1	VarCount;VarMMQS;MMQSdiff
chr21	9011570	A	G	DP=34;SS=1;SSC=1;GPV=0.00036855;SPV=0.65271	GT:GQ:DP:AD:ADF:ADR	0/1:.:17:9,5:0,4:9,1	0/1:.:17:9,5:0,4:9,1	MMQSdiff
chr21	9011622	A	G	DP=22;SS=1;SSC=1;GPV=3.066e-05;SPV=0.66504	GT:GQ:DP:AD:ADF:ADR	0/1:.:11:5,6:0,5:5,1	0/1:.:11:5,6:0,5:5,1	PASS
chr21	9012070	C	T	DP=24;SS=1;SSC=1;GPV=3.8815e-05;SPV=0.65786	GT:GQ:DP:AD:ADF:ADR	0/1:.:12:6,6:0,2:6,4	0/1:.:12:6,6:0,2:6,4	VarMMQS;MMQSdiff
chr21	9012086	T	C	DP=20;SS=1;SSC=1;GPV=2.2548e-05;SPV=0.67504	GT:GQ:DP:AD:ADF:ADR	0/1:.:10:4,6:0,2:4,4	0/1:.:10:4,6:0,2:4,4	VarMMQS;MMQSdiff
chr21	9012141	G	A	DP=16;SS=1;SSC=1;GPV=8.0605e-06;SPV=0.71538	GT:GQ:DP:AD:ADF:ADR	1/1:.:8:2,6:0,0:2,6	1/1:.:8:2,6:0,0:2,6	RefMMQS;Strand;MinMMQSdiff
chr21	9013009	A	G	DP=34;SS=1;SSC=0;GPV=3.5146e-20;SPV=1	GT:GQ:DP:AD:ADF:ADR	1/1:.:17:0,17:0,6:0,11	1/1:.:17:0,17:0,6:0,11	VarMMQS
chr21	9013035	T	C	DP=34;SS=1;SSC=1;GPV=1.7305e-07;SPV=0.63407	GT:GQ:DP:AD:ADF:ADR	0/1:.:17:8,9:0,6:8,3	0/1:.:17:8,9:0,6:8,3	VarMMQS;MMQSdiff
chr21	9013049	T	A	DP=36;SS=1;SSC=1;GPV=2.3419e-08;SPV=0.63101	GT:GQ:DP:AD:ADF:ADR	0/1:.:18:8,10:0,6:8,4	0/1:.:18:8,10:0,6:8,4	VarMMQS;MMQSdiff
chr21	9013051	A	G	DP=36;SS=1;SSC=1;GPV=2.3419e-08;SPV=0.63101	GT:GQ:DP:AD:ADF:ADR	0/1:.:18:8,10:0,6:8,4	0/1:.:18:8,10:0,6:8,4	VarMMQS;MMQSdiff
chr21	9013356	G	C	DP=20;SS=1;SSC=1;GPV=0.00021796;SPV=0.67186	GT:GQ:DP:AD:ADF:ADR	0/1:.:10:5,5:5,4:0,1	0/1:.:10:5,5:5,4:0,1	RefMapQual
chr21	9013977	A	G	DP=16;SS=1;SSC=1;GPV=8.0605e-06;SPV=0.71538	GT:GQ:DP:AD:ADF:ADR	1/1:.:8:2,6:1,1:1,5	1/1:.:8:2,6:1,1:1,5	RefReadPos;RefAvgRL;MMQSdiff
chr21	9014030	C	T	DP=20;SS=1;SSC=1;GPV=1.6702e-06;SPV=0.68576	GT:GQ:DP:AD:ADF:ADR	0/1:.:10:3,7:1,1:2,6	0/1:.:10:3,7:1,1:2,6	PASS
chr21	9014576	C	A	DP=16;SS=1;SSC=0;GPV=1.6637e-09;SPV=1	GT:GQ:DP:AD:ADF:ADR	1/1:.:8:0,8:0,0:0,8	1/1:.:8:0,8:0,0:0,8	Strand
chr21	9015534	C	A	DP=18;SS=1;SSC=1;GPV=1.4831e-05;SPV=0.69005	GT:GQ:DP:AD:ADF:ADR	0/1:.:9:3,6:0,4:3,2	0/1:.:9:3,6:0,4:3,2	RefAvgRL;MMQSdiff
chr21	9015590	G	A	DP=22;SS=1;SSC=1;GPV=1.7905e-07;SPV=0.68244	GT:GQ:DP:AD:ADF:ADR	0/1:.:11:3,8:3,3:0,5	0/1:.:11:3,8:3,3:0,5	RefAvgRL;MMQSdiff
chr21	9015604	T	C	DP=22;SS=1;SSC=1;GPV=1.7905e-07;SPV=0.68244	GT:GQ:DP:AD:ADF:ADR	0/1:.:11:3,8:3,3:0,5	0/1:.:11:3,8:3,3:0,5	RefAvgRL;MMQSdiff
chr21	9015605	A	C	DP=22;SS=1;SSC=1;GPV=1.7905e-07;SPV=0.68244	GT:GQ:DP:AD:ADF:ADR	0/1:.:11:3,8:3,3:0,5	0/1:.:11:3,8:3,3:0,5	RefAvgRL;MMQSdiff
chr21	9017163	A	C	DP=26;SS=1;SSC=1;GPV=0.00033576;SPV=0.65592	GT:GQ:DP:AD:ADF:ADR	0/1:.:13:8,5:8,5:0,0	0/1:.:13:8,5:8,5:0,0	Strand
chr21	9017308	G	T	DP=42;SS=1;SSC=2;GPV=5.4836e-09;SPV=0.62107	GT:GQ:DP:AD:ADF:ADR	0/1:.:21:10,11:5,7:5,4	0/1:.:21:10,11:5,7:5,4	MMQSdiff
chr21	9017344	G	A	DP=20;SS=1;SSC=1;GPV=2.2548e-05;SPV=0.67504	GT:GQ:DP:AD:ADF:ADR	0/1:.:10:4,6:0,5:4,1	0/1:.:10:4,6:0,5:4,1	MMQSdiff
chr21	9017804	T	C	DP=20;SS=1;SSC=1;GPV=0.00021796;SPV=0.67186	GT:GQ:DP:AD:ADF:ADR	0/1:.:10:5,5:5,4:0,1	0/1:.:10:5,5:5,4:0,1	PASS
chr21	9019498	A	C	DP=16;SS=1;SSC=1;GPV=0.00012413;SPV=0.6958	GT:GQ:DP:AD:ADF:ADR	0/1:.:8:3,5:2,4:1,1	0/1:.:8:3,5:2,4:1,1	RefMapQual;VarMapQual;VarMMQS;MMQSdiff
chr21	9023289	C	T	DP=38;SS=1;SSC=1;GPV=8.7276e-05;SPV=0.63595	GT:GQ:DP:AD:ADF:ADR	0/1:.:19:13,6:13,6:0,0	0/1:.:19:13,6:13,6:0,0	PASS
chr21	9023317	C	G	DP=36;SS=1;SSC=0;GPV=2.2598e-21;SPV=1	GT:GQ:DP:AD:ADF:ADR	1/1:.:18:0,18:0,18:0,0	1/1:.:18:0,18:0,18:0,0	PASS
chr21	9023384	T	C	DP=34;SS=1;SSC=1;GPV=1.3675e-09;SPV=0.63966	GT:GQ:DP:AD:ADF:ADR	0/1:.:17:6,11:0,0:6,11	0/1:.:17:6,11:0,0:6,11	Strand;MinMMQSdiff
chr21	9023385	G	T	DP=34;SS=1;SSC=1;GPV=1.3675e-09;SPV=0.63966	GT:GQ:DP:AD:ADF:ADR	0/1:.:17:6,11:0,0:6,11	0/1:.:17:6,11:0,0:6,11	Strand;MinMMQSdiff
chr21	9025325	A	G	DP=20;SS=1;SSC=1;GPV=2.2548e-05;SPV=0.67504	GT:GQ:DP:AD:ADF:ADR	0/1:.:10:4,6:0,5:4,1	0/1:.:10:4,6:0,5:4,1	MMQSdiff
chr21	9025660	C	G	DP=18;SS=1;SSC=1;GPV=0.0014461;SPV=0.68141	GT:GQ:DP:AD:ADF:ADR	0/1:.:9:5,4:5,4:0,0	0/1:.:9:5,4:5,4:0,0	RefMapQual;VarMMQS;MMQSdiff
chr21	9026135	G	A	DP=20;SS=1;SSC=1;GPV=0.001638;SPV=0.67504	GT:GQ:DP:AD:ADF:ADR	0/1:.:10:6,4:3,3:3,1	0/1:.:10:6,4:3,3:3,1	RefMapQual;RefAvgRL
chr21	9027275	G	A	DP=20;SS=1;SSC=1;GPV=0.00021796;SPV=0.67186	GT:GQ:DP:AD:ADF:ADR	0/1:.:10:5,5:1,1:4,4	0/1:.:10:5,5:1,1:4,4	RefMapQual;MinMMQSdiff
chr21	9027285	C	A	DP=18;SS=1;SSC=1;GPV=0.0014461;SPV=0.68141	GT:GQ:DP:AD:ADF:ADR	0/1:.:9:5,4:1,1:4,3	0/1:.:9:5,4:1,1:4,3	PASS
chr21	9028632	G	C	DP=16;SS=1;SSC=1;GPV=0.0012236;SPV=0.69037	GT:GQ:DP:AD:ADF:ADR	0/1:.:8:4,4:3,2:1,2	0/1:.:8:4,4:3,2:1,2	PASS
chr21	9028751	C	A	DP=32;SS=1;SSC=1;GPV=6.8751e-05;SPV=0.64201	GT:GQ:DP:AD:ADF:ADR	0/1:.:16:10,6:5,4:5,2	0/1:.:16:10,6:5,4:5,2	RefMMQS;MinMMQSdiff
chr21	9028777	C	T	DP=34;SS=1;SSC=1;GPV=1.1295e-05;SPV=0.63586	GT:GQ:DP:AD:ADF:ADR	0/1:.:17:10,7:2,4:8,3	0/1:.:17:10,7:2,4:8,3	MinMMQSdiff
chr21	9028896	A	G	DP=24;SS=1;SSC=1;GPV=0.001949;SPV=0.66658	GT:GQ:DP:AD:ADF:ADR	0/1:.:12:8,4:8,4:0,0	0/1:.:12:8,4:8,4:0,0	VarReadPos;VarMMQS;MMQSdiff
chr21	9029218	G	C	DP=20;SS=1;SSC=0;GPV=1.1019e-10;SPV=1	GT:GQ:DP:AD:ADF:ADR	1/1:.:10:0,9:0,6:0,3	1/1:.:10:0,9:0,6:0,3	PASS
chr21	9029427	G	A	DP=36;SS=1;SSC=1;GPV=0.012467;SPV=0.67093	GT:GQ:DP:AD:ADF:ADR	0/1:.:18:15,3:2,2:13,1	0/1:.:18:15,3:2,2:13,1	VarMapQual;VarAvgRL;MinMMQSdiff;ReadLenDiff
chr21	9029966	T	C	DP=20;SS=1;SSC=1;GPV=7.7086e-08;SPV=0.70898	GT:GQ:DP:AD:ADF:ADR	1/1:.:10:2,8:1,6:1,2	1/1:.:10:2,8:1,6:1,2	RefMapQual;VarMapQual
chr21	9031942	A	C	DP=20;SS=1;SSC=1;GPV=1.6702e-06;SPV=0.68576	GT:GQ:DP:AD:ADF:ADR	0/1:.:10:3,7:3,4:0,3	0/1:.:10:3,7:3,4:0,3	VarMapQual;VarMMQS;MMQSdiff
chr21	9031959	T	A	DP=18;SS=1;SSC=1;GPV=1.4831e-05;SPV=0.69005	GT:GQ:DP:AD:ADF:ADR	0/1:.:9:3,6:3,4:0,2	0/1:.:9:3,6:3,4:0,2	VarMMQS;MMQSdiff
chr21	9032118	G	A	DP=50;SS=1;SSC=1;GPV=0.0028851;SPV=0.64903	GT:GQ:DP:AD:ADF:ADR	0/1:.:25:21,4:8,2:13,2	0/1:.:25:21,4:8,2:13,2	PASS
chr21	9032159	C	T	DP=52;SS=1;SSC=1;GPV=0.00060611;SPV=0.63676	GT:GQ:DP:AD:ADF:ADR	0/1:.:26:21,5:10,1:11,4	0/1:.:26:21,5:10,1:11,4	MMQSdiff
chr21	9032243	C	A	DP=24;SS=1;SSC=1;GPV=0.010968;SPV=0.6798	GT:GQ:DP:AD:ADF:ADR	0/1:.:12:9,3:9,2:0,1	0/1:.:12:9,3:9,2:0,1	RefDist3;VarCount;VarMapQual
chr21	9032702	G	T	DP=26;SS=1;SSC=1;GPV=6.3493e-10;SPV=0.70497	GT:GQ:DP:AD:ADF:ADR	1/1:.:13:2,10:1,7:1,3	1/1:.:13:2,10:1,7:1,3	RefMapQual;VarMapQual;MinMMQSdiff
chr21	9033029	C	T	DP=16;SS=1;SSC=0;GPV=1.6637e-09;SPV=1	GT:GQ:DP:AD:ADF:ADR	1/1:.:8:0,8:0,1:0,7	1/1:.:8:0,8:0,1:0,7	VarMapQual
chr21	9033371	C	T	DP=22;SS=1;SSC=1;GPV=0.00026061;SPV=0.66504	GT:GQ:DP:AD:ADF:ADR	0/1:.:11:6,5:3,2:3,3	0/1:.:11:6,5:3,2:3,3	RefMapQual;VarMapQual
chr21	9033552	C	T	DP=16;SS=1;SSC=1;GPV=0.00012413;SPV=0.6958	GT:GQ:DP:AD:ADF:ADR	0/1:.:8:3,5:3,5:0,0	0/1:.:8:3,5:3,5:0,0	VarMapQual;VarMMQS;MMQSdiff
chr21	9033601	G	A	DP=16;SS=1;SSC=1;GPV=0.00012413;SPV=0.6958	GT:GQ:DP:AD:ADF:ADR	0/1:.:8:3,5:3,1:0,4	0/1:.:8:3,5:3,1:0,4	VarMapQual;VarMMQS;MMQSdiff
chr21	9034338	T	C	DP=20;SS=1;SSC=1;GPV=0.010098;SPV=0.68576	GT:GQ:DP:AD:ADF:ADR	0/1:.:10:7,3:6,1:1,2	0/1:.:10:7,3:6,1:1,2	VarCount;VarMMQS;MMQSdiff
chr21	9034369	T	C	DP=22;SS=1;SSC=1;GPV=0.0018042;SPV=0.67028	GT:GQ:DP:AD:ADF:ADR	0/1:.:11:7,4:6,2:1,2	0/1:.:11:7,4:6,2:1,2	VarMMQS;MMQSdiff
chr21	9034389	C	T	DP=18;SS=1;SSC=1;GPV=0.0095308;SPV=0.69005	GT:GQ:DP:AD:ADF:ADR	0/1:.:9:6,3:6,1:0,2	0/1:.:9:6,3:6,1:0,2	VarMMQS;MMQSdiff
chr21	9034619	A	C	DP=30;SS=1;SSC=1;GPV=0.0022875;SPV=0.65917	GT:GQ:DP:AD:ADF:ADR	0/1:.:15:11,4:2,3:9,1	0/1:.:15:11,4:2,3:9,1	VarMMQS;MMQSdiff
chr21	9034620	C	T	DP=30;SS=1;SSC=1;GPV=0.0022875;SPV=0.65917	GT:GQ:DP:AD:ADF:ADR	0/1:.:15:11,4:2,3:9,1	0/1:.:15:11,4:2,3:9,1	VarMMQS;MMQSdiff
chr21	9034727	C	G	DP=18;SS=1;SSC=1;GPV=0.0014461;SPV=0.68141	GT:GQ:DP:AD:ADF:ADR	0/1:.:9:5,4:4,2:1,2	0/1:.:9:5,4:4,2:1,2	RefMMQS;VarMapQual;MinMMQSdiff
chr21	9035018	A	G	DP=26;SS=1;SSC=1;GPV=0.011309;SPV=0.67764	GT:GQ:DP:AD:ADF:ADR	0/1:.:13:10,3:2,1:8,2	0/1:.:13:10,3:2,1:8,2	VarCount;VarMapQual;VarMMQS;MMQSdiff
chr21	9035033	A	G	DP=24;SS=1;SSC=1;GPV=0.00029985;SPV=0.65991	GT:GQ:DP:AD:ADF:ADR	0/1:.:12:7,5:0,2:7,3	0/1:.:12:7,5:0,2:7,3	VarMapQual;VarMMQS;MMQSdiff
chr21	9037320	A	G	DP=16;SS=1;SSC=0;GPV=1.6637e-09;SPV=1	GT:GQ:DP:AD:ADF:ADR	1/1:.:8:0,8:0,3:0,5	1/1:.:8:0,8:0,3:0,5	PASS
chr21	9037335	C	G	DP=18;SS=1;SSC=1;GPV=0.0095308;SPV=0.69005	GT:GQ:DP:AD:ADF:ADR	0/1:.:9:6,3:2,1:4,2	0/1:.:9:6,3:2,1:4,2	VarMapQual
chr21	9037648	A	C	DP=20;SS=1;SSC=1;GPV=1.6758e-09;SPV=0.76316	GT:GQ:DP:AD:ADF:ADR	1/1:.:10:1,9:1,9:0,0	1/1:.:10:1,9:1,9:0,0	Strand
chr21	9039819	G	A	DP=28;SS=1;SSC=1;GPV=6.911e-06;SPV=0.6468	GT:GQ:DP:AD:ADF:ADR	0/1:.:14:7,7:7,1:0,6	0/1:.:14:7,7:7,1:0,6	MinMMQSdiff
chr21	9039857	G	T	DP=26;SS=1;SSC=0;GPV=2.0165e-15;SPV=1	GT:GQ:DP:AD:ADF:ADR	1/1:.:13:0,13:0,7:0,6	1/1:.:13:0,13:0,7:0,6	PASS
chr21	9039981	G	A	DP=24;SS=1;SSC=1;GPV=3.2617e-07;SPV=0.66658	GT:GQ:DP:AD:ADF:ADR	0/1:.:12:4,8:1,2:3,6	0/1:.:12:4,8:1,2:3,6	VarMMQS;MMQSdiff
chr21	9040052	A	G	DP=20;SS=1;SSC=0;GPV=7.2544e-12;SPV=1	GT:GQ:DP:AD:ADF:ADR	1/1:.:10:0,10:0,3:0,7	1/1:.:10:0,10:0,3:0,7	VarMMQS
chr21	9040056	C	T	DP=20;SS=1;SSC=1;GPV=1.6758e-09;SPV=0.76316	GT:GQ:DP:AD:ADF:ADR	1/1:.:10:1,9:1,2:0,7	1/1:.:10:1,9:1,2:0,7	VarMMQS
chr21	9041007	T	C	DP=22;SS=1;SSC=0;GPV=4.7526e-13;SPV=1	GT:GQ:DP:AD:ADF:ADR	1/1:.:11:0,11:0,3:0,8	1/1:.:11:0,11:0,3:0,8	VarAvgRL
chr21	9041336	C	T	DP=30;SS=1;SSC=1;GPV=6.1809e-05;SPV=0.64481	GT:GQ:DP:AD:ADF:ADR	0/1:.:15:9,6:6,5:3,1	0/1:.:15:9,6:6,5:3,1	PASS
chr21	9041385	T	G	DP=36;SS=1;SSC=0;GPV=3.5146e-20;SPV=1	GT:GQ:DP:AD:ADF:ADR	1/1:.:18:0,17:0,3:0,14	1/1:.:18:0,17:0,3:0,14	PASS
chr21	9041447	G	C	DP=36;SS=1;SSC=1;GPV=8.1472e-05;SPV=0.63766	GT:GQ:DP:AD:ADF:ADR	0/1:.:18:12,6:0,0:12,6	0/1:.:18:12,6:0,0:12,6	MMQSdiff
chr21	9064458	T	C	DP=26;SS=1;SSC=1;GPV=0.011309;SPV=0.67764	GT:GQ:DP:AD:ADF:ADR	0/1:.:13:10,3:1,0:9,3	0/1:.:13:10,3:1,0:9,3	RefMapQual;VarCount;VarMapQual
chr21	9071429	A	C	DP=16;SS=1;SSC=0;GPV=1.6637e-09;SPV=1	GT:GQ:DP:AD:ADF:ADR	1/1:.:8:0,8:0,4:0,4	1/1:.:8:0,8:0,4:0,4	PASS
chr21	9073273	C	T	DP=26;SS=1;SSC=1;GPV=4.6796e-05;SPV=0.65245	GT:GQ:DP:AD:ADF:ADR	0/1:.:13:7,6:4,5:3,1	0/1:.:13:7,6:4,5:3,1	VarMMQS;MMQSdiff
chr21	9073284	C	T	DP=26;SS=1;SSC=1;GPV=5.4595e-06;SPV=0.65245	GT:GQ:DP:AD:ADF:ADR	0/1:.:13:6,7:4,5:2,2	0/1:.:13:6,7:4,5:2,2	VarMMQS;MMQSdiff
chr21	9073305	C	T	DP=30;SS=1;SSC=1;GPV=9.3503e-08;SPV=0.64481	GT:GQ:DP:AD:ADF:ADR	0/1:.:15:6,9:4,4:2,5	0/1:.:15:6,9:4,4:2,5	VarMMQS;MMQSdiff
chr21	9073361	T	C	DP=22;SS=1;SSC=0;GPV=4.7526e-13;SPV=1	GT:GQ:DP:AD:ADF:ADR	1/1:.:11:0,11:0,5:0,6	1/1:.:11:0,11:0,5:0,6	VarMMQS
chr21	9073393	T	C	DP=24;SS=1;SSC=1;GPV=3.8815e-05;SPV=0.65786	GT:GQ:DP:AD:ADF:ADR	0/1:.:12:6,6:2,3:4,3	0/1:.:12:6,6:2,3:4,3	VarMMQS;MMQSdiff
chr21	9073495	C	T	DP=20;SS=1;SSC=1;GPV=0.001638;SPV=0.67504	GT:GQ:DP:AD:ADF:ADR	0/1:.:10:6,4:0,0:6,4	0/1:.:10:6,4:0,0:6,4	VarMapQual;VarMMQS;MMQSdiff
chr21	9073577	C	T	DP=16;SS=1;SSC=1;GPV=0.00012413;SPV=0.6958	GT:GQ:DP:AD:ADF:ADR	0/1:.:8:3,5:3,1:0,4	0/1:.:8:3,5:3,1:0,4	RefMapQual;RefAvgRL;VarMapQual;VarReadPos;VarMMQS;MMQSdiff
chr21	9074279	G	A	DP=30;SS=1;SSC=1;GPV=4.1351e-10;SPV=0.65917	GT:GQ:DP:AD:ADF:ADR	0/1:.:15:4,11:4,3:0,8	0/1:.:15:4,11:4,3:0,8	RefMapQual;VarMapQual
chr21	9082266	C	A	DP=20;SS=1;SSC=1;GPV=7.7086e-08;SPV=0.70898	GT:GQ:DP:AD:ADF:ADR	1/1:.:10:2,8:2,6:0,2	1/1:.:10:2,8:2,6:0,2	VarMapQual;MMQSdiff
chr21	9087659	T	C	DP=30;SS=1;SSC=0;GPV=8.4556e-18;SPV=1	GT:GQ:DP:AD:ADF:ADR	1/1:.:15:0,15:0,10:0,5	1/1:.:15:0,15:0,10:0,5	VarMapQual
chr21	9096302	G	C	DP=16;SS=1;SSC=1;GPV=0.008837;SPV=0.6958	GT:GQ:DP:AD:ADF:ADR	0/1:.:8:5,3:2,2:3,1	0/1:.:8:5,3:2,2:3,1	RefMapQual;VarCount;VarMapQual;MMQSdiff
chr21	9096368	T	A	DP=16;SS=1;SSC=1;GPV=0.008837;SPV=0.6958	GT:GQ:DP:AD:ADF:ADR	0/1:.:8:5,3:1,2:4,1	0/1:.:8:5,3:1,2:4,1	RefMapQual;VarCount;VarMapQual;MMQSdiff
chr21	9122231	C	A	DP=20;SS=1;SSC=1;GPV=1.6702e-06;SPV=0.68576	GT:GQ:DP:AD:ADF:ADR	0/1:.:10:3,7:0,0:3,7	0/1:.:10:3,7:0,0:3,7	RefMapQual;Strand;MMQSdiff
chr21	9130994	G	A	DP=34;SS=1;SSC=1;GPV=7.5302e-05;SPV=0.63966	GT:GQ:DP:AD:ADF:ADR	0/1:.:17:11,6:4,5:7,1	0/1:.:17:11,6:4,5:7,1	RefMapQual;MinMMQSdiff
chr21	9131026	A	G	DP=36;SS=1;SSC=1;GPV=2.1194e-09;SPV=0.63339	GT:GQ:DP:AD:ADF:ADR	0/1:.:18:7,11:1,4:6,7	0/1:.:18:7,11:1,4:6,7	VarMapQual
chr21	9131054	A	G	DP=38;SS=1;SSC=1;GPV=2.5665e-10;SPV=0.63129	GT:GQ:DP:AD:ADF:ADR	0/1:.:19:7,12:0,4:7,8	0/1:.:19:7,12:0,4:7,8	VarMapQual
chr21	9131132	C	T	DP=16;SS=1;SSC=1;GPV=0.008837;SPV=0.6958	GT:GQ:DP:AD:ADF:ADR	0/1:.:8:5,3:5,1:0,2	0/1:.:8:5,3:5,1:0,2	RefMapQual
chr21	9131189	G	A	DP=38;SS=1;SSC=1;GPV=1.407e-05;SPV=0.63129	GT:GQ:DP:AD:ADF:ADR	0/1:.:19:12,7:12,5:0,2	0/1:.:19:12,7:12,5:0,2	RefMapQual;VarMapQual;MMQSdiff
chr21	9131260	C	A	DP=28;SS=1;SSC=1;GPV=6.911e-06;SPV=0.6468	GT:GQ:DP:AD:ADF:ADR	0/1:.:14:7,7:6,4:1,3	0/1:.:14:7,7:6,4:1,3	RefMapQual;VarMapQual;MMQSdiff
chr21	9193444	C	T	DP=20;SS=1;SSC=1;GPV=1.6702e-06;SPV=0.68576	GT:GQ:DP:AD:ADF:ADR	0/1:.:10:3,7:0,0:3,7	0/1:.:10:3,7:0,0:3,7	RefMapQual;Strand;MMQSdiff
chr21	9193457	G	A	DP=18;SS=1;SSC=1;GPV=8.0605e-07;SPV=0.71176	GT:GQ:DP:AD:ADF:ADR	1/1:.:9:2,7:0,0:2,7	1/1:.:9:2,7:0,0:2,7	RefMapQual;Strand;MMQSdiff
chr21	9246235	G	T	DP=52;SS=1;SSC=2;GPV=0.00011939;SPV=0.62842	GT:GQ:DP:AD:ADF:ADR	0/1:.:26:20,6:3,5:17,1	0/1:.:26:20,6:3,5:17,1	RefAvgRL;VarMMQS;VarAvgRL;MMQSdiff
chr21	9246558	A	T	DP=40;SS=1;SSC=1;GPV=0.0025282;SPV=0.65472	GT:GQ:DP:AD:ADF:ADR	0/1:.:20:14,4:8,1:6,3	0/1:.:20:14,4:8,1:6,3	VarMapQual;VarMMQS;MMQSdiff
chr21	9246587	T	G	DP=38;SS=1;SSC=2;GPV=2.68e-07;SPV=0.62707	GT:GQ:DP:AD:ADF:ADR	0/1:.:19:10,9:6,2:4,7	0/1:.:19:10,9:6,2:4,7	VarMMQS;VarAvgRL;MMQSdiff
chr21	9246634	G	A	DP=36;SS=1;SSC=1;GPV=0.0025282;SPV=0.65472	GT:GQ:DP:AD:ADF:ADR	0/1:.:18:14,4:8,2:6,2	0/1:.:18:14,4:8,2:6,2	VarMapQual;VarMMQS;VarAvgRL;MMQSdiff;ReadLenDiff
chr21	9246740	T	A	DP=20;SS=1;SSC=1;GPV=1.6702e-06;SPV=0.68576	GT:GQ:DP:AD:ADF:ADR	0/1:.:10:3,7:2,2:1,5	0/1:.:10:3,7:2,2:1,5	VarMMQS;MMQSdiff
chr21	9246780	A	G	DP=60;SS=1;SSC=1;GPV=0.013706;SPV=0.66463	GT:GQ:DP:AD:ADF:ADR	0/1:.:30:27,3:7,2:20,1	0/1:.:30:27,3:7,2:20,1	RefMMQS;VarCount;VarMapQual;VarMMQS;VarAvgRL;MMQSdiff;ReadLenDiff
chr21	9246816	T	A	DP=102;SS=1;SSC=2;GPV=8.0674e-06;SPV=0.60689	GT:GQ:DP:AD:ADF:ADR	0/1:.:51:43,8:27,4:16,4	0/1:.:51:43,8:27,4:16,4	VarMMQS;MMQSdiff
chr21	9246819	C	A	DP=100;SS=1;SSC=2;GPV=0.00076307;SPV=0.62996	GT:GQ:DP:AD:ADF:ADR	0/1:.:50:43,5:27,4:16,1	0/1:.:50:43,5:27,4:16,1	RefAvgRL;VarMMQS;MMQSdiff
chr21	9246821	G	A	DP=98;SS=1;SSC=2;GPV=0.00016177;SPV=0.62154	GT:GQ:DP:AD:ADF:ADR	0/1:.:49:37,6:23,4:14,2	0/1:.:49:37,6:23,4:14,2	RefAvgRL;VarMMQS;MMQSdiff
chr21	9246832	T	G	DP=92;SS=1;SSC=2;GPV=0.00075448;SPV=0.63029	GT:GQ:DP:AD:ADF:ADR	0/1:.:46:41,5:28,4:13,1	0/1:.:46:41,5:28,4:13,1	RefMMQS;VarMMQS;MMQSdiff
chr21	9246835	C	T	DP=84;SS=1;SSC=2;GPV=0.00016008;SPV=0.62177	GT:GQ:DP:AD:ADF:ADR	0/1:.:42:36,6:24,4:12,2	0/1:.:42:36,6:24,4:12,2	RefMMQS;RefAvgRL;VarMMQS;MMQSdiff
chr21	9246836	A	G	DP=80;SS=1;SSC=2;GPV=2.1046e-10;SPV=0.59253	GT:GQ:DP:AD:ADF:ADR	0/1:.:40:26,14:19,7:7,7	0/1:.:40:26,14:19,7:7,7	VarMMQS;MMQSdiff
chr21	9246839	G	A	DP=72;SS=1;SSC=2;GPV=1.1337e-06;SPV=0.60696	GT:GQ:DP:AD:ADF:ADR	0/1:.:36:27,9:23,2:4,7	0/1:.:36:27,9:23,2:4,7	VarMapQual;VarMMQS;MMQSdiff
chr21	9246873	T	C	DP=64;SS=1;SSC=2;GPV=0.00013842;SPV=0.62502	GT:GQ:DP:AD:ADF:ADR	0/1:.:32:26,6:19,3:7,3	0/1:.:32:26,6:19,3:7,3	VarMMQS;MMQSdiff
chr21	9246901	G	A	DP=48;SS=1;SSC=1;GPV=0.013237;SPV=0.66691	GT:GQ:DP:AD:ADF:ADR	0/1:.:24:21,3:14,2:7,1	0/1:.:24:21,3:14,2:7,1	VarCount;VarMMQS;MMQSdiff
chr21	9246913	A	G	DP=52;SS=1;SSC=2;GPV=0.00011939;SPV=0.62842	GT:GQ:DP:AD:ADF:ADR	0/1:.:26:20,6:15,3:5,3	0/1:.:26:20,6:15,3:5,3	VarMMQS;MMQSdiff
chr21	9246936	G	T	DP=50;SS=1;SSC=1;GPV=0.013237;SPV=0.66691	GT:GQ:DP:AD:ADF:ADR	0/1:.:25:21,3:14,1:7,2	0/1:.:25:21,3:14,1:7,2	MMQSdiff
chr21	9246947	T	G	DP=46;SS=1;SSC=1;GPV=0.013136;SPV=0.66742	GT:GQ:DP:AD:ADF:ADR	0/1:.:23:20,3:11,2:9,1	0/1:.:23:20,3:11,2:9,1	MinMMQSdiff
chr21	9247010	G	A	DP=108;SS=1;SSC=2;GPV=3.6206e-07;SPV=0.59755	GT:GQ:DP:AD:ADF:ADR	0/1:.:54:44,10:20,6:24,4	0/1:.:54:44,10:20,6:24,4	RefAvgRL;VarMMQS;MMQSdiff
chr21	9247024	G	C	DP=94;SS=1;SSC=2;GPV=3.0803e-07;SPV=0.59922	GT:GQ:DP:AD:ADF:ADR	0/1:.:47:37,10:12,6:25,4	0/1:.:47:37,10:12,6:25,4	VarMapQual;VarMMQS;VarAvgRL;MMQSdiff
chr21	9247043	T	G	DP=76;SS=1;SSC=1;GPV=0.0032179;SPV=0.64448	GT:GQ:DP:AD:ADF:ADR	0/1:.:38:34,4:14,1:20,3	0/1:.:38:34,4:14,1:20,3	VarMMQS;VarAvgRL;MMQSdiff;ReadLenDiff
chr21	9247046	C	T	DP=74;SS=1;SSC=1;GPV=0.0032002;SPV=0.64471	GT:GQ:DP:AD:ADF:ADR	0/1:.:37:33,4:14,1:19,3	0/1:.:37:33,4:14,1:19,3	VarMMQS;VarAvgRL;MMQSdiff;ReadLenDiff
chr21	9247054	C	G	DP=72;SS=1;SSC=2;GPV=0.00014827;SPV=0.62347	GT:GQ:DP:AD:ADF:ADR	0/1:.:36:30,6:13,1:17,5	0/1:.:36:30,6:13,1:17,5	VarMMQS;MMQSdiff
chr21	9247059	A	G	DP=72;SS=1;SSC=2;GPV=3.3502e-13;SPV=0.5932	GT:GQ:DP:AD:ADF:ADR	0/1:.:36:19,17:7,7:12,10	0/1:.:36:19,17:7,7:12,10	VarMMQS;MMQSdiff
chr21	9247471	G	A	DP=32;SS=1;SSC=1;GPV=0.002076;SPV=0.66362	GT:GQ:DP:AD:ADF:ADR	0/1:.:16:9,4:3,1:6,3	0/1:.:16:9,4:3,1:6,3	RefMMQS;VarMapQual;VarMMQS;VarAvgRL;MMQSdiff
chr21	9247474	T	G	DP=32;SS=1;SSC=1;GPV=0.012087;SPV=0.67303	GT:GQ:DP:AD:ADF:ADR	0/1:.:16:13,3:6,1:7,2	0/1:.:16:13,3:6,1:7,2	RefMMQS;RefAvgRL;VarCount;VarMMQS;MMQSdiff
chr21	9247489	G	A	DP=38;SS=1;SSC=1;GPV=0.0024562;SPV=0.65599	GT:GQ:DP:AD:ADF:ADR	0/1:.:19:13,4:4,1:9,3	0/1:.:19:13,4:4,1:9,3	RefMMQS;VarMapQual;VarMMQS;VarAvgRL;MMQSdiff
chr21	9247505	T	G	DP=36;SS=1;SSC=1;GPV=1.5744e-10;SPV=0.63766	GT:GQ:DP:AD:ADF:ADR	0/1:.:18:6,12:3,3:3,9	0/1:.:18:6,12:3,3:3,9	RefAvgRL;VarMMQS;MMQSdiff
chr21	9247509	G	T	DP=38;SS=1;SSC=1;GPV=7.5302e-05;SPV=0.63966	GT:GQ:DP:AD:ADF:ADR	0/1:.:19:11,6:4,2:7,4	0/1:.:19:11,6:4,2:7,4	RefMMQS;VarMapQual;VarMMQS;VarAvgRL;MMQSdiff
chr21	9247510	G	A	DP=38;SS=1;SSC=1;GPV=0.01186;SPV=0.67433	GT:GQ:DP:AD:ADF:ADR	0/1:.:19:12,3:5,2:7,1	0/1:.:19:12,3:5,2:7,1	RefMMQS;VarCount;VarMMQS;MMQSdiff
chr21	9247516	G	C	DP=38;SS=1;SSC=1;GPV=0.012628;SPV=0.67006	GT:GQ:DP:AD:ADF:ADR	0/1:.:19:16,3:5,2:11,1	0/1:.:19:16,3:5,2:11,1	RefMMQS;VarCount;VarMMQS;MMQSdiff
chr21	9247533	G	A	DP=34;SS=1;SSC=1;GPV=6.8751e-05;SPV=0.64201	GT:GQ:DP:AD:ADF:ADR	0/1:.:17:10,6:4,1:6,5	0/1:.:17:10,6:4,1:6,5	RefMMQS;VarMMQS;MMQSdiff
chr21	9247700	A	G	DP=28;SS=1;SSC=1;GPV=0.011603;SPV=0.67585	GT:GQ:DP:AD:ADF:ADR	0/1:.:14:11,3:5,1:6,2	0/1:.:14:11,3:5,1:6,2	VarCount;VarMapQual;VarMMQS;MMQSdiff
chr21	9247709	A	G	DP=24;SS=1;SSC=1;GPV=0.010968;SPV=0.6798	GT:GQ:DP:AD:ADF:ADR	0/1:.:12:9,3:3,1:6,2	0/1:.:12:9,3:3,1:6,2	VarCount;VarMapQual;VarMMQS;MapQualDiff;MMQSdiff
chr21	9247724	A	G	DP=36;SS=1;SSC=1;GPV=0.012467;SPV=0.67093	GT:GQ:DP:AD:ADF:ADR	0/1:.:18:15,3:6,1:9,2	0/1:.:18:15,3:6,1:9,2	VarCount;VarMapQual;VarMMQS;MMQSdiff
chr21	9247734	C	G	DP=42;SS=1;SSC=1;GPV=0.0027074;SPV=0.65174	GT:GQ:DP:AD:ADF:ADR	0/1:.:21:17,4:7,2:10,2	0/1:.:21:17,4:7,2:10,2	VarMapQual;VarMMQS;MMQSdiff
chr21	9247742	A	T	DP=54;SS=1;SSC=1;GPV=0.013497;SPV=0.66563	GT:GQ:DP:AD:ADF:ADR	0/1:.:27:24,3:8,2:16,1	0/1:.:27:24,3:8,2:16,1	VarMapQual;VarMMQS;MMQSdiff
chr21	9247770	C	G	DP=48;SS=1;SSC=2;GPV=0.00011153;SPV=0.63002	GT:GQ:DP:AD:ADF:ADR	0/1:.:24:18,6:7,2:11,4	0/1:.:24:18,6:7,2:11,4	VarMapQual;VarMMQS;MMQSdiff
chr21	9248023	G	A	DP=40;SS=1;SSC=1;GPV=1.9197e-12;SPV=0.63445	GT:GQ:DP:AD:ADF:ADR	0/1:.:20:6,14:4,12:2,2	0/1:.:20:6,14:4,12:2,2	VarMMQS;MMQSdiff
chr21	9248032	G	T	DP=42;SS=1;SSC=1;GPV=0.012905;SPV=0.6686	GT:GQ:DP:AD:ADF:ADR	0/1:.:21:18,3:14,2:4,1	0/1:.:21:18,3:14,2:4,1	RefMMQS;VarMapQual;VarMMQS
chr21	9248055	G	T	DP=36;SS=1;SSC=1;GPV=8.3837e-06;SPV=0.64238	GT:GQ:DP:AD:ADF:ADR	0/1:.:18:8,7:4,3:4,4	0/1:.:18:8,7:4,3:4,4	RefMapQual;VarMapQual;VarMMQS;MMQSdiff
chr21	9248069	G	C	DP=34;SS=1;SSC=1;GPV=1.1295e-05;SPV=0.63586	GT:GQ:DP:AD:ADF:ADR	0/1:.:17:10,7:4,3:6,4	0/1:.:17:10,7:4,3:6,4	RefMapQual;RefMMQS;VarMapQual;VarMMQS;MMQSdiff
chr21	9248077	T	G	DP=32;SS=1;SSC=1;GPV=1.3089e-07;SPV=0.6388	GT:GQ:DP:AD:ADF:ADR	0/1:.:16:7,9:2,1:5,8	0/1:.:16:7,9:2,1:5,8	RefMapQual;VarMapQual;VarMMQS;MMQSdiff
chr21	9248110	T	C	DP=32;SS=1;SSC=1;GPV=6.8751e-05;SPV=0.64201	GT:GQ:DP:AD:ADF:ADR	0/1:.:16:10,6:0,0:10,6	0/1:.:16:10,6:0,0:10,6	RefMapQual;RefMMQS;Strand;VarMMQS;MMQSdiff
chr21	9248115	C	T	DP=34;SS=1;SSC=1;GPV=8.0292e-10;SPV=0.64787	GT:GQ:DP:AD:ADF:ADR	0/1:.:17:5,11:0,0:5,11	0/1:.:17:5,11:0,0:5,11	RefMapQual;Strand;VarMMQS;MMQSdiff
chr21	9248117	G	T	DP=34;SS=1;SSC=1;GPV=1.7305e-07;SPV=0.63407	GT:GQ:DP:AD:ADF:ADR	0/1:.:17:8,9:0,0:8,9	0/1:.:17:8,9:0,0:8,9	RefMapQual;RefMMQS;Strand;VarMMQS;MMQSdiff
chr21	9248120	T	A	DP=34;SS=1;SSC=1;GPV=1.7305e-07;SPV=0.63407	GT:GQ:DP:AD:ADF:ADR	0/1:.:17:8,9:0,0:8,9	0/1:.:17:8,9:0,0:8,9	RefMapQual;RefMMQS;Strand;VarMMQS;MMQSdiff
chr21	9248124	A	G	DP=34;SS=1;SSC=1;GPV=7.1675e-09;SPV=0.65007	GT:GQ:DP:AD:ADF:ADR	0/1:.:17:5,10:0,0:5,10	0/1:.:17:5,10:0,0:5,10	RefMapQual;Strand;VarMMQS;MMQSdiff
chr21	9248125	T	G	DP=34;SS=1;SSC=1;GPV=1.7305e-07;SPV=0.63407	GT:GQ:DP:AD:ADF:ADR	0/1:.:17:8,9:0,0:8,9	0/1:.:17:8,9:0,0:8,9	RefMapQual;RefMMQS;Strand;VarMMQS;MMQSdiff
chr21	9248128	A	T	DP=34;SS=1;SSC=1;GPV=1.7305e-07;SPV=0.63407	GT:GQ:DP:AD:ADF:ADR	0/1:.:17:8,9:0,0:8,9	0/1:.:17:8,9:0,0:8,9	RefMapQual;RefMMQS;Strand;VarMMQS;MMQSdiff
chr21	9248154	T	G	DP=36;SS=1;SSC=1;GPV=8.1472e-05;SPV=0.63766	GT:GQ:DP:AD:ADF:ADR	0/1:.:18:12,6:1,1:11,5	0/1:.:18:12,6:1,1:11,5	VarMMQS;MMQSdiff
chr21	9248178	T	A	DP=40;SS=1;SSC=1;GPV=0.00051483;SPV=0.64179	GT:GQ:DP:AD:ADF:ADR	0/1:.:20:15,5:2,1:13,4	0/1:.:20:15,5:2,1:13,4	VarMMQS;MMQSdiff
chr21	9248179	A	G	DP=42;SS=1;SSC=1;GPV=0.00053293;SPV=0.64071	GT:GQ:DP:AD:ADF:ADR	0/1:.:21:16,5:3,1:13,4	0/1:.:21:16,5:3,1:13,4	VarMMQS;MMQSdiff
chr21	9248196	G	A	DP=52;SS=1;SSC=1;GPV=0.013417;SPV=0.66602	GT:GQ:DP:AD:ADF:ADR	0/1:.:26:23,3:5,1:18,2	0/1:.:26:23,3:5,1:18,2	VarCount;VarMMQS;MMQSdiff
chr21	9248199	G	T	DP=54;SS=1;SSC=1;GPV=0.013417;SPV=0.66602	GT:GQ:DP:AD:ADF:ADR	0/1:.:27:23,3:5,1:18,2	0/1:.:27:23,3:5,1:18,2	VarCount;VarMMQS;MMQSdiff
chr21	9248202	G	C	DP=56;SS=1;SSC=1;GPV=0.013571;SPV=0.66527	GT:GQ:DP:AD:ADF:ADR	0/1:.:28:25,3:6,1:19,2	0/1:.:28:25,3:6,1:19,2	VarCount;VarMMQS;MMQSdiff
chr21	9248204	G	A	DP=54;SS=1;SSC=1;GPV=0.013497;SPV=0.66563	GT:GQ:DP:AD:ADF:ADR	0/1:.:27:24,3:6,1:18,2	0/1:.:27:24,3:6,1:18,2	VarCount;VarMMQS;MMQSdiff
chr21	9248231	T	G	DP=28;SS=1;SSC=1;GPV=1.8273e-09;SPV=0.67764	GT:GQ:DP:AD:ADF:ADR	1/1:.:14:3,10:1,2:2,8	1/1:.:14:3,10:1,2:2,8	VarMMQS
chr21	9248233	G	A	DP=28;SS=1;SSC=1;GPV=1.8273e-09;SPV=0.67764	GT:GQ:DP:AD:ADF:ADR	1/1:.:14:3,10:1,2:2,8	1/1:.:14:3,10:1,2:2,8	VarMMQS
chr21	9248235	A	T	DP=26;SS=1;SSC=1;GPV=6.3493e-10;SPV=0.70497	GT:GQ:DP:AD:ADF:ADR	1/1:.:13:2,10:0,2:2,8	1/1:.:13:2,10:0,2:2,8	RefAvgRL;VarMMQS
chr21	9248275	G	A	DP=26;SS=1;SSC=1;GPV=0.011309;SPV=0.67764	GT:GQ:DP:AD:ADF:ADR	0/1:.:13:10,3:3,1:7,2	0/1:.:13:10,3:3,1:7,2	VarCount;VarMapQual;MinMMQSdiff
chr21	9248283	T	G	DP=20;SS=1;SSC=1;GPV=0.010098;SPV=0.68576	GT:GQ:DP:AD:ADF:ADR	0/1:.:10:7,3:4,1:3,2	0/1:.:10:7,3:4,1:3,2	VarCount;VarMapQual;MinMMQSdiff
chr21	9248452	G	T	DP=32;SS=1;SSC=1;GPV=0.012087;SPV=0.67303	GT:GQ:DP:AD:ADF:ADR	0/1:.:16:13,3:11,1:2,2	0/1:.:16:13,3:11,1:2,2	VarCount;VarMapQual;VarMMQS;VarAvgRL;MMQSdiff;ReadLenDiff
chr21	9248593	G	T	DP=26;SS=1;SSC=1;GPV=0.010968;SPV=0.6798	GT:GQ:DP:AD:ADF:ADR	0/1:.:13:9,3:2,2:7,1	0/1:.:13:9,3:2,2:7,1	RefAvgRL;VarCount;VarMapQual;VarMMQS;MMQSdiff
chr21	9248599	A	G	DP=26;SS=1;SSC=1;GPV=0.011309;SPV=0.67764	GT:GQ:DP:AD:ADF:ADR	0/1:.:13:10,3:3,2:7,1	0/1:.:13:10,3:3,2:7,1	RefAvgRL;VarCount;VarMapQual;VarMMQS;MMQSdiff
chr21	9248873	A	G	DP=40;SS=1;SSC=1;GPV=0.0025935;SPV=0.6536	GT:GQ:DP:AD:ADF:ADR	0/1:.:20:15,4:9,1:6,3	0/1:.:20:15,4:9,1:6,3	RefMapQual;RefMMQS;RefAvgRL;VarMMQS
chr21	9248885	G	A	DP=46;SS=1;SSC=1;GPV=0.0028033;SPV=0.65025	GT:GQ:DP:AD:ADF:ADR	0/1:.:23:19,4:14,1:5,3	0/1:.:23:19,4:14,1:5,3	RefAvgRL;VarMMQS;VarAvgRL;MMQSdiff
chr21	9266596	T	C	DP=18;SS=1;SSC=1;GPV=8.0605e-07;SPV=0.71176	GT:GQ:DP:AD:ADF:ADR	1/1:.:9:2,7:1,6:1,1	1/1:.:9:2,7:1,6:1,1	RefMapQual;RefReadPos;VarMapQual;MMQSdiff
chr21	9266628	C	A	DP=26;SS=1;SSC=1;GPV=0.002076;SPV=0.66362	GT:GQ:DP:AD:ADF:ADR	0/1:.:13:9,4:8,2:1,2	0/1:.:13:9,4:8,2:1,2	RefMapQual;VarMapQual;VarMMQS;MMQSdiff
chr21	9266687	G	C	DP=26;SS=1;SSC=1;GPV=0.00033576;SPV=0.65592	GT:GQ:DP:AD:ADF:ADR	0/1:.:13:8,5:6,3:2,2	0/1:.:13:8,5:6,3:2,2	RefMapQual;VarMapQual;MMQSdiff
chr21	9290055	T	C	DP=16;SS=1;SSC=0;GPV=1.6637e-09;SPV=1	GT:GQ:DP:AD:ADF:ADR	1/1:.:8:0,8:0,8:0,0	1/1:.:8:0,8:0,8:0,0	Strand;VarAvgRL
chr21	9300575	A	C	DP=16;SS=1;SSC=1;GPV=0.0012236;SPV=0.69037	GT:GQ:DP:AD:ADF:ADR	0/1:.:8:4,4:4,3:0,1	0/1:.:8:4,4:4,3:0,1	RefMapQual;VarMapQual;MMQSdiff
chr21	9300893	G	A	DP=20;SS=1;SSC=1;GPV=0.001638;SPV=0.67504	GT:GQ:DP:AD:ADF:ADR	0/1:.:10:6,4:6,2:0,2	0/1:.:10:6,4:6,2:0,2	RefMapQual;VarMapQual
chr21	9301018	A	G	DP=32;SS=1;SSC=1;GPV=1.3089e-07;SPV=0.6388	GT:GQ:DP:AD:ADF:ADR	0/1:.:16:7,9:4,5:3,4	0/1:.:16:7,9:4,5:3,4	RefMapQual;VarMapQual
chr21	9305930	A	C	DP=28;SS=1;SSC=1;GPV=6.911e-06;SPV=0.6468	GT:GQ:DP:AD:ADF:ADR	0/1:.:14:7,7:2,2:5,5	0/1:.:14:7,7:2,2:5,5	RefMapQual;VarMapQual
chr21	9307962	T	C	DP=34;SS=1;SSC=1;GPV=0.012287;SPV=0.67191	GT:GQ:DP:AD:ADF:ADR	0/1:.:17:14,3:7,2:7,1	0/1:.:17:14,3:7,2:7,1	RefMapQual;VarMapQual
chr21	9308055	G	T	DP=28;SS=1;SSC=1;GPV=0.00036855;SPV=0.65271	GT:GQ:DP:AD:ADF:ADR	0/1:.:14:9,5:1,1:8,4	0/1:.:14:9,5:1,1:8,4	RefMapQual;VarMapQual
chr21	9309490	G	A	DP=16;SS=1;SSC=1;GPV=0.008837;SPV=0.6958	GT:GQ:DP:AD:ADF:ADR	0/1:.:8:5,3:0,0:5,3	0/1:.:8:5,3:0,0:5,3	RefMapQual;VarMapQual;MMQSdiff
chr21	9321620	G	A	DP=18;SS=1;SSC=1;GPV=8.0605e-07;SPV=0.71176	GT:GQ:DP:AD:ADF:ADR	1/1:.:9:2,7:2,7:0,0	1/1:.:9:2,7:2,7:0,0	RefMapQual;Strand;VarMapQual;MinMMQSdiff;ReadLenDiff
chr21	9323531	G	A	DP=16;SS=1;SSC=1;GPV=0.008837;SPV=0.6958	GT:GQ:DP:AD:ADF:ADR	0/1:.:8:5,3:2,2:3,1	0/1:.:8:5,3:2,2:3,1	RefMapQual;RefMMQS;VarMapQual;VarMMQS;VarAvgRL;ReadLenDiff
chr21	9323553	G	T	DP=16;SS=1;SSC=1;GPV=0.008837;SPV=0.6958	GT:GQ:DP:AD:ADF:ADR	0/1:.:8:5,3:2,2:3,1	0/1:.:8:5,3:2,2:3,1	RefMapQual;RefMMQS;VarMapQual;VarMMQS;VarAvgRL;ReadLenDiff
chr21	9323710	A	C	DP=20;SS=1;SSC=1;GPV=0.001638;SPV=0.67504	GT:GQ:DP:AD:ADF:ADR	0/1:.:10:6,4:3,1:3,3	0/1:.:10:6,4:3,1:3,3	RefMapQual;VarMapQual;VarMMQS;MMQSdiff
chr21	9324372	C	A	DP=20;SS=1;SSC=1;GPV=0.001638;SPV=0.67504	GT:GQ:DP:AD:ADF:ADR	0/1:.:10:6,4:6,1:0,3	0/1:.:10:6,4:6,1:0,3	RefMapQual;VarMapQual;VarMMQS;MMQSdiff
chr21	9324434	C	T	DP=32;SS=1;SSC=1;GPV=6.8751e-05;SPV=0.64201	GT:GQ:DP:AD:ADF:ADR	0/1:.:16:10,6:9,3:1,3	0/1:.:16:10,6:9,3:1,3	RefMapQual;VarMapQual;VarMMQS;MMQSdiff
chr21	9324470	T	C	DP=32;SS=1;SSC=1;GPV=1.2304e-06;SPV=0.63778	GT:GQ:DP:AD:ADF:ADR	0/1:.:16:8,8:6,4:2,4	0/1:.:16:8,8:6,4:2,4	RefMapQual;VarMapQual;VarMMQS;MMQSdiff
chr21	9324487	G	A	DP=28;SS=1;SSC=1;GPV=0.002188;SPV=0.66119	GT:GQ:DP:AD:ADF:ADR	0/1:.:14:10,4:8,2:2,2	0/1:.:14:10,4:8,2:2,2	RefMapQual;VarMapQual;VarMMQS;MMQSdiff
chr21	9331053	G	A	DP=18;SS=1;SSC=1;GPV=1.4831e-05;SPV=0.69005	GT:GQ:DP:AD:ADF:ADR	0/1:.:9:3,6:0,0:3,6	0/1:.:9:3,6:0,0:3,6	RefMapQual;Strand
chr21	9333162	C	A	DP=20;SS=1;SSC=1;GPV=0.00021796;SPV=0.67186	GT:GQ:DP:AD:ADF:ADR	0/1:.:10:5,5:5,2:0,3	0/1:.:10:5,5:5,2:0,3	RefMapQual;VarMapQual;MinMMQSdiff
chr21	9333294	G	A	DP=16;SS=1;SSC=1;GPV=0.0012236;SPV=0.69037	GT:GQ:DP:AD:ADF:ADR	0/1:.:8:4,4:2,1:2,3	0/1:.:8:4,4:2,1:2,3	RefMapQual;VarMapQual
chr21	9339215	T	C	DP=46;SS=1;SSC=2;GPV=1.9039e-05;SPV=0.62528	GT:GQ:DP:AD:ADF:ADR	0/1:.:23:16,7:16,6:0,1	0/1:.:23:16,7:16,6:0,1	RefMapQual;VarMapQual
chr21	9339384	A	C	DP=22;SS=1;SSC=1;GPV=3.066e-05;SPV=0.66504	GT:GQ:DP:AD:ADF:ADR	0/1:.:11:5,6:2,3:3,3	0/1:.:11:5,6:2,3:3,3	RefMapQual;VarMapQual;MMQSdiff
chr21	9339400	C	T	DP=20;SS=1;SSC=1;GPV=0.00021796;SPV=0.67186	GT:GQ:DP:AD:ADF:ADR	0/1:.:10:5,5:1,2:4,3	0/1:.:10:5,5:1,2:4,3	RefMapQual;VarMapQual;MMQSdiff
chr21	9341934	G	A	DP=26;SS=1;SSC=1;GPV=0.001949;SPV=0.66658	GT:GQ:DP:AD:ADF:ADR	0/1:.:13:8,4:5,2:3,2	0/1:.:13:8,4:5,2:3,2	RefMapQual;VarMapQual
chr21	9351081	C	A	DP=22;SS=1;SSC=1;GPV=0.01057;SPV=0.68244	GT:GQ:DP:AD:ADF:ADR	0/1:.:11:8,3:8,3:0,0	0/1:.:11:8,3:8,3:0,0	RefMapQual;VarCount;VarMapQual
chr21	9351220	T	G	DP=24;SS=1;SSC=1;GPV=1.8413e-08;SPV=0.6798	GT:GQ:DP:AD:ADF:ADR	1/1:.:12:3,9:0,1:3,8	1/1:.:12:3,9:0,1:3,8	RefMapQual;VarMapQual
chr21	9351501	C	T	DP=20;SS=1;SSC=1;GPV=0.0014461;SPV=0.68141	GT:GQ:DP:AD:ADF:ADR	0/1:.:10:5,4:4,3:1,1	0/1:.:10:5,4:4,3:1,1	RefMapQual;VarMapQual
chr21	9351641	C	T	DP=20;SS=1;SSC=1;GPV=0.00021796;SPV=0.67186	GT:GQ:DP:AD:ADF:ADR	0/1:.:10:5,5:0,2:5,3	0/1:.:10:5,5:0,2:5,3	RefMapQual;VarMapQual
chr21	9354260	G	A	DP=18;SS=1;SSC=1;GPV=0.00017215;SPV=0.68141	GT:GQ:DP:AD:ADF:ADR	0/1:.:9:4,5:3,2:1,3	0/1:.:9:4,5:3,2:1,3	RefMapQual;RefAvgRL;VarMapQual;VarMMQS;MMQSdiff
chr21	9357240	G	A	DP=52;SS=1;SSC=1;GPV=0.013417;SPV=0.66602	GT:GQ:DP:AD:ADF:ADR	0/1:.:26:23,3:22,2:1,1	0/1:.:26:23,3:22,2:1,1	RefMapQual;VarMapQual
chr21	9357289	T	C	DP=48;SS=1;SSC=2;GPV=1.2761e-11;SPV=0.61492	GT:GQ:DP:AD:ADF:ADR	0/1:.:24:10,14:9,11:1,3	0/1:.:24:10,14:9,11:1,3	RefMapQual;VarMapQual;MMQSdiff
chr21	9362528	C	T	DP=24;SS=1;SSC=1;GPV=3.8815e-05;SPV=0.65786	GT:GQ:DP:AD:ADF:ADR	0/1:.:12:6,6:2,3:4,3	0/1:.:12:6,6:2,3:4,3	MMQSdiff
chr21	9365457	G	C	DP=28;SS=1;SSC=1;GPV=6.1806e-08;SPV=0.65271	GT:GQ:DP:AD:ADF:ADR	0/1:.:14:5,9:5,3:0,6	0/1:.:14:5,9:5,3:0,6	VarMapQual
chr21	9365847	G	C	DP=20;SS=1;SSC=1;GPV=2.2548e-05;SPV=0.67504	GT:GQ:DP:AD:ADF:ADR	0/1:.:10:4,6:2,5:2,1	0/1:.:10:4,6:2,5:2,1	RefMapQual
chr21	9367192	C	A	DP=24;SS=1;SSC=1;GPV=0.010968;SPV=0.6798	GT:GQ:DP:AD:ADF:ADR	0/1:.:12:9,3:7,1:2,2	0/1:.:12:9,3:7,1:2,2	RefMapQual;VarCount;VarMapQual
chr21	9543217	T	C	DP=18;SS=1;SSC=1;GPV=1.4831e-05;SPV=0.69005	GT:GQ:DP:AD:ADF:ADR	0/1:.:9:3,6:1,4:2,2	0/1:.:9:3,6:1,4:2,2	RefMapQual
chr21	9555841	C	T	DP=22;SS=1;SSC=1;GPV=1.7905e-07;SPV=0.68244	GT:GQ:DP:AD:ADF:ADR	0/1:.:11:3,8:0,0:3,8	0/1:.:11:3,8:0,0:3,8	RefMapQual;Strand
chr21	9567108	G	A	DP=24;SS=1;SSC=1;GPV=3.8815e-05;SPV=0.65786	GT:GQ:DP:AD:ADF:ADR	0/1:.:12:6,6:6,5:0,1	0/1:.:12:6,6:6,5:0,1	VarMapQual;VarMMQS;MMQSdiff
chr21	9567121	C	G	DP=22;SS=1;SSC=1;GPV=3.066e-05;SPV=0.66504	GT:GQ:DP:AD:ADF:ADR	0/1:.:11:5,6:5,5:0,1	0/1:.:11:5,6:5,5:0,1	VarMapQual;VarMMQS;MMQSdiff
chr21	9567147	A	G	DP=22;SS=1;SSC=1;GPV=3.066e-05;SPV=0.66504	GT:GQ:DP:AD:ADF:ADR	0/1:.:11:5,6:5,5:0,1	0/1:.:11:5,6:5,5:0,1	VarMapQual;VarMMQS;MMQSdiff
chr21	9567151	T	C	DP=20;SS=1;SSC=1;GPV=2.2548e-05;SPV=0.67504	GT:GQ:DP:AD:ADF:ADR	0/1:.:10:4,6:3,5:1,1	0/1:.:10:4,6:3,5:1,1	VarMapQual;VarMMQS;MMQSdiff
chr21	9571661	T	C	DP=18;SS=1;SSC=1;GPV=1.4831e-05;SPV=0.69005	GT:GQ:DP:AD:ADF:ADR	0/1:.:9:3,6:3,2:0,4	0/1:.:9:3,6:3,2:0,4	VarMapQual;MMQSdiff
chr21	9572312	T	C	DP=30;SS=1;SSC=1;GPV=6.1809e-05;SPV=0.64481	GT:GQ:DP:AD:ADF:ADR	0/1:.:15:9,6:9,6:0,0	0/1:.:15:9,6:9,6:0,0	Strand;VarMMQS;MMQSdiff
chr21	9572326	C	T	DP=32;SS=1;SSC=1;GPV=6.8751e-05;SPV=0.64201	GT:GQ:DP:AD:ADF:ADR	0/1:.:16:10,6:9,6:1,0	0/1:.:16:10,6:9,6:1,0	Strand;VarMMQS;MMQSdiff
chr21	9572428	T	G	DP=20;SS=1;SSC=1;GPV=1.6702e-06;SPV=0.68576	GT:GQ:DP:AD:ADF:ADR	0/1:.:10:3,7:3,4:0,3	0/1:.:10:3,7:3,4:0,3	PASS
chr21	9572528	G	A	DP=24;SS=1;SSC=1;GPV=0.001949;SPV=0.66658	GT:GQ:DP:AD:ADF:ADR	0/1:.:12:8,4:0,0:8,4	0/1:.:12:8,4:0,0:8,4	MMQSdiff
chr21	9572894	A	G	DP=24;SS=1;SSC=1;GPV=0.010968;SPV=0.6798	GT:GQ:DP:AD:ADF:ADR	0/1:.:12:9,3:7,1:2,2	0/1:.:12:9,3:7,1:2,2	RefMapQual;VarCount;VarMMQS;MMQSdiff
chr21	9572896	T	C	DP=26;SS=1;SSC=1;GPV=0.011309;SPV=0.67764	GT:GQ:DP:AD:ADF:ADR	0/1:.:13:10,3:8,1:2,2	0/1:.:13:10,3:8,1:2,2	RefMapQual;VarCount;VarMMQS;MMQSdiff
chr21	9572906	A	G	DP=26;SS=1;SSC=1;GPV=0.011309;SPV=0.67764	GT:GQ:DP:AD:ADF:ADR	0/1:.:13:10,3:4,1:6,2	0/1:.:13:10,3:4,1:6,2	RefMapQual;VarCount;VarMMQS;MMQSdiff
chr21	9572925	C	T	DP=24;SS=1;SSC=1;GPV=0.010968;SPV=0.6798	GT:GQ:DP:AD:ADF:ADR	0/1:.:12:9,3:3,1:6,2	0/1:.:12:9,3:3,1:6,2	VarCount;VarMMQS;MMQSdiff
chr21	9575165	T	C	DP=24;SS=1;SSC=1;GPV=0.001949;SPV=0.66658	GT:GQ:DP:AD:ADF:ADR	0/1:.:12:8,4:0,0:8,4	0/1:.:12:8,4:0,0:8,4	VarMapQual;VarMMQS;MMQSdiff
chr21	9575168	T	C	DP=22;SS=1;SSC=1;GPV=0.0018042;SPV=0.67028	GT:GQ:DP:AD:ADF:ADR	0/1:.:11:7,4:0,0:7,4	0/1:.:11:7,4:0,0:7,4	VarMapQual;VarMMQS;MMQSdiff
chr21	9575190	G	A	DP=22;SS=1;SSC=1;GPV=0.0018042;SPV=0.67028	GT:GQ:DP:AD:ADF:ADR	0/1:.:11:7,4:0,0:7,4	0/1:.:11:7,4:0,0:7,4	VarMapQual;VarMMQS;MMQSdiff
chr21	9575198	A	G	DP=22;SS=1;SSC=1;GPV=0.0018042;SPV=0.67028	GT:GQ:DP:AD:ADF:ADR	0/1:.:11:7,4:0,0:7,4	0/1:.:11:7,4:0,0:7,4	VarMapQual;VarMMQS;MMQSdiff
chr21	9575465	G	A	DP=16;SS=1;SSC=0;GPV=1.6637e-09;SPV=1	GT:GQ:DP:AD:ADF:ADR	1/1:.:8:0,8:0,8:0,0	1/1:.:8:0,8:0,8:0,0	Strand
chr21	9575628	G	A	DP=42;SS=1;SSC=2;GPV=5.5097e-10;SPV=0.62213	GT:GQ:DP:AD:ADF:ADR	0/1:.:21:9,12:8,6:1,6	0/1:.:21:9,12:8,6:1,6	RefAvgRL
chr21	9577433	A	C	DP=16;SS=1;SSC=1;GPV=8.0605e-06;SPV=0.71538	GT:GQ:DP:AD:ADF:ADR	1/1:.:8:2,6:0,2:2,4	1/1:.:8:2,6:0,2:2,4	PASS
chr21	9577461	G	T	DP=22;SS=1;SSC=1;GPV=0.01057;SPV=0.68244	GT:GQ:DP:AD:ADF:ADR	0/1:.:11:8,3:2,2:6,1	0/1:.:11:8,3:2,2:6,1	VarCount;VarMapQual;ReadLenDiff
chr21	9577492	C	T	DP=20;SS=1;SSC=1;GPV=0.001638;SPV=0.67504	GT:GQ:DP:AD:ADF:ADR	0/1:.:10:6,4:2,2:4,2	0/1:.:10:6,4:2,2:4,2	VarMapQual
chr21	9577949	C	T	DP=20;SS=1;SSC=1;GPV=2.2548e-05;SPV=0.67504	GT:GQ:DP:AD:ADF:ADR	0/1:.:10:4,6:4,1:0,5	0/1:.:10:4,6:4,1:0,5	RefAvgRL;MMQSdiff
chr21	9578178	A	C	DP=32;SS=1;SSC=1;GPV=0.0004259;SPV=0.64787	GT:GQ:DP:AD:ADF:ADR	0/1:.:16:11,5:8,1:3,4	0/1:.:16:11,5:8,1:3,4	VarMMQS;MMQSdiff
chr21	9579495	A	T	DP=40;SS=1;SSC=1;GPV=0.00051483;SPV=0.64179	GT:GQ:DP:AD:ADF:ADR	0/1:.:20:15,5:13,2:2,3	0/1:.:20:15,5:13,2:2,3	VarMapQual;VarMMQS;MMQSdiff
chr21	9579503	G	C	DP=40;SS=1;SSC=1;GPV=0.00051483;SPV=0.64179	GT:GQ:DP:AD:ADF:ADR	0/1:.:20:15,5:13,2:2,3	0/1:.:20:15,5:13,2:2,3	VarMapQual;VarMMQS;MMQSdiff
chr21	9579518	G	A	DP=38;SS=1;SSC=1;GPV=0.0025935;SPV=0.6536	GT:GQ:DP:AD:ADF:ADR	0/1:.:19:15,4:13,2:2,2	0/1:.:19:15,4:13,2:2,2	VarMapQual;VarMMQS;MMQSdiff
chr21	9579531	G	A	DP=42;SS=1;SSC=1;GPV=9.7866e-05;SPV=0.63314	GT:GQ:DP:AD:ADF:ADR	0/1:.:21:15,6:13,3:2,3	0/1:.:21:15,6:13,3:2,3	VarMapQual;VarMMQS;MMQSdiff
chr21	9579533	G	A	DP=52;SS=1;SSC=2;GPV=0.00011939;SPV=0.62842	GT:GQ:DP:AD:ADF:ADR	0/1:.:26:20,6:17,3:3,3	0/1:.:26:20,6:17,3:3,3	RefMapQual;VarMapQual;VarMMQS;MMQSdiff
chr21	9579571	C	T	DP=48;SS=1;SSC=1;GPV=0.00057985;SPV=0.6381	GT:GQ:DP:AD:ADF:ADR	0/1:.:24:19,5:13,1:6,4	0/1:.:24:19,5:13,1:6,4	RefMapQual;VarMapQual;MinMMQSdiff
chr21	9580338	A	T	DP=20;SS=1;SSC=1;GPV=0.001638;SPV=0.67504	GT:GQ:DP:AD:ADF:ADR	0/1:.:10:6,4:3,2:3,2	0/1:.:10:6,4:3,2:3,2	RefMapQual;VarMapQual
chr21	9587874	G	T	DP=28;SS=1;SSC=1;GPV=0.011603;SPV=0.67585	GT:GQ:DP:AD:ADF:ADR	0/1:.:14:11,3:10,3:1,0	0/1:.:14:11,3:10,3:1,0	VarMapQual;VarMMQS;MMQSdiff
chr21	9587893	C	T	DP=28;SS=1;SSC=1;GPV=0.011603;SPV=0.67585	GT:GQ:DP:AD:ADF:ADR	0/1:.:14:11,3:10,3:1,0	0/1:.:14:11,3:10,3:1,0	VarMapQual;VarMMQS;MMQSdiff
chr21	9588050	C	T	DP=22;SS=1;SSC=1;GPV=2.7817e-06;SPV=0.67028	GT:GQ:DP:AD:ADF:ADR	0/1:.:11:4,7:4,5:0,2	0/1:.:11:4,7:4,5:0,2	PASS
chr21	9588118	T	A	DP=52;SS=1;SSC=2;GPV=6.4267e-07;SPV=0.61439	GT:GQ:DP:AD:ADF:ADR	0/1:.:26:17,9:11,4:6,5	0/1:.:26:17,9:11,4:6,5	VarMMQS;MMQSdiff
chr21	9588167	A	T	DP=42;SS=1;SSC=2;GPV=5.5097e-10;SPV=0.62213	GT:GQ:DP:AD:ADF:ADR	0/1:.:21:9,12:6,4:3,8	0/1:.:21:9,12:6,4:3,8	VarMMQS;MMQSdiff
chr21	9588214	A	G	DP=40;SS=1;SSC=1;GPV=3.7857e-14;SPV=0.6536	GT:GQ:DP:AD:ADF:ADR	1/1:.:20:4,15:4,5:0,10	1/1:.:20:4,15:4,5:0,10	RefMapQual;VarMMQS;MMQSdiff
chr21	9588225	G	A	DP=44;SS=1;SSC=1;GPV=0.00054972;SPV=0.63974	GT:GQ:DP:AD:ADF:ADR	0/1:.:22:17,5:6,1:11,4	0/1:.:22:17,5:6,1:11,4	VarMapQual;VarMMQS;MMQSdiff
chr21	9588427	C	T	DP=16;SS=1;SSC=1;GPV=0.00012413;SPV=0.6958	GT:GQ:DP:AD:ADF:ADR	0/1:.:8:3,5:2,1:1,4	0/1:.:8:3,5:2,1:1,4	MinMMQSdiff
chr21	9592504	C	T	DP=34;SS=1;SSC=1;GPV=0.0024562;SPV=0.65599	GT:GQ:DP:AD:ADF:ADR	0/1:.:17:13,4:12,2:1,2	0/1:.:17:13,4:12,2:1,2	VarMapQual;VarAvgRL;MMQSdiff;ReadLenDiff
chr21	9592508	A	G	DP=34;SS=1;SSC=1;GPV=0.0024562;SPV=0.65599	GT:GQ:DP:AD:ADF:ADR	0/1:.:17:13,4:12,2:1,2	0/1:.:17:13,4:12,2:1,2	VarMapQual;VarAvgRL;MMQSdiff;ReadLenDiff
chr21	9593279	C	T	DP=22;SS=1;SSC=1;GPV=0.00026061;SPV=0.66504	GT:GQ:DP:AD:ADF:ADR	0/1:.:11:6,5:2,3:4,2	0/1:.:11:6,5:2,3:4,2	PASS
chr21	9593779	C	T	DP=38;SS=1;SSC=2;GPV=2.68e-07;SPV=0.62707	GT:GQ:DP:AD:ADF:ADR	0/1:.:19:10,9:3,6:7,3	0/1:.:19:10,9:3,6:7,3	PASS
chr21	9593825	G	A	DP=20;SS=1;SSC=1;GPV=1.6702e-06;SPV=0.68576	GT:GQ:DP:AD:ADF:ADR	0/1:.:10:3,7:0,2:3,5	0/1:.:10:3,7:0,2:3,5	MinMMQSdiff
chr21	9593894	G	A	DP=36;SS=1;SSC=1;GPV=1.7753e-06;SPV=0.63101	GT:GQ:DP:AD:ADF:ADR	0/1:.:18:10,8:2,5:8,3	0/1:.:18:10,8:2,5:8,3	PASS
chr21	9594407	A	G	DP=22;SS=1;SSC=1;GPV=0.00026061;SPV=0.66504	GT:GQ:DP:AD:ADF:ADR	0/1:.:11:6,5:0,1:6,4	0/1:.:11:6,5:0,1:6,4	VarMapQual;MapQualDiff
chr21	9595693	C	T	DP=18;SS=1;SSC=1;GPV=2.0936e-08;SPV=0.76471	GT:GQ:DP:AD:ADF:ADR	1/1:.:9:1,8:0,0:1,8	1/1:.:9:1,8:0,0:1,8	Strand
chr21	9632497	T	C	DP=28;SS=1;SSC=1;GPV=0.002188;SPV=0.66119	GT:GQ:DP:AD:ADF:ADR	0/1:.:14:10,4:3,3:7,1	0/1:.:14:10,4:3,3:7,1	RefMapQual;VarMapQual;MMQSdiff
chr21	9644745	G	C	DP=18;SS=1;SSC=1;GPV=8.0605e-07;SPV=0.71176	GT:GQ:DP:AD:ADF:ADR	1/1:.:9:2,7:2,7:0,0	1/1:.:9:2,7:2,7:0,0	Strand
chr21	9649103	G	C	DP=16;SS=1;SSC=0;GPV=1.6637e-09;SPV=1	GT:GQ:DP:AD:ADF:ADR	1/1:.:8:0,8:0,4:0,4	1/1:.:8:0,8:0,4:0,4	PASS
chr21	9655368	T	C	DP=16;SS=1;SSC=0;GPV=1.6637e-09;SPV=1	GT:GQ:DP:AD:ADF:ADR	1/1:.:8:0,8:0,6:0,2	1/1:.:8:0,8:0,6:0,2	PASS
chr21	9655909	C	A	DP=16;SS=1;SSC=0;GPV=1.6637e-09;SPV=1	GT:GQ:DP:AD:ADF:ADR	1/1:.:8:0,8:0,4:0,4	1/1:.:8:0,8:0,4:0,4	VarAvgRL
chr21	9657055	T	C	DP=32;SS=1;SSC=1;GPV=3.2142e-14;SPV=0.70022	GT:GQ:DP:AD:ADF:ADR	1/1:.:16:2,14:2,8:0,6	1/1:.:16:2,14:2,8:0,6	RefAvgRL;MMQSdiff
chr21	9657078	T	C	DP=24;SS=1;SSC=0;GPV=3.101e-14;SPV=1	GT:GQ:DP:AD:ADF:ADR	1/1:.:12:0,12:0,6:0,6	1/1:.:12:0,12:0,6:0,6	PASS
chr21	9660990	T	G	DP=18;SS=1;SSC=1;GPV=2.0936e-08;SPV=0.76471	GT:GQ:DP:AD:ADF:ADR	1/1:.:9:1,8:0,7:1,1	1/1:.:9:1,8:0,7:1,1	RefMapQual;RefAvgRL;MMQSdiff
chr21	9664009	C	A	DP=26;SS=1;SSC=1;GPV=5.1256e-07;SPV=0.65592	GT:GQ:DP:AD:ADF:ADR	0/1:.:13:5,8:2,5:3,3	0/1:.:13:5,8:2,5:3,3	VarMMQS;MMQSdiff
chr21	9664021	C	A	DP=34;SS=1;SSC=1;GPV=8.7205e-11;SPV=0.64601	GT:GQ:DP:AD:ADF:ADR	0/1:.:17:5,12:2,4:3,8	0/1:.:17:5,12:2,4:3,8	VarMMQS;MMQSdiff
chr21	9664030	C	A	DP=36;SS=1;SSC=1;GPV=1.5744e-10;SPV=0.63766	GT:GQ:DP:AD:ADF:ADR	0/1:.:18:6,12:3,4:3,8	0/1:.:18:6,12:3,4:3,8	VarMMQS;MMQSdiff
chr21	9664032	T	A	DP=42;SS=1;SSC=1;GPV=5.6346e-22;SPV=0.7561	GT:GQ:DP:AD:ADF:ADR	1/1:.:21:1,20:1,8:0,12	1/1:.:21:1,20:1,8:0,12	VarMMQS
chr21	9664217	A	G	DP=26;SS=1;SSC=0;GPV=2.0165e-15;SPV=1	GT:GQ:DP:AD:ADF:ADR	1/1:.:13:0,13:0,1:0,12	1/1:.:13:0,13:0,1:0,12	PASS
chr21	9675957	T	C	DP=24;SS=1;SSC=1;GPV=4.0663e-06;SPV=0.65991	GT:GQ:DP:AD:ADF:ADR	0/1:.:12:5,7:0,1:5,6	0/1:.:12:5,7:0,1:5,6	PASS
chr21	9679043	G	A	DP=16;SS=1;SSC=1;GPV=0.0012236;SPV=0.69037	GT:GQ:DP:AD:ADF:ADR	0/1:.:8:4,4:4,4:0,0	0/1:.:8:4,4:4,4:0,0	RefMapQual;MMQSdiff
chr21	9679060	C	T	DP=24;SS=1;SSC=1;GPV=0.00029985;SPV=0.65991	GT:GQ:DP:AD:ADF:ADR	0/1:.:12:7,5:7,5:0,0	0/1:.:12:7,5:7,5:0,0	Strand;MMQSdiff
chr21	9679121	G	A	DP=28;SS=1;SSC=1;GPV=0.00036855;SPV=0.65271	GT:GQ:DP:AD:ADF:ADR	0/1:.:14:9,5:7,3:2,2	0/1:.:14:9,5:7,3:2,2	MMQSdiff
chr21	9679157	A	C	DP=16;SS=1;SSC=1;GPV=0.00012413;SPV=0.6958	GT:GQ:DP:AD:ADF:ADR	0/1:.:8:3,5:3,3:0,2	0/1:.:8:3,5:3,3:0,2	MMQSdiff
chr21	9684026	T	G	DP=18;SS=1;SSC=0;GPV=1.1019e-10;SPV=1	GT:GQ:DP:AD:ADF:ADR	1/1:.:9:0,9:0,9:0,0	1/1:.:9:0,9:0,9:0,0	Strand
chr21	9685636	C	G	DP=20;SS=1;SSC=1;GPV=2.2548e-05;SPV=0.67504	GT:GQ:DP:AD:ADF:ADR	0/1:.:10:4,6:0,5:4,1	0/1:.:10:4,6:0,5:4,1	RefMapQual
chr21	9689136	G	A	DP=66;SS=1;SSC=2;GPV=4.5894e-09;SPV=0.60081	GT:GQ:DP:AD:ADF:ADR	0/1:.:33:21,12:15,9:6,3	0/1:.:33:21,12:15,9:6,3	VarAvgRL;ReadLenDiff
chr21	9696879	A	G	DP=16;SS=1;SSC=1;GPV=8.0605e-06;SPV=0.71538	GT:GQ:DP:AD:ADF:ADR	1/1:.:8:2,6:0,0:2,6	1/1:.:8:2,6:0,0:2,6	Strand
chr21	9721841	A	G	DP=26;SS=1;SSC=1;GPV=7.6222e-13;SPV=0.76	GT:GQ:DP:AD:ADF:ADR	1/1:.:13:1,12:0,10:1,2	1/1:.:13:1,12:0,10:1,2	PASS
chr21	9723939	C	T	DP=26;SS=1;SSC=1;GPV=5.1256e-07;SPV=0.65592	GT:GQ:DP:AD:ADF:ADR	0/1:.:13:5,8:2,5:3,3	0/1:.:13:5,8:2,5:3,3	PASS
chr21	9723964	A	G	DP=24;SS=1;SSC=1;GPV=0.001949;SPV=0.66658	GT:GQ:DP:AD:ADF:ADR	0/1:.:12:8,4:5,1:3,3	0/1:.:12:8,4:5,1:3,3	MMQSdiff
chr21	9727622	A	G	DP=24;SS=1;SSC=0;GPV=3.101e-14;SPV=1	GT:GQ:DP:AD:ADF:ADR	1/1:.:12:0,12:0,11:0,1	1/1:.:12:0,12:0,11:0,1	PASS
chr21	9727764	T	C	DP=20;SS=1;SSC=0;GPV=7.2544e-12;SPV=1	GT:GQ:DP:AD:ADF:ADR	1/1:.:10:0,10:0,9:0,1	1/1:.:10:0,10:0,9:0,1	PASS
chr21	9733557	G	C	DP=18;SS=1;SSC=1;GPV=1.4831e-05;SPV=0.69005	GT:GQ:DP:AD:ADF:ADR	0/1:.:9:3,6:3,6:0,0	0/1:.:9:3,6:3,6:0,0	Strand;MMQSdiff
chr21	9735827	G	A	DP=24;SS=1;SSC=1;GPV=1.0078e-11;SPV=0.76087	GT:GQ:DP:AD:ADF:ADR	1/1:.:12:1,11:0,0:1,11	1/1:.:12:1,11:0,0:1,11	Strand
chr21	9735830	C	G	DP=24;SS=1;SSC=0;GPV=3.101e-14;SPV=1	GT:GQ:DP:AD:ADF:ADR	1/1:.:12:0,12:0,0:0,12	1/1:.:12:0,12:0,0:0,12	Strand
chr21	9736459	A	G	DP=22;SS=1;SSC=1;GPV=2.7817e-06;SPV=0.67028	GT:GQ:DP:AD:ADF:ADR	0/1:.:11:4,7:0,4:4,3	0/1:.:11:4,7:0,4:4,3	RefReadPos
chr21	9736526	G	A	DP=20;SS=1;SSC=1;GPV=2.2548e-05;SPV=0.67504	GT:GQ:DP:AD:ADF:ADR	0/1:.:10:4,6:0,2:4,4	0/1:.:10:4,6:0,2:4,4	PASS
chr21	9737913	C	T	DP=18;SS=1;SSC=1;GPV=0.0095308;SPV=0.69005	GT:GQ:DP:AD:ADF:ADR	0/1:.:9:6,3:6,3:0,0	0/1:.:9:6,3:6,3:0,0	PASS
chr21	9739419	A	G	DP=34;SS=1;SSC=1;GPV=0.0024562;SPV=0.65599	GT:GQ:DP:AD:ADF:ADR	0/1:.:17:13,4:4,2:9,2	0/1:.:17:13,4:4,2:9,2	MMQSdiff
chr21	9739896	C	T	DP=24;SS=1;SSC=1;GPV=0.010968;SPV=0.6798	GT:GQ:DP:AD:ADF:ADR	0/1:.:12:9,3:7,2:2,1	0/1:.:12:9,3:7,2:2,1	VarCount;MinMMQSdiff
chr21	9740963	T	A	DP=16;SS=1;SSC=1;GPV=0.00012413;SPV=0.6958	GT:GQ:DP:AD:ADF:ADR	0/1:.:8:3,5:0,2:3,3	0/1:.:8:3,5:0,2:3,3	PASS
chr21	9741031	T	G	DP=18;SS=1;SSC=1;GPV=2.0936e-08;SPV=0.76471	GT:GQ:DP:AD:ADF:ADR	1/1:.:9:1,8:1,2:0,6	1/1:.:9:1,8:1,2:0,6	PASS
chr21	9745157	A	G	DP=16;SS=1;SSC=0;GPV=1.6637e-09;SPV=1	GT:GQ:DP:AD:ADF:ADR	1/1:.:8:0,8:0,4:0,4	1/1:.:8:0,8:0,4:0,4	VarAvgRL
chr21	9749729	T	C	DP=26;SS=1;SSC=1;GPV=1.8273e-09;SPV=0.67764	GT:GQ:DP:AD:ADF:ADR	1/1:.:13:3,10:3,2:0,8	1/1:.:13:3,10:3,2:0,8	RefAvgRL;VarAvgRL
chr21	9750444	C	G	DP=30;SS=1;SSC=1;GPV=9.3503e-08;SPV=0.64481	GT:GQ:DP:AD:ADF:ADR	0/1:.:15:6,9:2,5:4,4	0/1:.:15:6,9:2,5:4,4	PASS
chr21	9750611	T	A	DP=26;SS=1;SSC=1;GPV=5.1256e-07;SPV=0.65592	GT:GQ:DP:AD:ADF:ADR	0/1:.:13:5,8:1,3:4,5	0/1:.:13:5,8:1,3:4,5	MMQSdiff
chr21	9751100	T	C	DP=20;SS=1;SSC=0;GPV=7.2544e-12;SPV=1	GT:GQ:DP:AD:ADF:ADR	1/1:.:10:0,10:0,8:0,2	1/1:.:10:0,10:0,8:0,2	PASS
chr21	9751191	G	C	DP=30;SS=1;SSC=1;GPV=7.1675e-09;SPV=0.65007	GT:GQ:DP:AD:ADF:ADR	0/1:.:15:5,10:5,4:0,6	0/1:.:15:5,10:5,4:0,6	MMQSdiff
chr21	9751377	T	C	DP=22;SS=1;SSC=0;GPV=4.7526e-13;SPV=1	GT:GQ:DP:AD:ADF:ADR	1/1:.:11:0,11:0,3:0,8	1/1:.:11:0,11:0,3:0,8	PASS
chr21	9752004	A	G	DP=18;SS=1;SSC=1;GPV=1.4831e-05;SPV=0.69005	GT:GQ:DP:AD:ADF:ADR	0/1:.:9:3,6:0,4:3,2	0/1:.:9:3,6:0,4:3,2	PASS
chr21	9752309	A	G	DP=26;SS=1;SSC=0;GPV=2.0165e-15;SPV=1	GT:GQ:DP:AD:ADF:ADR	1/1:.:13:0,13:0,0:0,13	1/1:.:13:0,13:0,0:0,13	PASS
chr21	9752380	A	G	DP=16;SS=1;SSC=0;GPV=1.6637e-09;SPV=1	GT:GQ:DP:AD:ADF:ADR	1/1:.:8:0,8:0,0:0,8	1/1:.:8:0,8:0,0:0,8	Strand
chr21	9753580	G	A	DP=34;SS=1;SSC=1;GPV=1.1295e-05;SPV=0.63586	GT:GQ:DP:AD:ADF:ADR	0/1:.:17:10,7:0,6:10,1	0/1:.:17:10,7:0,6:10,1	PASS
chr21	9753590	T	G	DP=32;SS=1;SSC=1;GPV=1.3089e-07;SPV=0.6388	GT:GQ:DP:AD:ADF:ADR	0/1:.:16:7,9:0,0:7,9	0/1:.:16:7,9:0,0:7,9	Strand;MMQSdiff
chr21	9755794	G	T	DP=24;SS=1;SSC=1;GPV=1.0078e-11;SPV=0.76087	GT:GQ:DP:AD:ADF:ADR	1/1:.:12:1,11:0,5:1,6	1/1:.:12:1,11:0,5:1,6	PASS
chr21	9759023	T	G	DP=36;SS=1;SSC=1;GPV=2.3419e-08;SPV=0.63101	GT:GQ:DP:AD:ADF:ADR	0/1:.:18:8,10:7,6:1,4	0/1:.:18:8,10:7,6:1,4	PASS
chr21	9761749	A	G	DP=20;SS=1;SSC=0;GPV=7.2544e-12;SPV=1	GT:GQ:DP:AD:ADF:ADR	1/1:.:10:0,10:0,0:0,10	1/1:.:10:0,10:0,0:0,10	Strand
chr21	9765663	G	A	DP=16;SS=1;SSC=1;GPV=2.5454e-07;SPV=0.76667	GT:GQ:DP:AD:ADF:ADR	1/1:.:8:1,7:1,2:0,5	1/1:.:8:1,7:1,2:0,5	PASS
chr21	9767298	G	A	DP=30;SS=1;SSC=1;GPV=0.0022875;SPV=0.65917	GT:GQ:DP:AD:ADF:ADR	0/1:.:15:11,4:10,4:1,0	0/1:.:15:11,4:10,4:1,0	ReadLenDiff
chr21	9767480	T	C	DP=30;SS=1;SSC=1;GPV=4.1351e-10;SPV=0.65917	GT:GQ:DP:AD:ADF:ADR	0/1:.:15:4,11:3,5:1,6	0/1:.:15:4,11:3,5:1,6	MMQSdiff
chr21	9767505	C	T	DP=32;SS=1;SSC=1;GPV=6.8751e-05;SPV=0.64201	GT:GQ:DP:AD:ADF:ADR	0/1:.:16:10,6:4,3:6,3	0/1:.:16:10,6:4,3:6,3	VarMMQS;MMQSdiff
chr21	9767556	A	G	DP=40;SS=1;SSC=1;GPV=0.00051483;SPV=0.64179	GT:GQ:DP:AD:ADF:ADR	0/1:.:20:15,5:6,1:9,4	0/1:.:20:15,5:6,1:9,4	VarMMQS;MMQSdiff
chr21	9767563	C	G	DP=42;SS=1;SSC=1;GPV=9.7866e-05;SPV=0.63314	GT:GQ:DP:AD:ADF:ADR	0/1:.:21:15,6:6,2:9,4	0/1:.:21:15,6:6,2:9,4	VarMMQS;MMQSdiff
chr21	9767621	A	C	DP=18;SS=1;SSC=1;GPV=8.0605e-07;SPV=0.71176	GT:GQ:DP:AD:ADF:ADR	1/1:.:9:2,7:0,5:2,2	1/1:.:9:2,7:0,5:2,2	RefAvgRL;RefDist3
chr21	9767732	C	T	DP=20;SS=1;SSC=1;GPV=2.2548e-05;SPV=0.67504	GT:GQ:DP:AD:ADF:ADR	0/1:.:10:4,6:3,4:1,2	0/1:.:10:4,6:3,4:1,2	PASS
chr21	9767954	G	C	DP=22;SS=1;SSC=0;GPV=4.7526e-13;SPV=1	GT:GQ:DP:AD:ADF:ADR	1/1:.:11:0,11:0,1:0,10	1/1:.:11:0,11:0,1:0,10	PASS
chr21	9768571	T	C	DP=36;SS=1;SSC=1;GPV=1.5744e-10;SPV=0.63766	GT:GQ:DP:AD:ADF:ADR	0/1:.:18:6,12:0,8:6,4	0/1:.:18:6,12:0,8:6,4	PASS
chr21	9770357	A	G	DP=22;SS=1;SSC=1;GPV=1.3117e-10;SPV=0.7619	GT:GQ:DP:AD:ADF:ADR	1/1:.:11:1,10:0,3:1,7	1/1:.:11:1,10:0,3:1,7	PASS
chr21	9771013	G	A	DP=18;SS=1;SSC=0;GPV=1.1019e-10;SPV=1	GT:GQ:DP:AD:ADF:ADR	1/1:.:9:0,9:0,3:0,6	1/1:.:9:0,9:0,3:0,6	PASS
chr21	9771583	T	C	DP=16;SS=1;SSC=1;GPV=0.00012413;SPV=0.6958	GT:GQ:DP:AD:ADF:ADR	0/1:.:8:3,5:3,2:0,3	0/1:.:8:3,5:3,2:0,3	MMQSdiff
chr21	9771595	A	G	DP=16;SS=1;SSC=0;GPV=1.6637e-09;SPV=1	GT:GQ:DP:AD:ADF:ADR	1/1:.:8:0,8:0,3:0,5	1/1:.:8:0,8:0,3:0,5	PASS
chr21	9773118	T	C	DP=16;SS=1;SSC=1;GPV=0.008837;SPV=0.6958	GT:GQ:DP:AD:ADF:ADR	0/1:.:8:5,3:4,2:1,1	0/1:.:8:5,3:4,2:1,1	PASS
chr21	9775679	T	C	DP=20;SS=1;SSC=1;GPV=2.2548e-05;SPV=0.67504	GT:GQ:DP:AD:ADF:ADR	0/1:.:10:4,6:0,3:4,3	0/1:.:10:4,6:0,3:4,3	PASS
chr21	9776347	T	C	DP=26;SS=1;SSC=1;GPV=5.4595e-06;SPV=0.65245	GT:GQ:DP:AD:ADF:ADR	0/1:.:13:6,7:0,0:6,7	0/1:.:13:6,7:0,0:6,7	Strand
chr21	9778288	T	A	DP=24;SS=1;SSC=1;GPV=0.001949;SPV=0.66658	GT:GQ:DP:AD:ADF:ADR	0/1:.:12:8,4:8,4:0,0	0/1:.:12:8,4:8,4:0,0	VarMapQual
chr21	9778320	T	C	DP=34;SS=1;SSC=1;GPV=1.1295e-05;SPV=0.63586	GT:GQ:DP:AD:ADF:ADR	0/1:.:17:10,7:10,7:0,0	0/1:.:17:10,7:10,7:0,0	Strand
chr21	9780450	T	C	DP=26;SS=1;SSC=1;GPV=0.011309;SPV=0.67764	GT:GQ:DP:AD:ADF:ADR	0/1:.:13:10,3:10,3:0,0	0/1:.:13:10,3:10,3:0,0	VarCount;VarMMQS;MMQSdiff
chr21	9780472	A	T	DP=26;SS=1;SSC=1;GPV=0.011309;SPV=0.67764	GT:GQ:DP:AD:ADF:ADR	0/1:.:13:10,3:10,3:0,0	0/1:.:13:10,3:10,3:0,0	VarCount;VarMMQS;MMQSdiff
chr21	9780475	A	G	DP=26;SS=1;SSC=1;GPV=4.6796e-05;SPV=0.65245	GT:GQ:DP:AD:ADF:ADR	0/1:.:13:7,6:7,6:0,0	0/1:.:13:7,6:7,6:0,0	Strand;MMQSdiff
chr21	9780494	C	T	DP=30;SS=1;SSC=1;GPV=0.01186;SPV=0.67433	GT:GQ:DP:AD:ADF:ADR	0/1:.:15:12,3:12,3:0,0	0/1:.:15:12,3:12,3:0,0	VarCount;VarReadPos;VarDist3
chr21	9780682	C	A	DP=34;SS=1;SSC=1;GPV=1.1295e-05;SPV=0.63586	GT:GQ:DP:AD:ADF:ADR	0/1:.:17:10,7:3,1:7,6	0/1:.:17:10,7:3,1:7,6	PASS
chr21	9784026	A	T	DP=60;SS=1;SSC=1;GPV=0.013706;SPV=0.66463	GT:GQ:DP:AD:ADF:ADR	0/1:.:30:27,3:16,1:11,2	0/1:.:30:27,3:16,1:11,2	MMQSdiff
chr21	9785780	C	T	DP=32;SS=1;SSC=1;GPV=1.3089e-07;SPV=0.6388	GT:GQ:DP:AD:ADF:ADR	0/1:.:16:7,9:0,7:7,2	0/1:.:16:7,9:0,7:7,2	RefAvgRL
chr21	9786505	A	G	DP=18;SS=1;SSC=1;GPV=0.00017215;SPV=0.68141	GT:GQ:DP:AD:ADF:ADR	0/1:.:9:4,5:0,1:4,4	0/1:.:9:4,5:0,1:4,4	PASS
chr21	9790661	G	A	DP=30;SS=1;SSC=1;GPV=0.0022875;SPV=0.65917	GT:GQ:DP:AD:ADF:ADR	0/1:.:15:11,4:0,3:11,1	0/1:.:15:11,4:0,3:11,1	PASS
chr21	9790885	T	G	DP=16;SS=1;SSC=0;GPV=1.6637e-09;SPV=1	GT:GQ:DP:AD:ADF:ADR	1/1:.:8:0,8:0,3:0,5	1/1:.:8:0,8:0,3:0,5	PASS
chr21	9791794	A	T	DP=18;SS=1;SSC=0;GPV=1.1019e-10;SPV=1	GT:GQ:DP:AD:ADF:ADR	1/1:.:9:0,9:0,0:0,9	1/1:.:9:0,9:0,0:0,9	Strand
chr21	9794702	G	A	DP=28;SS=1;SSC=1;GPV=0.011603;SPV=0.67585	GT:GQ:DP:AD:ADF:ADR	0/1:.:14:11,3:0,0:11,3	0/1:.:14:11,3:0,0:11,3	VarCount;VarAvgRL;ReadLenDiff
chr21	9810959	G	C	DP=28;SS=1;SSC=1;GPV=0.002188;SPV=0.66119	GT:GQ:DP:AD:ADF:ADR	0/1:.:14:10,4:6,3:4,1	0/1:.:14:10,4:6,3:4,1	VarMapQual;VarMMQS;VarAvgRL;MMQSdiff;ReadLenDiff
chr21	9810969	C	G	DP=30;SS=1;SSC=1;GPV=0.01186;SPV=0.67433	GT:GQ:DP:AD:ADF:ADR	0/1:.:15:12,3:7,2:5,1	0/1:.:15:12,3:7,2:5,1	VarCount;VarMapQual;VarMMQS;VarAvgRL;MMQSdiff;ReadLenDiff
chr21	9810988	C	G	DP=30;SS=1;SSC=1;GPV=0.0022875;SPV=0.65917	GT:GQ:DP:AD:ADF:ADR	0/1:.:15:11,4:6,3:5,1	0/1:.:15:11,4:6,3:5,1	VarMapQual;VarMMQS;VarAvgRL;MMQSdiff;ReadLenDiff
chr21	9811029	A	C	DP=34;SS=1;SSC=1;GPV=4.1482e-12;SPV=0.65599	GT:GQ:DP:AD:ADF:ADR	1/1:.:17:4,13:0,6:4,7	1/1:.:17:4,13:0,6:4,7	RefDist3
chr21	9811061	G	C	DP=54;SS=1;SSC=2;GPV=1.0949e-07;SPV=0.61072	GT:GQ:DP:AD:ADF:ADR	0/1:.:27:17,10:7,5:10,5	0/1:.:27:17,10:7,5:10,5	MinMMQSdiff
chr21	9811200	A	C	DP=30;SS=1;SSC=0;GPV=8.4556e-18;SPV=1	GT:GQ:DP:AD:ADF:ADR	1/1:.:15:0,15:0,3:0,12	1/1:.:15:0,15:0,3:0,12	VarMapQual
chr21	9811281	G	A	DP=50;SS=1;SSC=1;GPV=0.00053293;SPV=0.64071	GT:GQ:DP:AD:ADF:ADR	0/1:.:25:16,5:7,4:9,1	0/1:.:25:16,5:7,4:9,1	RefMapQual;VarMapQual;VarMMQS;MMQSdiff
chr21	9811287	A	C	DP=48;SS=1;SSC=2;GPV=1.0268e-08;SPV=0.61376	GT:GQ:DP:AD:ADF:ADR	0/1:.:24:13,11:4,9:9,2	0/1:.:24:13,11:4,9:9,2	RefMapQual;VarMapQual;VarMMQS;MMQSdiff
chr21	9811299	T	G	DP=48;SS=1;SSC=1;GPV=0.013237;SPV=0.66691	GT:GQ:DP:AD:ADF:ADR	0/1:.:24:21,3:11,2:10,1	0/1:.:24:21,3:11,2:10,1	RefMapQual;RefMMQS;VarCount;VarMapQual;VarMMQS;MMQSdiff
chr21	9811315	A	G	DP=46;SS=1;SSC=1;GPV=0.00056532;SPV=0.63888	GT:GQ:DP:AD:ADF:ADR	0/1:.:23:18,5:15,4:3,1	0/1:.:23:18,5:15,4:3,1	RefMapQual;RefMMQS;VarMapQual;VarMMQS;MMQSdiff
chr21	9811329	A	C	DP=40;SS=1;SSC=2;GPV=2.3315e-06;SPV=0.62624	GT:GQ:DP:AD:ADF:ADR	0/1:.:20:12,8:11,8:1,0	0/1:.:20:12,8:11,8:1,0	RefMMQS;VarMapQual;VarMMQS;MMQSdiff
chr21	9811371	G	T	DP=54;SS=1;SSC=2;GPV=1.6045e-08;SPV=0.60889	GT:GQ:DP:AD:ADF:ADR	0/1:.:27:16,11:8,9:8,2	0/1:.:27:16,11:8,9:8,2	VarMapQual;VarMMQS;MMQSdiff
chr21	9811377	C	A	DP=68;SS=1;SSC=2;GPV=3.133e-08;SPV=0.60207	GT:GQ:DP:AD:ADF:ADR	0/1:.:34:23,11:11,9:12,2	0/1:.:34:23,11:11,9:12,2	VarMapQual;VarMMQS;MMQSdiff
chr21	9811383	G	T	DP=72;SS=1;SSC=2;GPV=5.9837e-06;SPV=0.61123	GT:GQ:DP:AD:ADF:ADR	0/1:.:36:28,8:13,7:15,1	0/1:.:36:28,8:13,7:15,1	VarMapQual;VarMMQS;MMQSdiff
chr21	9811403	A	G	DP=52;SS=1;SSC=2;GPV=3.905e-06;SPV=0.61776	GT:GQ:DP:AD:ADF:ADR	0/1:.:26:18,8:8,4:10,4	0/1:.:26:18,8:8,4:10,4	VarMMQS;MMQSdiff
chr21	9811404	G	T	DP=54;SS=1;SSC=2;GPV=0.000123;SPV=0.62773	GT:GQ:DP:AD:ADF:ADR	0/1:.:27:21,6:10,3:11,3	0/1:.:27:21,6:10,3:11,3	PASS
chr21	9811407	C	G	DP=60;SS=1;SSC=2;GPV=8.5119e-07;SPV=0.61064	GT:GQ:DP:AD:ADF:ADR	0/1:.:30:21,9:9,4:12,5	0/1:.:30:21,9:9,4:12,5	VarMMQS;MMQSdiff
chr21	9811493	C	T	DP=74;SS=1;SSC=2;GPV=1.177e-06;SPV=0.60649	GT:GQ:DP:AD:ADF:ADR	0/1:.:37:28,9:7,7:21,2	0/1:.:37:28,9:7,7:21,2	RefMapQual;MinMMQSdiff
chr21	9811826	G	C	DP=34;SS=1;SSC=1;GPV=1.4997e-06;SPV=0.63407	GT:GQ:DP:AD:ADF:ADR	0/1:.:17:9,8:3,3:6,5	0/1:.:17:9,8:3,3:6,5	RefMapQual;MinMMQSdiff
chr21	9811833	T	C	DP=32;SS=1;SSC=1;GPV=9.8512e-06;SPV=0.6388	GT:GQ:DP:AD:ADF:ADR	0/1:.:16:9,7:3,3:6,4	0/1:.:16:9,7:3,3:6,4	VarMapQual
chr21	9811848	T	C	DP=50;SS=1;SSC=2;GPV=0.00011557;SPV=0.62918	GT:GQ:DP:AD:ADF:ADR	0/1:.:25:19,6:10,5:9,1	0/1:.:25:19,6:10,5:9,1	VarMapQual;VarReadPos
chr21	9812144	T	C	DP=26;SS=1;SSC=1;GPV=3.6611e-08;SPV=0.66362	GT:GQ:DP:AD:ADF:ADR	0/1:.:13:4,9:0,2:4,7	0/1:.:13:4,9:0,2:4,7	PASS
chr21	9812577	T	C	DP=22;SS=1;SSC=1;GPV=0.0018042;SPV=0.67028	GT:GQ:DP:AD:ADF:ADR	0/1:.:11:7,4:5,2:2,2	0/1:.:11:7,4:5,2:2,2	RefMapQual;VarMapQual;VarMMQS;MMQSdiff
chr21	9812775	G	C	DP=18;SS=1;SSC=1;GPV=2.0936e-08;SPV=0.76471	GT:GQ:DP:AD:ADF:ADR	1/1:.:9:1,8:1,1:0,7	1/1:.:9:1,8:1,1:0,7	VarMapQual;VarMMQS
chr21	9812826	G	T	DP=38;SS=1;SSC=1;GPV=0.00049525;SPV=0.64301	GT:GQ:DP:AD:ADF:ADR	0/1:.:19:14,5:4,1:10,4	0/1:.:19:14,5:4,1:10,4	RefMapQual;VarMMQS;MMQSdiff
chr21	9812850	C	A	DP=34;SS=1;SSC=1;GPV=1.1295e-05;SPV=0.63586	GT:GQ:DP:AD:ADF:ADR	0/1:.:17:10,7:2,1:8,6	0/1:.:17:10,7:2,1:8,6	RefMapQual;VarMapQual;VarMMQS;MMQSdiff
chr21	9813165	C	G	DP=38;SS=1;SSC=2;GPV=2.0535e-06;SPV=0.62843	GT:GQ:DP:AD:ADF:ADR	0/1:.:19:11,8:3,1:8,7	0/1:.:19:11,8:3,1:8,7	RefMapQual;VarMapQual;MinMMQSdiff
chr21	9813199	A	C	DP=34;SS=1;SSC=1;GPV=0.012287;SPV=0.67191	GT:GQ:DP:AD:ADF:ADR	0/1:.:17:14,3:0,1:14,2	0/1:.:17:14,3:0,1:14,2	RefMapQual;VarCount;VarMapQual;VarMMQS;MMQSdiff
chr21	9813206	G	T	DP=20;SS=1;SSC=0;GPV=7.2544e-12;SPV=1	GT:GQ:DP:AD:ADF:ADR	1/1:.:10:0,10:0,1:0,9	1/1:.:10:0,10:0,1:0,9	VarMapQual;VarMMQS
chr21	9813298	T	A	DP=20;SS=1;SSC=1;GPV=0.010098;SPV=0.68576	GT:GQ:DP:AD:ADF:ADR	0/1:.:10:7,3:0,0:7,3	0/1:.:10:7,3:0,0:7,3	RefMapQual;VarCount;VarMapQual;VarMMQS;MMQSdiff
chr21	9814104	A	C	DP=18;SS=1;SSC=1;GPV=0.0095308;SPV=0.69005	GT:GQ:DP:AD:ADF:ADR	0/1:.:9:6,3:5,2:1,1	0/1:.:9:6,3:5,2:1,1	RefMapQual;VarMapQual;VarMMQS;MMQSdiff
chr21	9814262	A	G	DP=26;SS=1;SSC=0;GPV=2.0165e-15;SPV=1	GT:GQ:DP:AD:ADF:ADR	1/1:.:13:0,13:0,2:0,11	1/1:.:13:0,13:0,2:0,11	VarMapQual
chr21	9814267	G	C	DP=20;SS=1;SSC=1;GPV=7.7086e-08;SPV=0.70898	GT:GQ:DP:AD:ADF:ADR	1/1:.:10:2,8:0,2:2,6	1/1:.:10:2,8:0,2:2,6	RefMapQual;VarMapQual
chr21	9814442	C	T	DP=36;SS=1;SSC=1;GPV=0.0025282;SPV=0.65472	GT:GQ:DP:AD:ADF:ADR	0/1:.:18:14,4:7,2:7,2	0/1:.:18:14,4:7,2:7,2	RefMapQual;VarMapQual
chr21	9814657	G	T	DP=62;SS=1;SSC=2;GPV=5.295e-10;SPV=0.6014	GT:GQ:DP:AD:ADF:ADR	0/1:.:31:18,13:12,8:6,5	0/1:.:31:18,13:12,8:6,5	RefMapQual
chr21	9815159	A	C	DP=26;SS=1;SSC=1;GPV=5.5261e-11;SPV=0.70348	GT:GQ:DP:AD:ADF:ADR	1/1:.:13:2,11:2,5:0,6	1/1:.:13:2,11:2,5:0,6	VarMMQS;MMQSdiff
chr21	9815164	G	T	DP=26;SS=1;SSC=1;GPV=5.5261e-11;SPV=0.70348	GT:GQ:DP:AD:ADF:ADR	1/1:.:13:2,11:2,5:0,6	1/1:.:13:2,11:2,5:0,6	VarMMQS;MMQSdiff
chr21	9815186	A	C	DP=26;SS=1;SSC=1;GPV=5.5261e-11;SPV=0.70348	GT:GQ:DP:AD:ADF:ADR	1/1:.:13:2,11:1,5:1,6	1/1:.:13:2,11:1,5:1,6	VarMMQS;MMQSdiff
chr21	9815305	A	C	DP=18;SS=1;SSC=1;GPV=0.00035723;SPV=0.77778	GT:GQ:DP:AD:ADF:ADR	1/1:.:9:1,4:0,3:1,1	0/1:.:9:1,4:0,3:1,1	VarMapQual;MMQSdiff
chr21	9815336	T	A	DP=22;SS=1;SSC=1;GPV=0.01057;SPV=0.68244	GT:GQ:DP:AD:ADF:ADR	0/1:.:11:8,3:2,1:6,2	0/1:.:11:8,3:2,1:6,2	VarCount;MinMMQSdiff
chr21	9815824	C	G	DP=36;SS=1;SSC=1;GPV=1.7753e-06;SPV=0.63101	GT:GQ:DP:AD:ADF:ADR	0/1:.:18:10,8:6,3:4,5	0/1:.:18:10,8:6,3:4,5	RefMapQual;VarMapQual;MinMMQSdiff
chr21	9815826	A	C	DP=36;SS=1;SSC=1;GPV=0.000451;SPV=0.64601	GT:GQ:DP:AD:ADF:ADR	0/1:.:18:12,5:7,2:5,3	0/1:.:18:12,5:7,2:5,3	RefMapQual;VarMapQual
chr21	9815851	T	A	DP=32;SS=1;SSC=1;GPV=0.012087;SPV=0.67303	GT:GQ:DP:AD:ADF:ADR	0/1:.:16:13,3:6,1:7,2	0/1:.:16:13,3:6,1:7,2	RefMapQual;VarCount;VarMapQual
chr21	9816048	C	G	DP=22;SS=1;SSC=1;GPV=0.01057;SPV=0.68244	GT:GQ:DP:AD:ADF:ADR	0/1:.:11:8,3:4,2:4,1	0/1:.:11:8,3:4,2:4,1	RefMapQual;VarCount;VarMapQual;VarMMQS;MMQSdiff
chr21	9816058	A	T	DP=20;SS=1;SSC=1;GPV=0.010098;SPV=0.68576	GT:GQ:DP:AD:ADF:ADR	0/1:.:10:7,3:3,2:4,1	0/1:.:10:7,3:3,2:4,1	RefMapQual;VarCount;VarMapQual;VarMMQS;MMQSdiff
chr21	9816116	T	A	DP=20;SS=1;SSC=1;GPV=0.0095308;SPV=0.69005	GT:GQ:DP:AD:ADF:ADR	0/1:.:10:6,3:3,2:3,1	0/1:.:10:6,3:3,2:3,1	RefMapQual;VarCount;VarMapQual;VarMMQS;MMQSdiff
chr21	9816228	A	T	DP=18;SS=1;SSC=1;GPV=0.00017215;SPV=0.68141	GT:GQ:DP:AD:ADF:ADR	0/1:.:9:4,5:2,1:2,4	0/1:.:9:4,5:2,1:2,4	RefMapQual;RefMMQS;VarMapQual;VarAvgRL;MinMMQSdiff;ReadLenDiff
chr21	9816403	G	C	DP=24;SS=1;SSC=1;GPV=0.001949;SPV=0.66658	GT:GQ:DP:AD:ADF:ADR	0/1:.:12:8,4:3,1:5,3	0/1:.:12:8,4:3,1:5,3	RefMapQual;VarMapQual
chr21	9816661	A	C	DP=38;SS=1;SSC=1;GPV=0.0025935;SPV=0.6536	GT:GQ:DP:AD:ADF:ADR	0/1:.:19:15,4:9,2:6,2	0/1:.:19:15,4:9,2:6,2	RefMapQual;VarMapQual;VarMMQS;MMQSdiff
chr21	9816666	C	G	DP=52;SS=1;SSC=1;GPV=0.013417;SPV=0.66602	GT:GQ:DP:AD:ADF:ADR	0/1:.:26:23,3:13,1:10,2	0/1:.:26:23,3:13,1:10,2	RefMapQual;VarCount;VarMapQual;VarMMQS;MMQSdiff
chr21	9816674	G	T	DP=56;SS=1;SSC=1;GPV=0.013571;SPV=0.66527	GT:GQ:DP:AD:ADF:ADR	0/1:.:28:25,3:12,2:13,1	0/1:.:28:25,3:12,2:13,1	RefMapQual;VarMapQual;VarMMQS;MMQSdiff
chr21	9816704	T	A	DP=76;SS=1;SSC=1;GPV=0.0032179;SPV=0.64448	GT:GQ:DP:AD:ADF:ADR	0/1:.:38:34,4:16,1:18,3	0/1:.:38:34,4:16,1:18,3	RefMapQual;VarMapQual;VarMMQS;MMQSdiff
chr21	9816709	G	C	DP=74;SS=1;SSC=1;GPV=0.00070548;SPV=0.63224	GT:GQ:DP:AD:ADF:ADR	0/1:.:37:32,5:15,2:17,3	0/1:.:37:32,5:15,2:17,3	RefMapQual;VarMapQual;VarMMQS;MMQSdiff
chr21	9816750	G	A	DP=86;SS=1;SSC=2;GPV=0.00074023;SPV=0.63084	GT:GQ:DP:AD:ADF:ADR	0/1:.:43:38,5:12,2:26,3	0/1:.:43:38,5:12,2:26,3	RefMapQual;VarMapQual
chr21	9816907	C	A	DP=24;SS=1;SSC=1;GPV=0.00029985;SPV=0.65991	GT:GQ:DP:AD:ADF:ADR	0/1:.:12:7,5:7,2:0,3	0/1:.:12:7,5:7,2:0,3	VarMapQual;MapQualDiff;MMQSdiff
chr21	9816995	G	C	DP=22;SS=1;SSC=1;GPV=3.066e-05;SPV=0.66504	GT:GQ:DP:AD:ADF:ADR	0/1:.:11:5,6:1,2:4,4	0/1:.:11:5,6:1,2:4,4	VarMapQual
chr21	9817006	G	A	DP=36;SS=1;SSC=1;GPV=0.012467;SPV=0.67093	GT:GQ:DP:AD:ADF:ADR	0/1:.:18:15,3:5,1:10,2	0/1:.:18:15,3:5,1:10,2	VarCount;VarMapQual
chr21	9817009	G	A	DP=56;SS=1;SSC=2;GPV=1.2104e-08;SPV=0.61193	GT:GQ:DP:AD:ADF:ADR	0/1:.:28:14,11:4,9:10,2	0/1:.:28:14,11:4,9:10,2	VarMapQual
chr21	9817162	A	G	DP=84;SS=1;SSC=1;GPV=0.00073507;SPV=0.63104	GT:GQ:DP:AD:ADF:ADR	0/1:.:42:37,5:28,4:9,1	0/1:.:42:37,5:28,4:9,1	RefMapQual;VarMapQual;VarMMQS;MMQSdiff
chr21	9817176	T	G	DP=88;SS=1;SSC=2;GPV=0.00074518;SPV=0.63065	GT:GQ:DP:AD:ADF:ADR	0/1:.:44:39,5:24,4:15,1	0/1:.:44:39,5:24,4:15,1	RefMapQual;VarMapQual
chr21	9817261	G	T	DP=46;SS=1;SSC=1;GPV=0.00056532;SPV=0.63888	GT:GQ:DP:AD:ADF:ADR	0/1:.:23:18,5:13,3:5,2	0/1:.:23:18,5:13,3:5,2	RefMapQual;VarMapQual
chr21	9817501	C	T	DP=28;SS=1;SSC=1;GPV=5.6872e-14;SPV=0.75926	GT:GQ:DP:AD:ADF:ADR	1/1:.:14:1,13:1,3:0,10	1/1:.:14:1,13:1,3:0,10	VarMapQual
chr21	9817586	A	G	DP=60;SS=1;SSC=1;GPV=0.013706;SPV=0.66463	GT:GQ:DP:AD:ADF:ADR	0/1:.:30:27,3:6,2:21,1	0/1:.:30:27,3:6,2:21,1	RefMapQual;VarCount;VarMapQual;MinMMQSdiff
chr21	9817769	G	C	DP=58;SS=1;SSC=2;GPV=0.00012966;SPV=0.62651	GT:GQ:DP:AD:ADF:ADR	0/1:.:29:23,6:10,1:13,5	0/1:.:29:23,6:10,1:13,5	RefMapQual;VarMapQual;MinMMQSdiff
chr21	9817779	C	A	DP=60;SS=1;SSC=2;GPV=0.00013273;SPV=0.62598	GT:GQ:DP:AD:ADF:ADR	0/1:.:30:24,6:9,2:15,4	0/1:.:30:24,6:9,2:15,4	RefMapQual;VarMapQual;MMQSdiff
chr21	9817804	C	A	DP=62;SS=1;SSC=1;GPV=0.0030712;SPV=0.64641	GT:GQ:DP:AD:ADF:ADR	0/1:.:31:27,4:12,3:15,1	0/1:.:31:27,4:12,3:15,1	RefMapQual;VarMapQual
chr21	9817812	G	C	DP=60;SS=1;SSC=2;GPV=2.5912e-05;SPV=0.61947	GT:GQ:DP:AD:ADF:ADR	0/1:.:30:23,7:12,3:11,4	0/1:.:30:23,7:12,3:11,4	RefMapQual;VarMapQual
chr21	9818962	C	T	DP=106;SS=1;SSC=2;GPV=0.00017563;SPV=0.61974	GT:GQ:DP:AD:ADF:ADR	0/1:.:53:47,6:30,3:17,3	0/1:.:53:47,6:30,3:17,3	PASS
chr21	9819025	G	A	DP=118;SS=1;SSC=2;GPV=1.1249e-10;SPV=0.58358	GT:GQ:DP:AD:ADF:ADR	0/1:.:59:44,15:21,5:23,10	0/1:.:59:44,15:21,5:23,10	PASS
chr21	9819059	C	T	DP=128;SS=1;SSC=2;GPV=9.2614e-06;SPV=0.60494	GT:GQ:DP:AD:ADF:ADR	0/1:.:64:56,8:19,2:37,6	0/1:.:64:56,8:19,2:37,6	PASS
chr21	9819080	C	G	DP=90;SS=1;SSC=2;GPV=0.00074993;SPV=0.63047	GT:GQ:DP:AD:ADF:ADR	0/1:.:45:40,5:16,1:24,4	0/1:.:45:40,5:16,1:24,4	VarMapQual;VarReadPos
chr21	9819270	G	C	DP=24;SS=1;SSC=1;GPV=0.00029985;SPV=0.65991	GT:GQ:DP:AD:ADF:ADR	0/1:.:12:7,5:2,4:5,1	0/1:.:12:7,5:2,4:5,1	VarMapQual;MMQSdiff
chr21	9819393	G	C	DP=130;SS=1;SSC=2;GPV=4.2186e-05;SPV=0.61085	GT:GQ:DP:AD:ADF:ADR	0/1:.:65:58,7:36,6:22,1	0/1:.:65:58,7:36,6:22,1	RefMapQual;VarMapQual;MinMMQSdiff
chr21	9819440	A	G	DP=140;SS=1;SSC=2;GPV=9.1854e-08;SPV=0.59209	GT:GQ:DP:AD:ADF:ADR	0/1:.:70:55,11:37,3:18,8	0/1:.:70:55,11:37,3:18,8	RefMapQual;VarMapQual;VarMMQS;MMQSdiff
chr21	9819441	G	A	DP=142;SS=1;SSC=2;GPV=2.1476e-06;SPV=0.59921	GT:GQ:DP:AD:ADF:ADR	0/1:.:71:62,9:40,2:22,7	0/1:.:71:62,9:40,2:22,7	RefMapQual;VarMMQS
chr21	9819446	G	A	DP=142;SS=1;SSC=2;GPV=9.8795e-08;SPV=0.59145	GT:GQ:DP:AD:ADF:ADR	0/1:.:71:60,11:39,2:21,9	0/1:.:71:60,11:39,2:21,9	RefMapQual;VarMapQual;VarMMQS;MMQSdiff
chr21	9819473	A	C	DP=126;SS=1;SSC=2;GPV=4.421e-12;SPV=0.57942	GT:GQ:DP:AD:ADF:ADR	0/1:.:63:46,17:23,9:23,8	0/1:.:63:46,17:23,9:23,8	RefMapQual;VarMapQual
chr21	9819521	G	C	DP=104;SS=1;SSC=2;GPV=2.1993e-09;SPV=0.59032	GT:GQ:DP:AD:ADF:ADR	0/1:.:52:36,13:13,9:23,4	0/1:.:52:36,13:13,9:23,4	RefMapQual;VarMapQual
chr21	9819544	T	G	DP=74;SS=1;SSC=1;GPV=0.00070548;SPV=0.63224	GT:GQ:DP:AD:ADF:ADR	0/1:.:37:32,5:13,1:19,4	0/1:.:37:32,5:13,1:19,4	RefMapQual;VarMapQual;MinMMQSdiff
chr21	9819706	C	A	DP=20;SS=1;SSC=1;GPV=0.010098;SPV=0.68576	GT:GQ:DP:AD:ADF:ADR	0/1:.:10:7,3:5,1:2,2	0/1:.:10:7,3:5,1:2,2	RefMapQual;VarCount;VarMapQual;VarMMQS;MMQSdiff
chr21	9819765	C	T	DP=46;SS=1;SSC=1;GPV=0.0028033;SPV=0.65025	GT:GQ:DP:AD:ADF:ADR	0/1:.:23:19,4:19,4:0,0	0/1:.:23:19,4:19,4:0,0	RefMapQual;VarMapQual;VarMMQS;MMQSdiff
chr21	9819818	G	A	DP=28;SS=1;SSC=0;GPV=1.3074e-16;SPV=1	GT:GQ:DP:AD:ADF:ADR	1/1:.:14:0,14:0,14:0,0	1/1:.:14:0,14:0,14:0,0	Strand;VarMapQual
chr21	9819845	A	G	DP=30;SS=1;SSC=1;GPV=4.194e-15;SPV=0.75862	GT:GQ:DP:AD:ADF:ADR	1/1:.:15:1,14:1,14:0,0	1/1:.:15:1,14:1,14:0,0	VarMapQual;VarDist3
chr21	9820211	A	C	DP=46;SS=1;SSC=1;GPV=0.00056532;SPV=0.63888	GT:GQ:DP:AD:ADF:ADR	0/1:.:23:18,5:6,4:12,1	0/1:.:23:18,5:6,4:12,1	RefMapQual;VarMapQual;VarMMQS;MMQSdiff
chr21	9820219	A	T	DP=32;SS=1;SSC=1;GPV=0.0004259;SPV=0.64787	GT:GQ:DP:AD:ADF:ADR	0/1:.:16:11,5:2,4:9,1	0/1:.:16:11,5:2,4:9,1	RefMapQual;VarMapQual;VarMMQS;MMQSdiff
chr21	9820237	A	C	DP=24;SS=1;SSC=1;GPV=0.00029985;SPV=0.65991	GT:GQ:DP:AD:ADF:ADR	0/1:.:12:7,5:1,4:6,1	0/1:.:12:7,5:1,4:6,1	RefMapQual;VarMapQual;VarMMQS;MMQSdiff
chr21	9820238	A	C	DP=24;SS=1;SSC=1;GPV=0.00029985;SPV=0.65991	GT:GQ:DP:AD:ADF:ADR	0/1:.:12:7,5:1,4:6,1	0/1:.:12:7,5:1,4:6,1	RefMapQual;VarMapQual;VarMMQS;MMQSdiff
chr21	9820266	G	C	DP=30;SS=1;SSC=1;GPV=0.00039851;SPV=0.65007	GT:GQ:DP:AD:ADF:ADR	0/1:.:15:10,5:1,4:9,1	0/1:.:15:10,5:1,4:9,1	RefMapQual;VarMapQual;VarMMQS;MMQSdiff
chr21	9820272	A	G	DP=32;SS=1;SSC=1;GPV=0.0023764;SPV=0.65746	GT:GQ:DP:AD:ADF:ADR	0/1:.:16:12,4:1,3:11,1	0/1:.:16:12,4:1,3:11,1	VarMapQual;VarMMQS;MMQSdiff
chr21	9820467	A	C	DP=54;SS=1;SSC=2;GPV=2.3225e-05;SPV=0.6215	GT:GQ:DP:AD:ADF:ADR	0/1:.:27:20,7:14,1:6,6	0/1:.:27:20,7:14,1:6,6	RefMapQual;VarMapQual;VarMMQS;MMQSdiff
chr21	9820471	T	G	DP=60;SS=1;SSC=2;GPV=2.5912e-05;SPV=0.61947	GT:GQ:DP:AD:ADF:ADR	0/1:.:30:23,7:15,1:8,6	0/1:.:30:23,7:15,1:8,6	RefMapQual;VarMapQual;VarMMQS;MMQSdiff
chr21	9820478	G	T	DP=64;SS=1;SSC=2;GPV=9.4974e-07;SPV=0.60922	GT:GQ:DP:AD:ADF:ADR	0/1:.:32:23,9:15,3:8,6	0/1:.:32:23,9:15,3:8,6	RefMapQual;VarMapQual;VarMMQS;MMQSdiff
chr21	9820518	G	A	DP=76;SS=1;SSC=2;GPV=6.3227e-06;SPV=0.61041	GT:GQ:DP:AD:ADF:ADR	0/1:.:38:30,8:16,3:14,5	0/1:.:38:30,8:16,3:14,5	RefMapQual;VarMapQual;VarMMQS;MMQSdiff
chr21	9820526	G	C	DP=74;SS=1;SSC=2;GPV=6.156e-06;SPV=0.61081	GT:GQ:DP:AD:ADF:ADR	0/1:.:37:29,8:16,3:13,5	0/1:.:37:29,8:16,3:13,5	RefMapQual;VarMapQual;VarMMQS;MMQSdiff
chr21	9820547	C	A	DP=74;SS=1;SSC=1;GPV=0.00070548;SPV=0.63224	GT:GQ:DP:AD:ADF:ADR	0/1:.:37:32,5:20,1:12,4	0/1:.:37:32,5:20,1:12,4	RefMapQual;VarMapQual;VarMMQS;MMQSdiff
chr21	9820567	T	C	DP=90;SS=1;SSC=2;GPV=0.00074993;SPV=0.63047	GT:GQ:DP:AD:ADF:ADR	0/1:.:45:40,5:22,1:18,4	0/1:.:45:40,5:22,1:18,4	RefMapQual;VarMapQual;VarMMQS;MMQSdiff
chr21	9820603	C	G	DP=96;SS=1;SSC=2;GPV=0.00016933;SPV=0.62054	GT:GQ:DP:AD:ADF:ADR	0/1:.:48:42,6:16,5:26,1	0/1:.:48:42,6:16,5:26,1	VarMapQual
chr21	9820607	T	C	DP=92;SS=1;SSC=2;GPV=1.0611e-08;SPV=0.59365	GT:GQ:DP:AD:ADF:ADR	0/1:.:46:34,12:18,2:16,10	0/1:.:46:34,12:18,2:16,10	VarMMQS;MMQSdiff
chr21	9820662	A	G	DP=142;SS=1;SSC=2;GPV=9.1854e-08;SPV=0.59209	GT:GQ:DP:AD:ADF:ADR	0/1:.:71:55,11:31,5:24,6	0/1:.:71:55,11:31,5:24,6	VarMMQS;MMQSdiff
chr21	9820686	C	A	DP=126;SS=1;SSC=2;GPV=1.8925e-06;SPV=0.6007	GT:GQ:DP:AD:ADF:ADR	0/1:.:63:50,9:30,5:20,4	0/1:.:63:50,9:30,5:20,4	PASS
chr21	9820694	C	T	DP=130;SS=1;SSC=2;GPV=1.9165e-06;SPV=0.60055	GT:GQ:DP:AD:ADF:ADR	0/1:.:65:51,9:34,6:17,3	0/1:.:65:51,9:34,6:17,3	VarMapQual;VarMMQS;VarAvgRL;MMQSdiff;ReadLenDiff
chr21	9820698	C	G	DP=128;SS=1;SSC=2;GPV=4.208e-07;SPV=0.59601	GT:GQ:DP:AD:ADF:ADR	0/1:.:64:53,10:33,7:20,3	0/1:.:64:53,10:33,7:20,3	VarMMQS;MMQSdiff
chr21	9820720	G	C	DP=94;SS=1;SSC=2;GPV=3.0803e-07;SPV=0.59922	GT:GQ:DP:AD:ADF:ADR	0/1:.:47:37,10:26,5:11,5	0/1:.:47:37,10:26,5:11,5	VarMMQS;MMQSdiff
chr21	9820820	G	C	DP=58;SS=1;SSC=2;GPV=2.9186e-09;SPV=0.60494	GT:GQ:DP:AD:ADF:ADR	0/1:.:29:17,12:16,2:1,10	0/1:.:29:17,12:16,2:1,10	VarMapQual
chr21	9820829	G	A	DP=58;SS=1;SSC=1;GPV=0.0030172;SPV=0.64715	GT:GQ:DP:AD:ADF:ADR	0/1:.:29:25,4:18,2:7,2	0/1:.:29:25,4:18,2:7,2	RefMapQual;ReadLenDiff
chr21	9820883	A	C	DP=40;SS=1;SSC=0;GPV=9.3017e-24;SPV=1	GT:GQ:DP:AD:ADF:ADR	1/1:.:20:0,20:0,15:0,5	1/1:.:20:0,20:0,15:0,5	PASS
chr21	9820899	G	A	DP=58;SS=1;SSC=1;GPV=0.0030172;SPV=0.64715	GT:GQ:DP:AD:ADF:ADR	0/1:.:29:25,4:11,3:14,1	0/1:.:29:25,4:11,3:14,1	RefMapQual;VarMapQual;VarReadPos;VarMMQS;MMQSdiff
chr21	9820993	C	T	DP=98;SS=1;SSC=2;GPV=1.1974e-08;SPV=0.59267	GT:GQ:DP:AD:ADF:ADR	0/1:.:49:37,12:6,8:31,4	0/1:.:49:37,12:6,8:31,4	RefMapQual;VarMapQual
chr21	9821036	T	C	DP=104;SS=1;SSC=2;GPV=3.4743e-07;SPV=0.59797	GT:GQ:DP:AD:ADF:ADR	0/1:.:52:42,10:14,2:28,8	0/1:.:52:42,10:14,2:28,8	RefMapQual;VarMapQual;VarMMQS;MMQSdiff
chr21	9821049	A	T	DP=94;SS=1;SSC=2;GPV=2.7342e-07;SPV=0.60048	GT:GQ:DP:AD:ADF:ADR	0/1:.:47:33,10:7,6:26,4	0/1:.:47:33,10:7,6:26,4	RefMapQual;MinMMQSdiff
chr21	9821239	C	T	DP=62;SS=1;SSC=1;GPV=0.00062917;SPV=0.63563	GT:GQ:DP:AD:ADF:ADR	0/1:.:31:23,5:16,2:7,3	0/1:.:31:23,5:16,2:7,3	VarMapQual
chr21	9821378	C	G	DP=74;SS=1;SSC=0;GPV=4.34403e-44;SPV=1	GT:GQ:DP:AD:ADF:ADR	1/1:.:37:0,37:0,10:0,27	1/1:.:37:0,37:0,10:0,27	VarMapQual
chr21	9821525	C	G	DP=120;SS=1;SSC=2;GPV=8.8507e-06;SPV=0.60558	GT:GQ:DP:AD:ADF:ADR	0/1:.:60:51,8:25,6:26,2	0/1:.:60:51,8:25,6:26,2	RefMapQual;VarMapQual;VarMMQS;MMQSdiff
chr21	9821570	C	T	DP=112;SS=1;SSC=2;GPV=3.9601e-05;SPV=0.61193	GT:GQ:DP:AD:ADF:ADR	0/1:.:56:49,7:20,3:29,4	0/1:.:56:49,7:20,3:29,4	RefMapQual;VarMapQual;VarMMQS;MMQSdiff
chr21	9821623	C	G	DP=182;SS=1;SSC=2;GPV=1.2141e-07;SPV=0.58967	GT:GQ:DP:AD:ADF:ADR	0/1:.:91:80,11:40,8:40,3	0/1:.:91:80,11:40,8:40,3	RefMapQual;RefMMQS;VarMapQual;MinMMQSdiff
chr21	9821630	A	C	DP=166;SS=1;SSC=2;GPV=5.0929e-20;SPV=0.56515	GT:GQ:DP:AD:ADF:ADR	0/1:.:83:55,28:23,19:32,9	0/1:.:83:55,28:23,19:32,9	RefMapQual;VarMMQS;MMQSdiff
chr21	9821638	A	T	DP=162;SS=1;SSC=2;GPV=4.2989e-20;SPV=0.56556	GT:GQ:DP:AD:ADF:ADR	0/1:.:81:53,28:24,19:29,9	0/1:.:81:53,28:24,19:29,9	RefMapQual;VarMMQS;MMQSdiff
chr21	9821646	C	T	DP=164;SS=1;SSC=2;GPV=6.0385e-14;SPV=0.57205	GT:GQ:DP:AD:ADF:ADR	0/1:.:82:62,20:29,16:33,4	0/1:.:82:62,20:29,16:33,4	RefMapQual;VarMMQS;MMQSdiff
chr21	9821655	G	C	DP=154;SS=1;SSC=2;GPV=2.3364e-11;SPV=0.58118	GT:GQ:DP:AD:ADF:ADR	0/1:.:77:46,16:28,7:18,9	0/1:.:77:46,16:28,7:18,9	RefMapQual;VarMapQual;VarMMQS;MMQSdiff
chr21	9821656	A	C	DP=152;SS=1;SSC=2;GPV=2.6798e-20;SPV=0.56672	GT:GQ:DP:AD:ADF:ADR	0/1:.:76:48,28:28,20:20,8	0/1:.:76:48,28:28,20:20,8	RefMapQual;VarMMQS;MMQSdiff
chr21	9821657	A	C	DP=154;SS=1;SSC=2;GPV=5.0164e-29;SPV=0.56399	GT:GQ:DP:AD:ADF:ADR	0/1:.:77:39,38:24,25:15,13	0/1:.:77:39,38:24,25:15,13	RefMapQual;VarMMQS;MMQSdiff
chr21	9821685	G	C	DP=198;SS=1;SSC=2;GPV=0;SPV=0.55836	GT:GQ:DP:AD:ADF:ADR	0/1:.:99:37,62:24,41:13,21	0/1:.:99:37,62:24,41:13,21	VarMapQual;VarMMQS;MMQSdiff
chr21	9821691	A	G	DP=196;SS=1;SSC=2;GPV=0;SPV=0.56003	GT:GQ:DP:AD:ADF:ADR	0/1:.:98:33,65:21,41:12,24	0/1:.:98:33,65:21,41:12,24	RefMapQual;VarMapQual;VarMMQS;MMQSdiff
chr21	9821708	A	T	DP=258;SS=1;SSC=2;GPV=0;SPV=0.55516	GT:GQ:DP:AD:ADF:ADR	0/1:.:129:36,93:17,52:19,41	0/1:.:129:36,93:17,52:19,41	RefMapQual;VarMapQual;VarMMQS;MMQSdiff
chr21	9821716	A	T	DP=250;SS=1;SSC=2;GPV=8.0706e-11;SPV=0.57492	GT:GQ:DP:AD:ADF:ADR	0/1:.:125:109,16:55,13:54,3	0/1:.:125:109,16:55,13:54,3	RefMapQual;RefMMQS;VarMapQual;MinMMQSdiff
chr21	9821736	T	C	DP=234;SS=1;SSC=2;GPV=0;SPV=0.56329	GT:GQ:DP:AD:ADF:ADR	1/1:.:117:25,92:15,44:10,48	1/1:.:117:25,92:15,44:10,48	VarMapQual;VarMMQS;MMQSdiff
chr21	9821753	G	T	DP=238;SS=1;SSC=2;GPV=1.2197e-20;SPV=0.55929	GT:GQ:DP:AD:ADF:ADR	0/1:.:119:89,30:42,7:47,23	0/1:.:119:89,30:42,7:47,23	RefMapQual;RefMMQS;VarMapQual;VarMMQS;MMQSdiff
chr21	9821778	T	A	DP=254;SS=1;SSC=2;GPV=1.7175e-13;SPV=0.56828	GT:GQ:DP:AD:ADF:ADR	0/1:.:127:107,20:45,7:62,13	0/1:.:127:107,20:45,7:62,13	RefMapQual;RefMMQS;VarMapQual;VarMMQS;MMQSdiff
chr21	9821784	G	A	DP=286;SS=1;SSC=2;GPV=0;SPV=0.5472	GT:GQ:DP:AD:ADF:ADR	0/1:.:143:66,77:31,22:35,55	0/1:.:143:66,77:31,22:35,55	RefMapQual;VarMapQual;VarMMQS;MMQSdiff
chr21	9821785	C	T	DP=292;SS=1;SSC=2;GPV=1.8336e-17;SPV=0.56072	GT:GQ:DP:AD:ADF:ADR	0/1:.:146:120,26:43,10:77,16	0/1:.:146:120,26:43,10:77,16	RefMapQual;RefMMQS;VarMapQual;VarMMQS;MMQSdiff
chr21	9821794	A	G	DP=280;SS=1;SSC=2;GPV=4.3739e-12;SPV=0.57072	GT:GQ:DP:AD:ADF:ADR	0/1:.:140:122,18:47,3:75,15	0/1:.:140:122,18:47,3:75,15	RefMapQual;RefMMQS;VarMapQual;VarMMQS;MMQSdiff
chr21	9821795	A	G	DP=290;SS=1;SSC=2;GPV=7.6777e-30;SPV=0.55112	GT:GQ:DP:AD:ADF:ADR	0/1:.:145:102,43:40,12:62,31	0/1:.:145:102,43:40,12:62,31	RefMapQual;VarMapQual;VarMMQS;MMQSdiff
chr21	9821797	G	A	DP=286;SS=1;SSC=2;GPV=0;SPV=0.5472	GT:GQ:DP:AD:ADF:ADR	0/1:.:143:77,66:37,16:40,50	0/1:.:143:77,66:37,16:40,50	RefMapQual;VarMapQual;VarMMQS;MMQSdiff
chr21	9821903	C	A	DP=92;SS=1;SSC=2;GPV=7.4782e-06;SPV=0.60797	GT:GQ:DP:AD:ADF:ADR	0/1:.:46:38,8:14,2:24,6	0/1:.:46:38,8:14,2:24,6	RefMapQual;VarMapQual
chr21	9822144	A	G	DP=16;SS=1;SSC=0;GPV=1.6637e-09;SPV=1	GT:GQ:DP:AD:ADF:ADR	1/1:.:8:0,8:0,8:0,0	1/1:.:8:0,8:0,8:0,0	Strand
chr21	9822363	A	G	DP=34;SS=1;SSC=1;GPV=2.5943e-15;SPV=0.69941	GT:GQ:DP:AD:ADF:ADR	1/1:.:17:2,15:0,10:2,5	1/1:.:17:2,15:0,10:2,5	VarMapQual
chr21	9822466	A	G	DP=22;SS=1;SSC=1;GPV=7.1052e-09;SPV=0.70677	GT:GQ:DP:AD:ADF:ADR	1/1:.:11:2,9:1,2:1,7	1/1:.:11:2,9:1,2:1,7	RefMapQual;MMQSdiff
chr21	9822509	A	G	DP=28;SS=1;SSC=1;GPV=0.00036855;SPV=0.65271	GT:GQ:DP:AD:ADF:ADR	0/1:.:14:9,5:8,3:1,2	0/1:.:14:9,5:8,3:1,2	VarMapQual;VarMMQS;MMQSdiff
chr21	9822704	G	A	DP=90;SS=1;SSC=1;GPV=0;SPV=0.69179	GT:GQ:DP:AD:ADF:ADR	1/1:.:45:2,43:0,18:2,25	1/1:.:45:2,43:0,18:2,25	RefMapQual;RefMMQS;MinMMQSdiff
chr21	9822707	C	T	DP=96;SS=1;SSC=2;GPV=3.1625e-07;SPV=0.59895	GT:GQ:DP:AD:ADF:ADR	0/1:.:48:38,10:15,5:23,5	0/1:.:48:38,10:15,5:23,5	PASS
chr21	9822802	A	G	DP=52;SS=1;SSC=1;GPV=0.0029216;SPV=0.6485	GT:GQ:DP:AD:ADF:ADR	0/1:.:26:22,4:4,1:18,3	0/1:.:26:22,4:4,1:18,3	VarMapQual;VarAvgRL;ReadLenDiff
chr21	9822901	G	C	DP=50;SS=1;SSC=1;GPV=1.3089e-07;SPV=0.6388	GT:GQ:DP:AD:ADF:ADR	0/1:.:25:7,9:4,6:3,3	0/1:.:25:7,9:4,6:3,3	RefMapQual;VarMapQual;MMQSdiff
chr21	9822904	G	C	DP=60;SS=1;SSC=2;GPV=8.5119e-07;SPV=0.61064	GT:GQ:DP:AD:ADF:ADR	0/1:.:30:21,9:16,6:5,3	0/1:.:30:21,9:16,6:5,3	RefMapQual;VarMapQual;MMQSdiff
chr21	9823016	G	C	DP=66;SS=1;SSC=1;GPV=0.0030959;SPV=0.64608	GT:GQ:DP:AD:ADF:ADR	0/1:.:33:28,4:26,3:2,1	0/1:.:33:28,4:26,3:2,1	RefMapQual;VarMapQual
chr21	9823112	A	G	DP=62;SS=1;SSC=2;GPV=1.4228e-07;SPV=0.60767	GT:GQ:DP:AD:ADF:ADR	0/1:.:31:20,10:14,9:6,1	0/1:.:31:20,10:14,9:6,1	RefMapQual;VarMapQual
chr21	9823145	T	C	DP=68;SS=1;SSC=2;GPV=1.8526e-07;SPV=0.6047	GT:GQ:DP:AD:ADF:ADR	0/1:.:34:24,10:17,8:7,2	0/1:.:34:24,10:17,8:7,2	RefMapQual;VarMapQual
chr21	9823201	A	G	DP=44;SS=1;SSC=0;GPV=3.8097e-26;SPV=1	GT:GQ:DP:AD:ADF:ADR	1/1:.:22:0,22:0,13:0,9	1/1:.:22:0,22:0,13:0,9	VarMapQual
chr21	9823304	G	A	DP=128;SS=1;SSC=2;GPV=4.3516e-20;SPV=0.57097	GT:GQ:DP:AD:ADF:ADR	0/1:.:64:37,27:25,15:12,12	0/1:.:64:37,27:25,15:12,12	VarMapQual
chr21	9823450	T	G	DP=22;SS=1;SSC=1;GPV=2.7817e-06;SPV=0.67028	GT:GQ:DP:AD:ADF:ADR	0/1:.:11:4,7:0,4:4,3	0/1:.:11:4,7:0,4:4,3	VarMapQual;MMQSdiff
chr21	9823591	C	T	DP=156;SS=1;SSC=2;GPV=7.7274e-12;SPV=0.57677	GT:GQ:DP:AD:ADF:ADR	0/1:.:78:61,17:51,10:10,7	0/1:.:78:61,17:51,10:10,7	PASS
chr21	9823706	A	C	DP=118;SS=1;SSC=0;GPV=0;SPV=1	GT:GQ:DP:AD:ADF:ADR	1/1:.:59:0,57:0,33:0,24	1/1:.:59:0,57:0,33:0,24	PASS
chr21	9823865	C	G	DP=76;SS=1;SSC=2;GPV=6.8742e-09;SPV=0.59728	GT:GQ:DP:AD:ADF:ADR	0/1:.:38:26,12:19,5:7,7	0/1:.:38:26,12:19,5:7,7	MinMMQSdiff
chr21	9823903	A	C	DP=84;SS=1;SSC=2;GPV=1.3771e-06;SPV=0.60453	GT:GQ:DP:AD:ADF:ADR	0/1:.:42:33,9:17,8:16,1	0/1:.:42:33,9:17,8:16,1	VarMapQual;VarMMQS;MMQSdiff
chr21	9823964	G	C	DP=150;SS=1;SSC=2;GPV=2.3818e-16;SPV=0.57021	GT:GQ:DP:AD:ADF:ADR	0/1:.:75:52,23:44,15:8,8	0/1:.:75:52,23:44,15:8,8	VarMapQual;VarMMQS;MMQSdiff
chr21	9823972	A	G	DP=144;SS=1;SSC=2;GPV=2.0482e-17;SPV=0.57143	GT:GQ:DP:AD:ADF:ADR	0/1:.:72:43,24:40,16:3,8	0/1:.:72:43,24:40,16:3,8	RefMapQual;VarMapQual;VarMMQS;MMQSdiff
chr21	9824003	T	A	DP=158;SS=1;SSC=2;GPV=2.1476e-06;SPV=0.59921	GT:GQ:DP:AD:ADF:ADR	0/1:.:79:62,9:58,9:4,0	0/1:.:79:62,9:58,9:4,0	RefMapQual;Strand;VarMMQS;MMQSdiff
chr21	9824005	C	T	DP=154;SS=1;SSC=2;GPV=9.6598e-10;SPV=0.58258	GT:GQ:DP:AD:ADF:ADR	0/1:.:77:63,14:59,13:4,1	0/1:.:77:63,14:59,13:4,1	RefMapQual;VarMapQual;VarMMQS;MMQSdiff
chr21	9824006	A	G	DP=154;SS=1;SSC=2;GPV=9.6598e-10;SPV=0.58258	GT:GQ:DP:AD:ADF:ADR	0/1:.:77:63,14:59,13:4,1	0/1:.:77:63,14:59,13:4,1	RefMapQual;VarMapQual;VarMMQS;MMQSdiff
chr21	9824055	G	T	DP=182;SS=1;SSC=2;GPV=5.6997e-09;SPV=0.58368	GT:GQ:DP:AD:ADF:ADR	0/1:.:91:78,13:64,6:14,7	0/1:.:91:78,13:64,6:14,7	RefMapQual;VarMapQual;VarMMQS;MMQSdiff
chr21	9824057	C	T	DP=196;SS=1;SSC=2;GPV=4.6522e-13;SPV=0.57186	GT:GQ:DP:AD:ADF:ADR	0/1:.:98:76,19:57,17:19,2	0/1:.:98:76,19:57,17:19,2	RefMapQual;VarMapQual;MinMMQSdiff
chr21	9824061	C	A	DP=194;SS=1;SSC=2;GPV=5.8278e-09;SPV=0.58353	GT:GQ:DP:AD:ADF:ADR	0/1:.:97:80,13:62,6:18,7	0/1:.:97:80,13:62,6:18,7	RefMapQual;VarMapQual;VarMMQS;MMQSdiff
chr21	9824088	T	G	DP=158;SS=1;SSC=2;GPV=1.0064e-05;SPV=0.60379	GT:GQ:DP:AD:ADF:ADR	0/1:.:79:68,8:52,2:16,6	0/1:.:79:68,8:52,2:16,6	RefMapQual;VarMapQual;VarMMQS;MMQSdiff
chr21	9824127	C	A	DP=134;SS=1;SSC=2;GPV=8.1852e-16;SPV=0.5729	GT:GQ:DP:AD:ADF:ADR	0/1:.:67:45,22:31,13:14,9	0/1:.:67:45,22:31,13:14,9	RefMapQual;VarMapQual;VarMMQS;MMQSdiff
chr21	9824165	C	T	DP=78;SS=1;SSC=1;GPV=0.00071814;SPV=0.63172	GT:GQ:DP:AD:ADF:ADR	0/1:.:39:34,5:18,3:16,2	0/1:.:39:34,5:18,3:16,2	RefMapQual;VarMMQS;MMQSdiff
chr21	9824200	C	G	DP=50;SS=1;SSC=1;GPV=0.00059342;SPV=0.6374	GT:GQ:DP:AD:ADF:ADR	0/1:.:25:20,5:3,3:17,2	0/1:.:25:20,5:3,3:17,2	RefMapQual;RefMMQS;VarMMQS;MMQSdiff
chr21	9824203	T	C	DP=50;SS=1;SSC=1;GPV=3.51e-15;SPV=0.65262	GT:GQ:DP:AD:ADF:ADR	1/1:.:25:4,16:0,3:4,13	0/1:.:25:4,16:0,3:4,13	RefMapQual;VarMapQual;VarMMQS;MMQSdiff
chr21	9824219	T	G	DP=32;SS=1;SSC=1;GPV=3.2142e-14;SPV=0.70022	GT:GQ:DP:AD:ADF:ADR	1/1:.:16:2,14:0,6:2,8	1/1:.:16:2,14:0,6:2,8	RefMapQual;VarMMQS;MMQSdiff
chr21	9824506	A	G	DP=54;SS=1;SSC=1;GPV=4.1482e-12;SPV=0.65599	GT:GQ:DP:AD:ADF:ADR	1/1:.:27:4,13:4,10:0,3	0/1:.:27:4,13:4,10:0,3	RefMapQual;VarMapQual;VarMMQS;MMQSdiff
chr21	9824516	A	T	DP=74;SS=1;SSC=2;GPV=1.177e-06;SPV=0.60649	GT:GQ:DP:AD:ADF:ADR	0/1:.:37:28,9:26,7:2,2	0/1:.:37:28,9:26,7:2,2	RefMapQual;VarMapQual;VarMMQS;MMQSdiff
chr21	9824526	A	T	DP=78;SS=1;SSC=2;GPV=3.2198e-05;SPV=0.61554	GT:GQ:DP:AD:ADF:ADR	0/1:.:39:32,7:29,6:3,1	0/1:.:39:32,7:29,6:3,1	RefMapQual;VarMapQual;VarMMQS;MMQSdiff;ReadLenDiff
chr21	9824534	T	A	DP=82;SS=1;SSC=2;GPV=0.00015647;SPV=0.62227	GT:GQ:DP:AD:ADF:ADR	0/1:.:41:34,6:31,6:3,0	0/1:.:41:34,6:31,6:3,0	RefMapQual;Strand;VarMapQual;VarMMQS;VarAvgRL;MMQSdiff;ReadLenDiff
chr21	9824574	T	A	DP=104;SS=1;SSC=2;GPV=7.8422e-06;SPV=0.60729	GT:GQ:DP:AD:ADF:ADR	0/1:.:52:41,8:37,6:4,2	0/1:.:52:41,8:37,6:4,2	RefMapQual;VarMapQual;VarMMQS;MMQSdiff
chr21	9824615	G	A	DP=84;SS=1;SSC=1;GPV=0.00072404;SPV=0.63148	GT:GQ:DP:AD:ADF:ADR	0/1:.:42:35,5:26,4:9,1	0/1:.:42:35,5:26,4:9,1	RefMapQual;VarMapQual;VarMMQS;MMQSdiff
chr21	9824707	T	G	DP=22;SS=1;SSC=1;GPV=0.01057;SPV=0.68244	GT:GQ:DP:AD:ADF:ADR	0/1:.:11:8,3:5,1:3,2	0/1:.:11:8,3:5,1:3,2	VarCount;VarMapQual;VarMMQS;VarAvgRL;MMQSdiff;ReadLenDiff
chr21	9824714	G	T	DP=22;SS=1;SSC=1;GPV=0.01057;SPV=0.68244	GT:GQ:DP:AD:ADF:ADR	0/1:.:11:8,3:5,1:3,2	0/1:.:11:8,3:5,1:3,2	VarCount;VarMapQual;VarMMQS;VarAvgRL;MMQSdiff;ReadLenDiff
chr21	9824754	G	A	DP=20;SS=1;SSC=1;GPV=0.010098;SPV=0.68576	GT:GQ:DP:AD:ADF:ADR	0/1:.:10:7,3:5,1:2,2	0/1:.:10:7,3:5,1:2,2	VarCount;VarMapQual;VarMMQS;VarAvgRL;MMQSdiff;ReadLenDiff
chr21	9825774	T	A	DP=36;SS=1;SSC=1;GPV=0.00047404;SPV=0.6444	GT:GQ:DP:AD:ADF:ADR	0/1:.:18:13,5:3,2:10,3	0/1:.:18:13,5:3,2:10,3	RefMapQual;VarMapQual;VarMMQS;MMQSdiff
chr21	9825781	A	G	DP=36;SS=1;SSC=1;GPV=0.00047404;SPV=0.6444	GT:GQ:DP:AD:ADF:ADR	0/1:.:18:13,5:3,2:10,3	0/1:.:18:13,5:3,2:10,3	RefMapQual;VarMapQual;VarMMQS;MMQSdiff
chr21	9825790	C	G	DP=42;SS=1;SSC=1;GPV=0.00053293;SPV=0.64071	GT:GQ:DP:AD:ADF:ADR	0/1:.:21:16,5:5,2:11,3	0/1:.:21:16,5:5,2:11,3	RefMapQual;VarMapQual;VarMMQS;MMQSdiff
chr21	9826431	T	A	DP=36;SS=1;SSC=1;GPV=0.012467;SPV=0.67093	GT:GQ:DP:AD:ADF:ADR	0/1:.:18:15,3:7,2:8,1	0/1:.:18:15,3:7,2:8,1	RefMapQual;VarCount;VarMapQual;MinMMQSdiff
chr21	9826488	G	A	DP=32;SS=1;SSC=1;GPV=5.4482e-05;SPV=0.64822	GT:GQ:DP:AD:ADF:ADR	0/1:.:16:8,6:5,2:3,4	0/1:.:16:8,6:5,2:3,4	RefMapQual;VarMapQual;VarMMQS;MMQSdiff
chr21	9827029	T	G	DP=34;SS=1;SSC=1;GPV=0.012287;SPV=0.67191	GT:GQ:DP:AD:ADF:ADR	0/1:.:17:14,3:0,0:14,3	0/1:.:17:14,3:0,0:14,3	RefMapQual;VarCount;VarMapQual;VarMMQS;MMQSdiff
chr21	9827711	A	G	DP=42;SS=1;SSC=2;GPV=2.0535e-06;SPV=0.62843	GT:GQ:DP:AD:ADF:ADR	0/1:.:21:11,8:11,6:0,2	0/1:.:21:11,8:11,6:0,2	RefMapQual;RefMMQS;VarMMQS;MMQSdiff
chr21	9827739	C	T	DP=54;SS=1;SSC=2;GPV=2.2247e-05;SPV=0.6223	GT:GQ:DP:AD:ADF:ADR	0/1:.:27:19,7:15,5:4,2	0/1:.:27:19,7:15,5:4,2	RefMapQual;VarMMQS
chr21	9827743	C	G	DP=56;SS=1;SSC=2;GPV=0.00011939;SPV=0.62842	GT:GQ:DP:AD:ADF:ADR	0/1:.:28:20,6:15,5:5,1	0/1:.:28:20,6:15,5:5,1	RefMapQual;VarMMQS;MMQSdiff
chr21	9827767	G	C	DP=34;SS=1;SSC=1;GPV=7.5302e-05;SPV=0.63966	GT:GQ:DP:AD:ADF:ADR	0/1:.:17:11,6:7,5:4,1	0/1:.:17:11,6:7,5:4,1	RefMapQual;VarMMQS;MMQSdiff
chr21	9827850	T	A	DP=18;SS=1;SSC=1;GPV=0.0095308;SPV=0.69005	GT:GQ:DP:AD:ADF:ADR	0/1:.:9:6,3:6,2:0,1	0/1:.:9:6,3:6,2:0,1	RefMapQual;VarMapQual;MMQSdiff
chr21	9828193	C	G	DP=22;SS=1;SSC=1;GPV=0.0018042;SPV=0.67028	GT:GQ:DP:AD:ADF:ADR	0/1:.:11:7,4:4,3:3,1	0/1:.:11:7,4:4,3:3,1	RefMapQual;VarMapQual;VarMMQS;MMQSdiff
chr21	9828349	G	A	DP=22;SS=1;SSC=1;GPV=0.0018042;SPV=0.67028	GT:GQ:DP:AD:ADF:ADR	0/1:.:11:7,4:4,2:3,2	0/1:.:11:7,4:4,2:3,2	RefMapQual;VarMapQual;VarMMQS;MMQSdiff
chr21	9828385	A	T	DP=28;SS=1;SSC=1;GPV=0.002188;SPV=0.66119	GT:GQ:DP:AD:ADF:ADR	0/1:.:14:10,4:2,1:8,3	0/1:.:14:10,4:2,1:8,3	RefMapQual;VarMapQual;VarMMQS;MMQSdiff
chr21	9828395	C	A	DP=34;SS=1;SSC=1;GPV=0.0024562;SPV=0.65599	GT:GQ:DP:AD:ADF:ADR	0/1:.:17:13,4:4,1:9,3	0/1:.:17:13,4:4,1:9,3	RefMapQual;VarMapQual;VarMMQS;MMQSdiff
chr21	9828448	T	G	DP=44;SS=1;SSC=2;GPV=4.2568e-07;SPV=0.62016	GT:GQ:DP:AD:ADF:ADR	0/1:.:22:13,9:1,2:12,7	0/1:.:22:13,9:1,2:12,7	RefMapQual;VarMapQual;VarMMQS;MMQSdiff
chr21	9828474	C	G	DP=44;SS=1;SSC=2;GPV=4.2568e-07;SPV=0.62016	GT:GQ:DP:AD:ADF:ADR	0/1:.:22:13,9:1,3:12,6	0/1:.:22:13,9:1,3:12,6	RefMapQual;VarMapQual;VarMMQS;MMQSdiff
chr21	9828507	A	C	DP=46;SS=1;SSC=2;GPV=8.7676e-12;SPV=0.61845	GT:GQ:DP:AD:ADF:ADR	0/1:.:23:9,14:1,8:8,6	0/1:.:23:9,14:1,8:8,6	RefMapQual;VarMapQual;VarMMQS;MMQSdiff
chr21	9828561	G	T	DP=42;SS=1;SSC=2;GPV=3.1919e-07;SPV=0.62441	GT:GQ:DP:AD:ADF:ADR	0/1:.:21:11,9:6,5:5,4	0/1:.:21:11,9:6,5:5,4	RefMapQual;VarMapQual;VarMMQS;MMQSdiff
chr21	9828572	A	G	DP=38;SS=1;SSC=1;GPV=9.8512e-06;SPV=0.6388	GT:GQ:DP:AD:ADF:ADR	0/1:.:19:9,7:3,5:6,2	0/1:.:19:9,7:3,5:6,2	RefMapQual;VarMapQual;VarMMQS;MMQSdiff
chr21	9828606	A	T	DP=34;SS=1;SSC=1;GPV=1.7305e-07;SPV=0.63407	GT:GQ:DP:AD:ADF:ADR	0/1:.:17:8,9:4,5:4,4	0/1:.:17:8,9:4,5:4,4	RefMapQual;VarMapQual;VarMMQS;MMQSdiff
chr21	9828626	A	C	DP=28;SS=1;SSC=1;GPV=0.00036855;SPV=0.65271	GT:GQ:DP:AD:ADF:ADR	0/1:.:14:9,5:4,1:5,4	0/1:.:14:9,5:4,1:5,4	RefMapQual;VarMapQual;VarMMQS;MMQSdiff
chr21	9829042	G	A	DP=16;SS=1;SSC=1;GPV=0.0012236;SPV=0.69037	GT:GQ:DP:AD:ADF:ADR	0/1:.:8:4,4:0,0:4,4	0/1:.:8:4,4:0,0:4,4	RefMapQual;VarMapQual
chr21	9829043	C	T	DP=16;SS=1;SSC=1;GPV=0.0012236;SPV=0.69037	GT:GQ:DP:AD:ADF:ADR	0/1:.:8:4,4:0,0:4,4	0/1:.:8:4,4:0,0:4,4	RefMapQual;VarMapQual
chr21	9829676	T	C	DP=30;SS=1;SSC=1;GPV=6.1809e-05;SPV=0.64481	GT:GQ:DP:AD:ADF:ADR	0/1:.:15:9,6:9,4:0,2	0/1:.:15:9,6:9,4:0,2	RefMapQual;VarMapQual;VarMMQS;MMQSdiff
chr21	9829682	T	G	DP=38;SS=1;SSC=1;GPV=8.7276e-05;SPV=0.63595	GT:GQ:DP:AD:ADF:ADR	0/1:.:19:13,6:13,4:0,2	0/1:.:19:13,6:13,4:0,2	RefMapQual;VarMapQual;VarMMQS;MMQSdiff
chr21	9829695	T	A	DP=40;SS=1;SSC=1;GPV=0.002653;SPV=0.65262	GT:GQ:DP:AD:ADF:ADR	0/1:.:20:16,4:16,1:0,3	0/1:.:20:16,4:16,1:0,3	RefMapQual;VarMapQual
chr21	9831156	G	A	DP=30;SS=1;SSC=1;GPV=0.01186;SPV=0.67433	GT:GQ:DP:AD:ADF:ADR	0/1:.:15:12,3:7,1:5,2	0/1:.:15:12,3:7,1:5,2	RefMapQual;VarCount;VarMapQual;VarMMQS;MMQSdiff
chr21	9831192	A	T	DP=42;SS=1;SSC=1;GPV=0.012773;SPV=0.66929	GT:GQ:DP:AD:ADF:ADR	0/1:.:21:17,3:6,1:11,2	0/1:.:21:17,3:6,1:11,2	RefMapQual;VarCount;VarMapQual;VarMMQS;MMQSdiff
chr21	9831255	T	G	DP=34;SS=1;SSC=1;GPV=0.0024562;SPV=0.65599	GT:GQ:DP:AD:ADF:ADR	0/1:.:17:13,4:3,1:10,3	0/1:.:17:13,4:3,1:10,3	RefMapQual;VarMapQual;VarMMQS;MMQSdiff
chr21	9831281	C	G	DP=32;SS=1;SSC=1;GPV=6.8751e-05;SPV=0.64201	GT:GQ:DP:AD:ADF:ADR	0/1:.:16:10,6:4,1:6,5	0/1:.:16:10,6:4,1:6,5	RefMapQual;VarMapQual;VarMMQS;MMQSdiff
chr21	9831703	C	A	DP=18;SS=1;SSC=1;GPV=0.0095308;SPV=0.69005	GT:GQ:DP:AD:ADF:ADR	0/1:.:9:6,3:6,1:0,2	0/1:.:9:6,3:6,1:0,2	RefMapQual;VarMapQual;VarMMQS;VarAvgRL;MMQSdiff;ReadLenDiff
chr21	9831709	G	A	DP=18;SS=1;SSC=1;GPV=0.0095308;SPV=0.69005	GT:GQ:DP:AD:ADF:ADR	0/1:.:9:6,3:6,1:0,2	0/1:.:9:6,3:6,1:0,2	RefMapQual;VarMapQual;VarMMQS;VarAvgRL;MMQSdiff;ReadLenDiff
chr21	9832409	C	G	DP=24;SS=1;SSC=1;GPV=0.010968;SPV=0.6798	GT:GQ:DP:AD:ADF:ADR	0/1:.:12:9,3:9,1:0,2	0/1:.:12:9,3:9,1:0,2	RefMapQual;VarCount;VarMapQual;MMQSdiff
chr21	9832611	C	A	DP=22;SS=1;SSC=1;GPV=2.7817e-06;SPV=0.67028	GT:GQ:DP:AD:ADF:ADR	0/1:.:11:4,7:3,3:1,4	0/1:.:11:4,7:3,3:1,4	RefMapQual;VarMapQual;VarMMQS;MMQSdiff
chr21	9832625	T	C	DP=30;SS=1;SSC=1;GPV=0.002188;SPV=0.66119	GT:GQ:DP:AD:ADF:ADR	0/1:.:15:10,4:4,1:6,3	0/1:.:15:10,4:4,1:6,3	RefMapQual;RefMMQS;VarMapQual;VarMMQS
chr21	9832659	G	C	DP=38;SS=1;SSC=1;GPV=0.012628;SPV=0.67006	GT:GQ:DP:AD:ADF:ADR	0/1:.:19:16,3:5,1:11,2	0/1:.:19:16,3:5,1:11,2	RefMapQual;RefMMQS;VarCount;VarMapQual;VarMMQS;VarAvgRL;ReadLenDiff
chr21	9832664	T	G	DP=38;SS=1;SSC=1;GPV=1.3089e-07;SPV=0.6388	GT:GQ:DP:AD:ADF:ADR	0/1:.:19:7,9:0,5:7,4	0/1:.:19:7,9:0,5:7,4	RefMapQual;VarMapQual;VarMMQS;MMQSdiff
chr21	9832678	G	C	DP=36;SS=1;SSC=1;GPV=0.0025282;SPV=0.65472	GT:GQ:DP:AD:ADF:ADR	0/1:.:18:14,4:5,1:9,3	0/1:.:18:14,4:5,1:9,3	RefMapQual;VarMapQual;VarMMQS;VarAvgRL;MMQSdiff;ReadLenDiff
chr21	9832690	C	G	DP=30;SS=1;SSC=1;GPV=8.3837e-06;SPV=0.64238	GT:GQ:DP:AD:ADF:ADR	0/1:.:15:8,7:1,4:7,3	0/1:.:15:8,7:1,4:7,3	RefMapQual;VarMapQual;VarMMQS;MMQSdiff
chr21	9832723	A	C	DP=20;SS=1;SSC=1;GPV=0.00021796;SPV=0.67186	GT:GQ:DP:AD:ADF:ADR	0/1:.:10:5,5:0,2:5,3	0/1:.:10:5,5:0,2:5,3	RefMapQual;VarMapQual;VarMMQS;MMQSdiff
chr21	9832777	G	T	DP=16;SS=1;SSC=1;GPV=0.008837;SPV=0.6958	GT:GQ:DP:AD:ADF:ADR	0/1:.:8:5,3:2,1:3,2	0/1:.:8:5,3:2,1:3,2	RefMapQual;RefReadPos;VarMapQual;VarMMQS;MMQSdiff
chr21	9832900	G	C	DP=32;SS=1;SSC=1;GPV=1.3089e-07;SPV=0.6388	GT:GQ:DP:AD:ADF:ADR	0/1:.:16:7,9:4,4:3,5	0/1:.:16:7,9:4,4:3,5	RefMapQual;VarMapQual;VarMMQS;MMQSdiff
chr21	9832962	T	C	DP=54;SS=1;SSC=2;GPV=6.9602e-07;SPV=0.61331	GT:GQ:DP:AD:ADF:ADR	0/1:.:27:18,9:16,3:2,6	0/1:.:27:18,9:16,3:2,6	RefMapQual;VarMapQual;VarMMQS;MMQSdiff
chr21	9833024	G	C	DP=66;SS=1;SSC=2;GPV=0.00014106;SPV=0.62459	GT:GQ:DP:AD:ADF:ADR	0/1:.:33:27,6:15,4:12,2	0/1:.:33:27,6:15,4:12,2	RefMapQual;VarMapQual;MinMMQSdiff
chr21	9833793	T	A	DP=28;SS=1;SSC=1;GPV=0.00036855;SPV=0.65271	GT:GQ:DP:AD:ADF:ADR	0/1:.:14:9,5:8,3:1,2	0/1:.:14:9,5:8,3:1,2	RefMapQual;RefMMQS;VarMapQual;VarMMQS;ReadLenDiff
chr21	9833898	T	C	DP=22;SS=1;SSC=1;GPV=1.7905e-07;SPV=0.68244	GT:GQ:DP:AD:ADF:ADR	0/1:.:11:3,8:2,7:1,1	0/1:.:11:3,8:2,7:1,1	RefMapQual;VarMapQual;VarMMQS;MMQSdiff
chr21	9833903	A	G	DP=30;SS=1;SSC=1;GPV=4.6796e-05;SPV=0.65245	GT:GQ:DP:AD:ADF:ADR	0/1:.:15:7,6:5,5:2,1	0/1:.:15:7,6:5,5:2,1	RefMapQual;VarMapQual;VarMMQS;MMQSdiff
chr21	9833917	T	A	DP=34;SS=1;SSC=1;GPV=0.000451;SPV=0.64601	GT:GQ:DP:AD:ADF:ADR	0/1:.:17:12,5:11,4:1,1	0/1:.:17:12,5:11,4:1,1	RefMapQual;VarMapQual;VarMMQS;MMQSdiff
chr21	9834093	C	G	DP=18;SS=1;SSC=1;GPV=0.0014461;SPV=0.68141	GT:GQ:DP:AD:ADF:ADR	0/1:.:9:5,4:3,3:2,1	0/1:.:9:5,4:3,3:2,1	RefMapQual;VarMapQual;VarMMQS;MMQSdiff
chr21	9834717	A	T	DP=16;SS=1;SSC=1;GPV=0.00012413;SPV=0.6958	GT:GQ:DP:AD:ADF:ADR	0/1:.:8:3,5:3,4:0,1	0/1:.:8:3,5:3,4:0,1	RefMapQual;VarMapQual;VarMMQS;MMQSdiff
chr21	9834771	C	A	DP=26;SS=1;SSC=1;GPV=0.00033576;SPV=0.65592	GT:GQ:DP:AD:ADF:ADR	0/1:.:13:8,5:6,4:2,1	0/1:.:13:8,5:6,4:2,1	VarMapQual;VarMMQS;MMQSdiff
chr21	9834773	C	G	DP=26;SS=1;SSC=1;GPV=3.6611e-08;SPV=0.66362	GT:GQ:DP:AD:ADF:ADR	0/1:.:13:4,9:4,6:0,3	0/1:.:13:4,9:4,6:0,3	RefAvgRL;VarMapQual;VarMMQS;MMQSdiff
chr21	9834776	A	G	DP=28;SS=1;SSC=1;GPV=0.00036855;SPV=0.65271	GT:GQ:DP:AD:ADF:ADR	0/1:.:14:9,5:7,4:2,1	0/1:.:14:9,5:7,4:2,1	VarMapQual;VarMMQS;MMQSdiff
chr21	9834784	A	T	DP=28;SS=1;SSC=1;GPV=0.00036855;SPV=0.65271	GT:GQ:DP:AD:ADF:ADR	0/1:.:14:9,5:7,4:2,1	0/1:.:14:9,5:7,4:2,1	VarMapQual;VarMMQS;MMQSdiff
chr21	9835286	C	T	DP=16;SS=1;SSC=1;GPV=0.008837;SPV=0.6958	GT:GQ:DP:AD:ADF:ADR	0/1:.:8:5,3:5,1:0,2	0/1:.:8:5,3:5,1:0,2	RefMapQual;VarMapQual;VarMMQS;MMQSdiff;ReadLenDiff
chr21	9835312	A	T	DP=16;SS=1;SSC=1;GPV=0.008837;SPV=0.6958	GT:GQ:DP:AD:ADF:ADR	0/1:.:8:5,3:5,1:0,2	0/1:.:8:5,3:5,1:0,2	RefMapQual;VarMapQual;VarMMQS;MMQSdiff;ReadLenDiff
chr21	9835318	C	A	DP=22;SS=1;SSC=1;GPV=0.01057;SPV=0.68244	GT:GQ:DP:AD:ADF:ADR	0/1:.:11:8,3:8,1:0,2	0/1:.:11:8,3:8,1:0,2	RefMapQual;VarCount;VarMapQual;VarMMQS;MMQSdiff;ReadLenDiff
chr21	9835449	G	T	DP=24;SS=1;SSC=1;GPV=0.010968;SPV=0.6798	GT:GQ:DP:AD:ADF:ADR	0/1:.:12:9,3:6,2:3,1	0/1:.:12:9,3:6,2:3,1	RefMapQual;VarCount;VarMapQual;VarMMQS;VarAvgRL;MMQSdiff;ReadLenDiff
chr21	9835471	G	C	DP=32;SS=1;SSC=1;GPV=0.012087;SPV=0.67303	GT:GQ:DP:AD:ADF:ADR	0/1:.:16:13,3:10,2:3,1	0/1:.:16:13,3:10,2:3,1	RefMapQual;VarCount;VarMapQual;VarMMQS;VarAvgRL;MMQSdiff;ReadLenDiff
chr21	9835589	G	T	DP=46;SS=1;SSC=2;GPV=1.9039e-05;SPV=0.62528	GT:GQ:DP:AD:ADF:ADR	0/1:.:23:16,7:9,4:7,3	0/1:.:23:16,7:9,4:7,3	RefMapQual;VarMapQual;VarMMQS;MMQSdiff
chr21	9835600	A	G	DP=42;SS=1;SSC=1;GPV=9.2733e-05;SPV=0.63445	GT:GQ:DP:AD:ADF:ADR	0/1:.:21:14,6:10,3:4,3	0/1:.:21:14,6:10,3:4,3	RefMapQual;VarMapQual;VarMMQS;MMQSdiff
chr21	9835722	G	T	DP=16;SS=1;SSC=1;GPV=0.00012413;SPV=0.6958	GT:GQ:DP:AD:ADF:ADR	0/1:.:8:3,5:0,0:3,5	0/1:.:8:3,5:0,0:3,5	RefMapQual;RefAvgRL;Strand;VarMapQual;VarReadPos
chr21	9836336	G	A	DP=26;SS=1;SSC=1;GPV=0.010968;SPV=0.6798	GT:GQ:DP:AD:ADF:ADR	0/1:.:13:9,3:7,2:2,1	0/1:.:13:9,3:7,2:2,1	RefMapQual;VarMapQual;VarMMQS;MMQSdiff
chr21	9836416	G	C	DP=28;SS=1;SSC=1;GPV=5.4482e-05;SPV=0.64822	GT:GQ:DP:AD:ADF:ADR	0/1:.:14:8,6:3,4:5,2	0/1:.:14:8,6:3,4:5,2	RefMapQual;VarMapQual
chr21	9836749	C	G	DP=22;SS=1;SSC=1;GPV=2.7817e-06;SPV=0.67028	GT:GQ:DP:AD:ADF:ADR	0/1:.:11:4,7:4,4:0,3	0/1:.:11:4,7:4,4:0,3	VarMMQS;MMQSdiff
chr21	9836771	G	T	DP=32;SS=1;SSC=1;GPV=0.0023764;SPV=0.65746	GT:GQ:DP:AD:ADF:ADR	0/1:.:16:12,4:5,2:7,2	0/1:.:16:12,4:5,2:7,2	VarMapQual;VarMMQS;MapQualDiff;MMQSdiff
chr21	9836779	T	A	DP=32;SS=1;SSC=1;GPV=0.0004259;SPV=0.64787	GT:GQ:DP:AD:ADF:ADR	0/1:.:16:11,5:5,2:6,3	0/1:.:16:11,5:5,2:6,3	VarMapQual;VarMMQS;MapQualDiff;MMQSdiff
chr21	9836792	C	A	DP=36;SS=1;SSC=1;GPV=0.00047404;SPV=0.6444	GT:GQ:DP:AD:ADF:ADR	0/1:.:18:13,5:7,2:6,3	0/1:.:18:13,5:7,2:6,3	VarMapQual;VarMMQS;MMQSdiff
chr21	9836807	G	C	DP=36;SS=1;SSC=1;GPV=0.00047404;SPV=0.6444	GT:GQ:DP:AD:ADF:ADR	0/1:.:18:13,5:7,3:6,2	0/1:.:18:13,5:7,3:6,2	VarMapQual;VarMMQS;MMQSdiff;ReadLenDiff
chr21	9837160	T	G	DP=24;SS=1;SSC=1;GPV=4.0663e-06;SPV=0.65991	GT:GQ:DP:AD:ADF:ADR	0/1:.:12:5,7:5,3:0,4	0/1:.:12:5,7:5,3:0,4	VarMapQual;VarMMQS;MMQSdiff
chr21	9837161	G	C	DP=24;SS=1;SSC=1;GPV=4.0663e-06;SPV=0.65991	GT:GQ:DP:AD:ADF:ADR	0/1:.:12:5,7:5,3:0,4	0/1:.:12:5,7:5,3:0,4	VarMapQual;VarMMQS;MMQSdiff
chr21	9837167	A	G	DP=26;SS=1;SSC=1;GPV=3.6611e-08;SPV=0.66362	GT:GQ:DP:AD:ADF:ADR	0/1:.:13:4,9:4,4:0,5	0/1:.:13:4,9:4,4:0,5	VarMapQual;VarMMQS;MMQSdiff
chr21	9837184	A	T	DP=50;SS=1;SSC=2;GPV=1.2624e-13;SPV=0.61559	GT:GQ:DP:AD:ADF:ADR	0/1:.:25:9,16:3,5:6,11	0/1:.:25:9,16:3,5:6,11	VarMapQual;VarMMQS;MMQSdiff
chr21	9837192	T	A	DP=50;SS=1;SSC=2;GPV=1.2624e-13;SPV=0.61559	GT:GQ:DP:AD:ADF:ADR	0/1:.:25:9,16:3,5:6,11	0/1:.:25:9,16:3,5:6,11	VarMapQual;VarMMQS;MMQSdiff
chr21	9837254	T	A	DP=54;SS=1;SSC=2;GPV=4.1444e-06;SPV=0.61682	GT:GQ:DP:AD:ADF:ADR	0/1:.:27:19,8:2,1:17,7	0/1:.:27:19,8:2,1:17,7	RefMMQS;VarMapQual;VarMMQS;MMQSdiff
chr21	9837260	G	A	DP=34;SS=1;SSC=1;GPV=1.7305e-07;SPV=0.63407	GT:GQ:DP:AD:ADF:ADR	0/1:.:17:8,9:0,2:8,7	0/1:.:17:8,9:0,2:8,7	VarMapQual;VarMMQS;MMQSdiff
chr21	9837273	G	A	DP=28;SS=1;SSC=1;GPV=0.00036855;SPV=0.65271	GT:GQ:DP:AD:ADF:ADR	0/1:.:14:9,5:0,1:9,4	0/1:.:14:9,5:0,1:9,4	VarMapQual;VarMMQS;MMQSdiff
chr21	9837283	A	G	DP=24;SS=1;SSC=1;GPV=0.00026061;SPV=0.66504	GT:GQ:DP:AD:ADF:ADR	0/1:.:12:6,5:0,0:6,5	0/1:.:12:6,5:0,0:6,5	Strand;VarMMQS;MMQSdiff
chr21	9837780	C	T	DP=18;SS=1;SSC=1;GPV=8.0605e-07;SPV=0.71176	GT:GQ:DP:AD:ADF:ADR	1/1:.:9:2,7:2,3:0,4	1/1:.:9:2,7:2,3:0,4	MMQSdiff
chr21	9838193	T	C	DP=18;SS=1;SSC=0;GPV=1.1019e-10;SPV=1	GT:GQ:DP:AD:ADF:ADR	1/1:.:9:0,9:0,5:0,4	1/1:.:9:0,9:0,5:0,4	PASS
chr21	9838283	G	T	DP=22;SS=1;SSC=1;GPV=3.066e-05;SPV=0.66504	GT:GQ:DP:AD:ADF:ADR	0/1:.:11:5,6:5,5:0,1	0/1:.:11:5,6:5,5:0,1	RefMMQS;MinMMQSdiff
chr21	9838311	G	A	DP=38;SS=1;SSC=0;GPV=1.4508e-22;SPV=1	GT:GQ:DP:AD:ADF:ADR	1/1:.:19:0,19:0,17:0,2	1/1:.:19:0,19:0,17:0,2	PASS
chr21	9838398	G	C	DP=68;SS=1;SSC=2;GPV=1.044e-06;SPV=0.608	GT:GQ:DP:AD:ADF:ADR	0/1:.:34:25,9:13,8:12,1	0/1:.:34:25,9:13,8:12,1	VarMMQS;MMQSdiff
chr21	9838499	C	T	DP=68;SS=1;SSC=2;GPV=2.8994e-05;SPV=0.61742	GT:GQ:DP:AD:ADF:ADR	0/1:.:34:27,7:10,3:17,4	0/1:.:34:27,7:10,3:17,4	PASS
chr21	9838574	G	C	DP=22;SS=1;SSC=1;GPV=0.0018042;SPV=0.67028	GT:GQ:DP:AD:ADF:ADR	0/1:.:11:7,4:7,1:0,3	0/1:.:11:7,4:7,1:0,3	VarMapQual;VarMMQS;VarAvgRL;MapQualDiff;MMQSdiff;ReadLenDiff
chr21	9838677	G	A	DP=38;SS=1;SSC=1;GPV=0.012628;SPV=0.67006	GT:GQ:DP:AD:ADF:ADR	0/1:.:19:16,3:7,2:9,1	0/1:.:19:16,3:7,2:9,1	VarCount;VarMapQual;VarAvgRL;MMQSdiff;ReadLenDiff
chr21	9838715	A	G	DP=20;SS=1;SSC=1;GPV=0.00012413;SPV=0.6958	GT:GQ:DP:AD:ADF:ADR	0/1:.:10:3,5:1,3:2,2	0/1:.:10:3,5:1,3:2,2	VarMapQual;VarAvgRL;MinMMQSdiff;ReadLenDiff
chr21	9838768	C	G	DP=18;SS=1;SSC=0;GPV=1.1019e-10;SPV=1	GT:GQ:DP:AD:ADF:ADR	1/1:.:9:0,9:0,0:0,9	1/1:.:9:0,9:0,0:0,9	Strand
chr21	9838775	G	A	DP=22;SS=1;SSC=1;GPV=1.7905e-07;SPV=0.68244	GT:GQ:DP:AD:ADF:ADR	0/1:.:11:3,8:0,0:3,8	0/1:.:11:3,8:0,0:3,8	RefAvgRL;Strand;MMQSdiff
chr21	9838864	T	A	DP=20;SS=1;SSC=1;GPV=2.0936e-08;SPV=0.76471	GT:GQ:DP:AD:ADF:ADR	1/1:.:10:1,8:0,2:1,6	1/1:.:10:1,8:0,2:1,6	VarMMQS
chr21	9839579	A	T	DP=32;SS=1;SSC=1;GPV=6.8751e-05;SPV=0.64201	GT:GQ:DP:AD:ADF:ADR	0/1:.:16:10,6:7,1:3,5	0/1:.:16:10,6:7,1:3,5	PASS
chr21	9844415	C	T	DP=36;SS=1;SSC=1;GPV=4.0051e-13;SPV=0.65472	GT:GQ:DP:AD:ADF:ADR	1/1:.:18:4,14:1,6:3,8	1/1:.:18:4,14:1,6:3,8	MMQSdiff
chr21	9848449	G	A	DP=16;SS=1;SSC=0;GPV=1.6637e-09;SPV=1	GT:GQ:DP:AD:ADF:ADR	1/1:.:8:0,8:0,1:0,7	1/1:.:8:0,8:0,1:0,7	PASS
chr21	9849399	T	G	DP=20;SS=1;SSC=0;GPV=7.2544e-12;SPV=1	GT:GQ:DP:AD:ADF:ADR	1/1:.:10:0,10:0,8:0,2	1/1:.:10:0,10:0,8:0,2	PASS
chr21	9849441	C	T	DP=24;SS=1;SSC=1;GPV=6.3493e-10;SPV=0.70497	GT:GQ:DP:AD:ADF:ADR	1/1:.:12:2,10:2,8:0,2	1/1:.:12:2,10:2,8:0,2	MinMMQSdiff
chr21	9850649	T	C	DP=16;SS=1;SSC=0;GPV=1.6637e-09;SPV=1	GT:GQ:DP:AD:ADF:ADR	1/1:.:8:0,8:0,6:0,2	1/1:.:8:0,8:0,6:0,2	PASS
chr21	9850709	A	G	DP=16;SS=1;SSC=0;GPV=1.6637e-09;SPV=1	GT:GQ:DP:AD:ADF:ADR	1/1:.:8:0,8:0,5:0,3	1/1:.:8:0,8:0,5:0,3	PASS
chr21	9852705	C	T	DP=44;SS=1;SSC=0;GPV=3.5146e-20;SPV=1	GT:GQ:DP:AD:ADF:ADR	1/1:.:22:0,17:0,11:0,6	1/1:.:22:0,17:0,11:0,6	PASS
chr21	9853873	C	T	DP=48;SS=1;SSC=1;GPV=0.013237;SPV=0.66691	GT:GQ:DP:AD:ADF:ADR	0/1:.:24:21,3:21,3:0,0	0/1:.:24:21,3:21,3:0,0	RefMMQS;VarCount;VarMMQS
chr21	9853899	A	G	DP=48;SS=1;SSC=0;GPV=1.554e-28;SPV=1	GT:GQ:DP:AD:ADF:ADR	1/1:.:24:0,24:0,24:0,0	1/1:.:24:0,24:0,24:0,0	VarMMQS
chr21	9853904	C	T	DP=48;SS=1;SSC=1;GPV=0.013237;SPV=0.66691	GT:GQ:DP:AD:ADF:ADR	0/1:.:24:21,3:21,3:0,0	0/1:.:24:21,3:21,3:0,0	RefMMQS;VarCount;VarMMQS
chr21	9853912	G	A	DP=54;SS=1;SSC=1;GPV=2.014e-24;SPV=0.66563	GT:GQ:DP:AD:ADF:ADR	1/1:.:27:3,24:3,21:0,3	1/1:.:27:3,24:3,21:0,3	RefMMQS;VarMMQS;MinMMQSdiff
chr21	9853970	A	G	DP=74;SS=1;SSC=2;GPV=0.00015045;SPV=0.62315	GT:GQ:DP:AD:ADF:ADR	0/1:.:37:31,6:22,3:9,3	0/1:.:37:31,6:22,3:9,3	PASS
chr21	9853974	G	A	DP=78;SS=1;SSC=2;GPV=0.00015455;SPV=0.62255	GT:GQ:DP:AD:ADF:ADR	0/1:.:39:33,6:21,3:12,3	0/1:.:39:33,6:21,3:12,3	MinMMQSdiff
chr21	9854061	A	G	DP=52;SS=1;SSC=0;GPV=6.3169e-31;SPV=1	GT:GQ:DP:AD:ADF:ADR	1/1:.:26:0,26:0,12:0,14	1/1:.:26:0,26:0,12:0,14	PASS
chr21	9854101	C	A	DP=36;SS=1;SSC=0;GPV=2.2598e-21;SPV=1	GT:GQ:DP:AD:ADF:ADR	1/1:.:18:0,18:0,1:0,17	1/1:.:18:0,18:0,1:0,17	PASS
chr21	9857723	T	C	DP=24;SS=1;SSC=0;GPV=3.101e-14;SPV=1	GT:GQ:DP:AD:ADF:ADR	1/1:.:12:0,12:0,3:0,9	1/1:.:12:0,12:0,3:0,9	PASS
chr21	9859118	C	T	DP=20;SS=1;SSC=1;GPV=1.6758e-09;SPV=0.76316	GT:GQ:DP:AD:ADF:ADR	1/1:.:10:1,9:1,7:0,2	1/1:.:10:1,9:1,7:0,2	PASS
chr21	9859445	C	G	DP=24;SS=1;SSC=1;GPV=1.8413e-08;SPV=0.6798	GT:GQ:DP:AD:ADF:ADR	1/1:.:12:3,9:0,1:3,8	1/1:.:12:3,9:0,1:3,8	RefMapQual;MMQSdiff
chr21	9859461	T	G	DP=22;SS=1;SSC=1;GPV=7.1052e-09;SPV=0.70677	GT:GQ:DP:AD:ADF:ADR	1/1:.:11:2,9:2,1:0,8	1/1:.:11:2,9:2,1:0,8	RefMapQual;RefDist3;MMQSdiff
chr21	9863076	T	G	DP=18;SS=1;SSC=1;GPV=0.00017215;SPV=0.68141	GT:GQ:DP:AD:ADF:ADR	0/1:.:9:4,5:4,2:0,3	0/1:.:9:4,5:4,2:0,3	PASS
chr21	9864019	A	G	DP=30;SS=1;SSC=1;GPV=4.194e-15;SPV=0.75862	GT:GQ:DP:AD:ADF:ADR	1/1:.:15:1,14:1,10:0,4	1/1:.:15:1,14:1,10:0,4	VarMMQS
chr21	9864023	A	G	DP=32;SS=1;SSC=1;GPV=3.0612e-16;SPV=0.75806	GT:GQ:DP:AD:ADF:ADR	1/1:.:16:1,15:1,10:0,5	1/1:.:16:1,15:1,10:0,5	VarMMQS
chr21	9864039	C	G	DP=52;SS=1;SSC=2;GPV=1.6045e-12;SPV=0.61336	GT:GQ:DP:AD:ADF:ADR	0/1:.:26:10,15:3,10:7,5	0/1:.:26:10,15:3,10:7,5	VarMMQS;MMQSdiff
chr21	9864067	C	T	DP=48;SS=1;SSC=2;GPV=1.2355e-09;SPV=0.61338	GT:GQ:DP:AD:ADF:ADR	0/1:.:24:12,12:4,7:8,5	0/1:.:24:12,12:4,7:8,5	VarMMQS;MMQSdiff
chr21	9864072	G	A	DP=46;SS=1;SSC=2;GPV=4.7997e-07;SPV=0.61845	GT:GQ:DP:AD:ADF:ADR	0/1:.:23:14,9:7,2:7,7	0/1:.:23:14,9:7,2:7,7	RefMMQS;VarAvgRL;MinMMQSdiff
chr21	9872949	G	A	DP=20;SS=1;SSC=0;GPV=7.2544e-12;SPV=1	GT:GQ:DP:AD:ADF:ADR	1/1:.:10:0,10:0,4:0,6	1/1:.:10:0,10:0,4:0,6	PASS
chr21	9874408	C	G	DP=38;SS=1;SSC=1;GPV=0.00049525;SPV=0.64301	GT:GQ:DP:AD:ADF:ADR	0/1:.:19:14,5:11,1:3,4	0/1:.:19:14,5:11,1:3,4	VarMapQual
chr21	9878835	G	A	DP=30;SS=1;SSC=1;GPV=9.3503e-08;SPV=0.64481	GT:GQ:DP:AD:ADF:ADR	0/1:.:15:6,9:6,9:0,0	0/1:.:15:6,9:6,9:0,0	Strand;VarReadPos;MinMMQSdiff
chr21	9878876	C	G	DP=32;SS=1;SSC=1;GPV=0.0004259;SPV=0.64787	GT:GQ:DP:AD:ADF:ADR	0/1:.:16:11,5:10,5:1,0	0/1:.:16:11,5:10,5:1,0	PASS
chr21	9878982	G	A	DP=18;SS=1;SSC=0;GPV=1.1019e-10;SPV=1	GT:GQ:DP:AD:ADF:ADR	1/1:.:9:0,9:0,0:0,9	1/1:.:9:0,9:0,0:0,9	Strand
chr21	9880192	C	T	DP=20;SS=1;SSC=0;GPV=7.2544e-12;SPV=1	GT:GQ:DP:AD:ADF:ADR	1/1:.:10:0,10:0,7:0,3	1/1:.:10:0,10:0,7:0,3	PASS
chr21	9880319	A	T	DP=18;SS=1;SSC=0;GPV=1.1019e-10;SPV=1	GT:GQ:DP:AD:ADF:ADR	1/1:.:9:0,9:0,0:0,9	1/1:.:9:0,9:0,0:0,9	Strand
chr21	9881551	C	A	DP=18;SS=1;SSC=1;GPV=0.0014461;SPV=0.68141	GT:GQ:DP:AD:ADF:ADR	0/1:.:9:5,4:4,1:1,3	0/1:.:9:5,4:4,1:1,3	PASS
chr21	9882105	G	A	DP=24;SS=1;SSC=1;GPV=3.8815e-05;SPV=0.65786	GT:GQ:DP:AD:ADF:ADR	0/1:.:12:6,6:6,5:0,1	0/1:.:12:6,6:6,5:0,1	VarMapQual
chr21	9883242	G	A	DP=18;SS=1;SSC=1;GPV=8.0605e-07;SPV=0.71176	GT:GQ:DP:AD:ADF:ADR	1/1:.:9:2,7:0,4:2,3	1/1:.:9:2,7:0,4:2,3	PASS
chr21	9883327	T	C	DP=16;SS=1;SSC=0;GPV=1.6637e-09;SPV=1	GT:GQ:DP:AD:ADF:ADR	1/1:.:8:0,8:0,2:0,6	1/1:.:8:0,8:0,2:0,6	PASS
chr21	9883962	G	A	DP=24;SS=1;SSC=1;GPV=6.3493e-10;SPV=0.70497	GT:GQ:DP:AD:ADF:ADR	1/1:.:12:2,10:2,4:0,6	1/1:.:12:2,10:2,4:0,6	MinMMQSdiff
chr21	9884633	C	T	DP=20;SS=1;SSC=1;GPV=0.00021796;SPV=0.67186	GT:GQ:DP:AD:ADF:ADR	0/1:.:10:5,5:3,1:2,4	0/1:.:10:5,5:3,1:2,4	PASS
chr21	9884684	A	G	DP=22;SS=1;SSC=0;GPV=4.7526e-13;SPV=1	GT:GQ:DP:AD:ADF:ADR	1/1:.:11:0,11:0,10:0,1	1/1:.:11:0,11:0,10:0,1	PASS
chr21	9884837	G	A	DP=16;SS=1;SSC=1;GPV=0.00012413;SPV=0.6958	GT:GQ:DP:AD:ADF:ADR	0/1:.:8:3,5:0,3:3,2	0/1:.:8:3,5:0,3:3,2	RefReadPos
chr21	9888626	C	T	DP=24;SS=1;SSC=1;GPV=0.010968;SPV=0.6798	GT:GQ:DP:AD:ADF:ADR	0/1:.:12:9,3:7,2:2,1	0/1:.:12:9,3:7,2:2,1	VarCount
chr21	9888671	T	C	DP=32;SS=1;SSC=1;GPV=6.8751e-05;SPV=0.64201	GT:GQ:DP:AD:ADF:ADR	0/1:.:16:10,6:8,5:2,1	0/1:.:16:10,6:8,5:2,1	PASS
chr21	9893739	A	G	DP=22;SS=1;SSC=0;GPV=4.7526e-13;SPV=1	GT:GQ:DP:AD:ADF:ADR	1/1:.:11:0,11:0,0:0,11	1/1:.:11:0,11:0,0:0,11	VarMMQS
chr21	9893750	T	C	DP=26;SS=1;SSC=1;GPV=1.8273e-09;SPV=0.67764	GT:GQ:DP:AD:ADF:ADR	1/1:.:13:3,10:1,7:2,3	1/1:.:13:3,10:1,7:2,3	RefMapQual;RefAvgRL;VarMMQS;MMQSdiff
chr21	9897869	C	T	DP=18;SS=1;SSC=1;GPV=1.4831e-05;SPV=0.69005	GT:GQ:DP:AD:ADF:ADR	0/1:.:9:3,6:3,6:0,0	0/1:.:9:3,6:3,6:0,0	RefAvgRL;Strand
chr21	9898248	G	A	DP=24;SS=1;SSC=1;GPV=0.001949;SPV=0.66658	GT:GQ:DP:AD:ADF:ADR	0/1:.:12:8,4:0,0:8,4	0/1:.:12:8,4:0,0:8,4	PASS
chr21	9907700	G	T	DP=28;SS=1;SSC=1;GPV=5.4482e-05;SPV=0.64822	GT:GQ:DP:AD:ADF:ADR	0/1:.:14:8,6:6,3:2,3	0/1:.:14:8,6:6,3:2,3	VarAvgRL;ReadLenDiff
chr21	9911013	T	A	DP=60;SS=1;SSC=2;GPV=4.8192e-06;SPV=0.61449	GT:GQ:DP:AD:ADF:ADR	0/1:.:30:22,8:9,6:13,2	0/1:.:30:22,8:9,6:13,2	RefAvgRL
chr21	9917417	A	G	DP=46;SS=1;SSC=1;GPV=0.0028033;SPV=0.65025	GT:GQ:DP:AD:ADF:ADR	0/1:.:23:19,4:3,1:16,3	0/1:.:23:19,4:3,1:16,3	VarMapQual;MapQualDiff;MMQSdiff
chr21	9921647	A	G	DP=30;SS=1;SSC=0;GPV=8.4556e-18;SPV=1	GT:GQ:DP:AD:ADF:ADR	1/1:.:15:0,15:0,5:0,10	1/1:.:15:0,15:0,5:0,10	VarMapQual;VarAvgRL
chr21	9923798	G	T	DP=16;SS=1;SSC=0;GPV=1.6637e-09;SPV=1	GT:GQ:DP:AD:ADF:ADR	1/1:.:8:0,8:0,0:0,8	1/1:.:8:0,8:0,0:0,8	Strand
chr21	9933303	A	G	DP=20;SS=1;SSC=1;GPV=0.010098;SPV=0.68576	GT:GQ:DP:AD:ADF:ADR	0/1:.:10:7,3:7,3:0,0	0/1:.:10:7,3:7,3:0,0	VarCount;VarMapQual
chr21	9942208	G	A	DP=26;SS=1;SSC=1;GPV=5.4595e-06;SPV=0.65245	GT:GQ:DP:AD:ADF:ADR	0/1:.:13:6,7:4,2:2,5	0/1:.:13:6,7:4,2:2,5	PASS
chr21	9942270	T	C	DP=44;SS=1;SSC=2;GPV=5.6997e-12;SPV=0.62269	GT:GQ:DP:AD:ADF:ADR	0/1:.:22:8,14:5,4:3,10	0/1:.:22:8,14:5,4:3,10	MMQSdiff
chr21	9942294	G	T	DP=28;SS=1;SSC=1;GPV=5.4482e-05;SPV=0.64822	GT:GQ:DP:AD:ADF:ADR	0/1:.:14:8,6:5,1:3,5	0/1:.:14:8,6:5,1:3,5	MMQSdiff
chr21	9948905	A	C	DP=20;SS=1;SSC=1;GPV=0.001638;SPV=0.67504	GT:GQ:DP:AD:ADF:ADR	0/1:.:10:6,4:1,2:5,2	0/1:.:10:6,4:1,2:5,2	MMQSdiff
chr21	9948941	G	A	DP=64;SS=1;SSC=2;GPV=5.2337e-06;SPV=0.61323	GT:GQ:DP:AD:ADF:ADR	0/1:.:32:24,8:11,5:13,3	0/1:.:32:24,8:11,5:13,3	PASS
chr21	9948978	G	T	DP=60;SS=1;SSC=2;GPV=3.6584e-06;SPV=0.61879	GT:GQ:DP:AD:ADF:ADR	0/1:.:30:17,8:9,2:8,6	0/1:.:30:17,8:9,2:8,6	VarAvgRL
chr21	9949006	C	T	DP=36;SS=1;SSC=1;GPV=1.5744e-10;SPV=0.63766	GT:GQ:DP:AD:ADF:ADR	0/1:.:18:6,12:2,3:4,9	0/1:.:18:6,12:2,3:4,9	MMQSdiff
chr21	9949081	C	G	DP=42;SS=1;SSC=2;GPV=2.607e-06;SPV=0.62434	GT:GQ:DP:AD:ADF:ADR	0/1:.:21:13,8:1,5:12,3	0/1:.:21:13,8:1,5:12,3	PASS
chr21	9949160	T	C	DP=50;SS=1;SSC=1;GPV=7.4728e-19;SPV=0.6374	GT:GQ:DP:AD:ADF:ADR	1/1:.:25:5,20:5,9:0,11	1/1:.:25:5,20:5,9:0,11	MMQSdiff
chr21	9949168	A	G	DP=38;SS=1;SSC=1;GPV=9.4894e-13;SPV=0.64301	GT:GQ:DP:AD:ADF:ADR	0/1:.:19:5,14:5,9:0,5	0/1:.:19:5,14:5,9:0,5	MMQSdiff
chr21	9949632	G	A	DP=22;SS=1;SSC=1;GPV=2.7817e-06;SPV=0.67028	GT:GQ:DP:AD:ADF:ADR	0/1:.:11:4,7:4,7:0,0	0/1:.:11:4,7:4,7:0,0	Strand
chr21	9950327	T	C	DP=30;SS=1;SSC=1;GPV=6.1809e-05;SPV=0.64481	GT:GQ:DP:AD:ADF:ADR	0/1:.:15:9,6:3,5:6,1	0/1:.:15:9,6:3,5:6,1	VarAvgRL
chr21	9953364	T	C	DP=28;SS=1;SSC=0;GPV=1.3074e-16;SPV=1	GT:GQ:DP:AD:ADF:ADR	1/1:.:14:0,14:0,14:0,0	1/1:.:14:0,14:0,14:0,0	Strand;VarAvgRL
chr21	9958364	A	G	DP=16;SS=1;SSC=0;GPV=1.6637e-09;SPV=1	GT:GQ:DP:AD:ADF:ADR	1/1:.:8:0,8:0,5:0,3	1/1:.:8:0,8:0,5:0,3	PASS
chr21	9963159	T	C	DP=24;SS=1;SSC=0;GPV=3.101e-14;SPV=1	GT:GQ:DP:AD:ADF:ADR	1/1:.:12:0,12:0,10:0,2	1/1:.:12:0,12:0,10:0,2	PASS
chr21	9978816	A	G	DP=20;SS=1;SSC=1;GPV=1.6758e-09;SPV=0.76316	GT:GQ:DP:AD:ADF:ADR	1/1:.:10:1,9:1,6:0,3	1/1:.:10:1,9:1,6:0,3	VarMapQual
chr21	9981567	A	G	DP=20;SS=1;SSC=1;GPV=1.6702e-06;SPV=0.68576	GT:GQ:DP:AD:ADF:ADR	0/1:.:10:3,7:2,1:1,6	0/1:.:10:3,7:2,1:1,6	MMQSdiff
chr21	9986046	C	T	DP=24;SS=1;SSC=1;GPV=0.001949;SPV=0.66658	GT:GQ:DP:AD:ADF:ADR	0/1:.:12:8,4:8,2:0,2	0/1:.:12:8,4:8,2:0,2	PASS
chr21	9992122	C	G	DP=16;SS=1;SSC=1;GPV=0.00012413;SPV=0.6958	GT:GQ:DP:AD:ADF:ADR	0/1:.:8:3,5:1,3:2,2	0/1:.:8:3,5:1,3:2,2	VarMapQual
chr21	10005976	A	G	DP=22;SS=1;SSC=1;GPV=2.7817e-06;SPV=0.67028	GT:GQ:DP:AD:ADF:ADR	0/1:.:11:4,7:4,6:0,1	0/1:.:11:4,7:4,6:0,1	MMQSdiff
chr21	10006998	T	C	DP=16;SS=1;SSC=1;GPV=0.0012236;SPV=0.69037	GT:GQ:DP:AD:ADF:ADR	0/1:.:8:4,4:4,4:0,0	0/1:.:8:4,4:4,4:0,0	MMQSdiff
chr21	10007014	C	T	DP=18;SS=1;SSC=1;GPV=0.00017215;SPV=0.68141	GT:GQ:DP:AD:ADF:ADR	0/1:.:9:4,5:4,5:0,0	0/1:.:9:4,5:4,5:0,0	MMQSdiff
chr21	10021435	T	C	DP=56;SS=1;SSC=1;GPV=1.2485e-27;SPV=0.69451	GT:GQ:DP:AD:ADF:ADR	1/1:.:28:2,26:0,8:2,18	1/1:.:28:2,26:0,8:2,18	PASS
chr21	10033968	A	C	DP=16;SS=1;SSC=0;GPV=1.6637e-09;SPV=1	GT:GQ:DP:AD:ADF:ADR	1/1:.:8:0,8:0,8:0,0	1/1:.:8:0,8:0,8:0,0	Strand
chr21	10052740	A	G	DP=30;SS=1;SSC=1;GPV=0.01186;SPV=0.67433	GT:GQ:DP:AD:ADF:ADR	0/1:.:15:12,3:1,0:11,3	0/1:.:15:12,3:1,0:11,3	RefMapQual;VarMapQual
chr21	10119461	C	G	DP=18;SS=1;SSC=1;GPV=0.0014461;SPV=0.68141	GT:GQ:DP:AD:ADF:ADR	0/1:.:9:5,4:3,3:2,1	0/1:.:9:5,4:3,3:2,1	PASS
chr21	10123305	G	A	DP=28;SS=1;SSC=1;GPV=6.1806e-08;SPV=0.65271	GT:GQ:DP:AD:ADF:ADR	0/1:.:14:5,9:3,8:2,1	0/1:.:14:5,9:3,8:2,1	PASS
chr21	10126514	G	A	DP=24;SS=1;SSC=1;GPV=0.001949;SPV=0.66658	GT:GQ:DP:AD:ADF:ADR	0/1:.:12:8,4:2,3:6,1	0/1:.:12:8,4:2,3:6,1	VarMapQual
chr21	10127779	C	A	DP=22;SS=1;SSC=1;GPV=0.01057;SPV=0.68244	GT:GQ:DP:AD:ADF:ADR	0/1:.:11:8,3:8,3:0,0	0/1:.:11:8,3:8,3:0,0	RefMapQual;VarCount;VarMapQual;VarReadPos;VarAvgRL;MMQSdiff;ReadLenDiff
chr21	10127809	G	C	DP=22;SS=1;SSC=1;GPV=0.01057;SPV=0.68244	GT:GQ:DP:AD:ADF:ADR	0/1:.:11:8,3:8,3:0,0	0/1:.:11:8,3:8,3:0,0	RefMapQual;VarCount;VarMapQual;VarAvgRL;MMQSdiff;ReadLenDiff
chr21	10132708	T	C	DP=26;SS=1;SSC=1;GPV=0.00033576;SPV=0.65592	GT:GQ:DP:AD:ADF:ADR	0/1:.:13:8,5:1,4:7,1	0/1:.:13:8,5:1,4:7,1	RefMapQual;VarMapQual;MMQSdiff
chr21	10144730	A	C	DP=40;SS=1;SSC=1;GPV=1.9197e-12;SPV=0.63445	GT:GQ:DP:AD:ADF:ADR	0/1:.:20:6,14:6,7:0,7	0/1:.:20:6,14:6,7:0,7	VarMapQual
chr21	10144904	C	T	DP=58;SS=1;SSC=2;GPV=3.2245e-16;SPV=0.60859	GT:GQ:DP:AD:ADF:ADR	0/1:.:29:10,19:3,11:7,8	0/1:.:29:10,19:3,11:7,8	RefMapQual;VarMapQual
chr21	10145873	T	C	DP=22;SS=1;SSC=0;GPV=4.7526e-13;SPV=1	GT:GQ:DP:AD:ADF:ADR	1/1:.:11:0,11:0,11:0,0	1/1:.:11:0,11:0,11:0,0	Strand;VarMapQual
chr21	10146249	T	C	DP=22;SS=1;SSC=1;GPV=1.7905e-07;SPV=0.68244	GT:GQ:DP:AD:ADF:ADR	0/1:.:11:3,8:3,7:0,1	0/1:.:11:3,8:3,7:0,1	PASS
chr21	10146445	A	G	DP=48;SS=1;SSC=0;GPV=1.554e-28;SPV=1	GT:GQ:DP:AD:ADF:ADR	1/1:.:24:0,24:0,12:0,12	1/1:.:24:0,24:0,12:0,12	PASS
chr21	10146570	G	A	DP=34;SS=1;SSC=1;GPV=0.012287;SPV=0.67191	GT:GQ:DP:AD:ADF:ADR	0/1:.:17:14,3:12,1:2,2	0/1:.:17:14,3:12,1:2,2	PASS
chr21	10147149	G	C	DP=16;SS=1;SSC=0;GPV=1.6637e-09;SPV=1	GT:GQ:DP:AD:ADF:ADR	1/1:.:8:0,8:0,7:0,1	1/1:.:8:0,8:0,7:0,1	VarMapQual
chr21	10155928	C	G	DP=24;SS=1;SSC=1;GPV=0.010968;SPV=0.6798	GT:GQ:DP:AD:ADF:ADR	0/1:.:12:9,3:8,1:1,2	0/1:.:12:9,3:8,1:1,2	RefMapQual;VarMapQual;MMQSdiff
chr21	10269887	A	C	DP=358;SS=1;SSC=0;GPV=0;SPV=1	GT:GQ:DP:AD:ADF:ADR	1/1:.:179:0,177:0,28:0,149	1/1:.:179:0,177:0,28:0,149	VarMapQual;VarMMQS
chr21	10269891	C	T	DP=382;SS=1;SSC=0;GPV=0;SPV=1	GT:GQ:DP:AD:ADF:ADR	1/1:.:191:0,191:0,32:0,159	1/1:.:191:0,191:0,32:0,159	VarMapQual;VarMMQS
chr21	10269897	C	T	DP=454;SS=1;SSC=1;GPV=0;SPV=0.68833	GT:GQ:DP:AD:ADF:ADR	1/1:.:227:2,225:0,43:2,182	1/1:.:227:2,225:0,43:2,182	RefMapQual;RefMMQS;VarMapQual;VarMMQS
chr21	10269910	A	T	DP=502;SS=1;SSC=0;GPV=0;SPV=1	GT:GQ:DP:AD:ADF:ADR	1/1:.:251:0,243:0,45:0,198	1/1:.:251:0,243:0,45:0,198	VarMapQual;VarMMQS
chr21	10269918	G	T	DP=510;SS=1;SSC=0;GPV=0;SPV=1	GT:GQ:DP:AD:ADF:ADR	1/1:.:255:0,255:0,47:0,208	1/1:.:255:0,255:0,47:0,208	VarMapQual;VarMMQS
chr21	10269920	A	C	DP=530;SS=1;SSC=0;GPV=0;SPV=1	GT:GQ:DP:AD:ADF:ADR	1/1:.:265:0,265:0,57:0,208	1/1:.:265:0,265:0,57:0,208	VarMapQual;VarMMQS
chr21	10269931	A	T	DP=570;SS=1;SSC=2;GPV=0;SPV=0.5996	GT:GQ:DP:AD:ADF:ADR	1/1:.:285:8,277:8,49:0,228	1/1:.:285:8,277:8,49:0,228	RefMMQS;VarMapQual;VarMMQS;MinMMQSdiff
chr21	10269956	T	C	DP=690;SS=1;SSC=0;GPV=0;SPV=1	GT:GQ:DP:AD:ADF:ADR	1/1:.:345:0,345:0,78:0,267	1/1:.:345:0,345:0,78:0,267	VarMapQual;VarMMQS
chr21	10269965	G	C	DP=702;SS=1;SSC=0;GPV=0;SPV=1	GT:GQ:DP:AD:ADF:ADR	1/1:.:351:0,351:0,78:0,273	1/1:.:351:0,351:0,78:0,273	VarMapQual;VarMMQS
chr21	10269993	T	C	DP=106;SS=1;SSC=0;GPV=0;SPV=1	GT:GQ:DP:AD:ADF:ADR	1/1:.:53:0,53:0,15:0,38	1/1:.:53:0,53:0,15:0,38	VarMapQual;VarMMQS
chr21	10269996	G	A	DP=70;SS=1;SSC=0;GPV=2.6498e-39;SPV=1	GT:GQ:DP:AD:ADF:ADR	1/1:.:35:0,33:0,13:0,20	1/1:.:35:0,33:0,13:0,20	VarMapQual;VarMMQS
chr21	10270002	A	G	DP=18;SS=1;SSC=0;GPV=1.1019e-10;SPV=1	GT:GQ:DP:AD:ADF:ADR	1/1:.:9:0,9:0,3:0,6	1/1:.:9:0,9:0,3:0,6	VarMapQual;VarMMQS
chr21	10270004	A	G	DP=18;SS=1;SSC=0;GPV=1.1019e-10;SPV=1	GT:GQ:DP:AD:ADF:ADR	1/1:.:9:0,9:0,3:0,6	1/1:.:9:0,9:0,3:0,6	VarMapQual;VarMMQS
chr21	10270013	C	T	DP=18;SS=1;SSC=0;GPV=1.1019e-10;SPV=1	GT:GQ:DP:AD:ADF:ADR	1/1:.:9:0,9:0,3:0,6	1/1:.:9:0,9:0,3:0,6	VarMapQual;VarMMQS
chr21	10270017	G	C	DP=18;SS=1;SSC=0;GPV=1.1019e-10;SPV=1	GT:GQ:DP:AD:ADF:ADR	1/1:.:9:0,9:0,3:0,6	1/1:.:9:0,9:0,3:0,6	VarMapQual;VarMMQS
chr21	10270021	A	C	DP=18;SS=1;SSC=0;GPV=1.1019e-10;SPV=1	GT:GQ:DP:AD:ADF:ADR	1/1:.:9:0,9:0,3:0,6	1/1:.:9:0,9:0,3:0,6	VarMapQual;VarMMQS
chr21	10270026	T	G	DP=18;SS=1;SSC=0;GPV=1.1019e-10;SPV=1	GT:GQ:DP:AD:ADF:ADR	1/1:.:9:0,9:0,3:0,6	1/1:.:9:0,9:0,3:0,6	VarMapQual;VarMMQS
chr21	10270027	G	A	DP=18;SS=1;SSC=0;GPV=1.1019e-10;SPV=1	GT:GQ:DP:AD:ADF:ADR	1/1:.:9:0,9:0,3:0,6	1/1:.:9:0,9:0,3:0,6	VarMapQual;VarMMQS
chr21	10270038	G	T	DP=22;SS=1;SSC=0;GPV=4.7526e-13;SPV=1	GT:GQ:DP:AD:ADF:ADR	1/1:.:11:0,11:0,3:0,8	1/1:.:11:0,11:0,3:0,8	VarMMQS
chr21	10270043	A	T	DP=22;SS=1;SSC=0;GPV=4.7526e-13;SPV=1	GT:GQ:DP:AD:ADF:ADR	1/1:.:11:0,11:0,3:0,8	1/1:.:11:0,11:0,3:0,8	VarMMQS
chr21	10270046	T	C	DP=22;SS=1;SSC=0;GPV=4.7526e-13;SPV=1	GT:GQ:DP:AD:ADF:ADR	1/1:.:11:0,11:0,3:0,8	1/1:.:11:0,11:0,3:0,8	VarMMQS
chr21	10270061	G	A	DP=16;SS=1;SSC=0;GPV=1.6637e-09;SPV=1	GT:GQ:DP:AD:ADF:ADR	1/1:.:8:0,8:0,3:0,5	1/1:.:8:0,8:0,3:0,5	VarMMQS
chr21	10270062	C	G	DP=16;SS=1;SSC=0;GPV=1.6637e-09;SPV=1	GT:GQ:DP:AD:ADF:ADR	1/1:.:8:0,8:0,3:0,5	1/1:.:8:0,8:0,3:0,5	VarMMQS
chr21	10270183	T	G	DP=30;SS=1;SSC=1;GPV=1.647e-11;SPV=0.67433	GT:GQ:DP:AD:ADF:ADR	1/1:.:15:3,12:0,9:3,3	1/1:.:15:3,12:0,9:3,3	VarReadPos;VarMMQS;MMQSdiff
chr21	10270195	T	A	DP=96;SS=1;SSC=1;GPV=0;SPV=0.66135	GT:GQ:DP:AD:ADF:ADR	1/1:.:48:3,45:0,33:3,12	1/1:.:48:3,45:0,33:3,12	VarMapQual;VarMMQS;MMQSdiff
chr21	10270242	A	G	DP=496;SS=1;SSC=2;GPV=0;SPV=0.58261	GT:GQ:DP:AD:ADF:ADR	1/1:.:248:12,236:5,166:7,70	1/1:.:248:12,236:5,166:7,70	RefMapQual;RefMMQS;RefAvgRL;VarMapQual;VarMMQS
chr21	10270245	T	G	DP=556;SS=1;SSC=2;GPV=0;SPV=0.5943	GT:GQ:DP:AD:ADF:ADR	1/1:.:278:9,264:5,182:4,82	1/1:.:278:9,264:5,182:4,82	RefMapQual;RefMMQS;RefAvgRL;VarMapQual;VarMMQS;MMQSdiff
chr21	10270272	A	G	DP=736;SS=1;SSC=1;GPV=0;SPV=0.68801	GT:GQ:DP:AD:ADF:ADR	1/1:.:368:2,366:2,271:0,95	1/1:.:368:2,366:2,271:0,95	RefMapQual;RefReadPos;RefAvgRL;RefDist3;VarMMQS;MMQSdiff
chr21	10270277	C	T	DP=794;SS=1;SSC=2;GPV=0;SPV=0.57879	GT:GQ:DP:AD:ADF:ADR	1/1:.:397:13,384:8,264:5,120	1/1:.:397:13,384:8,264:5,120	RefMMQS;VarMMQS;MinMMQSdiff
chr21	10270279	T	C	DP=806;SS=1;SSC=2;GPV=0;SPV=0.55595	GT:GQ:DP:AD:ADF:ADR	1/1:.:403:27,374:14,255:13,119	1/1:.:403:27,374:14,255:13,119	RefMMQS;VarMMQS;MinMMQSdiff
chr21	10270320	G	T	DP=1214;SS=1;SSC=1;GPV=0;SPV=0.68781	GT:GQ:DP:AD:ADF:ADR	1/1:.:607:2,597:2,339:0,258	1/1:.:607:2,597:2,339:0,258	VarMMQS;MMQSdiff
chr21	10270336	C	T	DP=1268;SS=1;SSC=2;GPV=0;SPV=0.52876	GT:GQ:DP:AD:ADF:ADR	1/1:.:634:118,515:68,231:50,284	1/1:.:634:118,515:68,231:50,284	RefMMQS;VarMapQual;VarMMQS;MMQSdiff
chr21	10270368	T	A	DP=1274;SS=1;SSC=2;GPV=0;SPV=0.60532	GT:GQ:DP:AD:ADF:ADR	1/1:.:637:7,630:6,202:1,428	1/1:.:637:7,630:6,202:1,428	RefMMQS;VarMMQS;MMQSdiff
chr21	10270371	C	T	DP=1262;SS=1;SSC=1;GPV=0;SPV=0.6878	GT:GQ:DP:AD:ADF:ADR	1/1:.:631:2,629:2,193:0,436	1/1:.:631:2,629:2,193:0,436	VarMMQS;MMQSdiff
chr21	10270381	A	G	DP=1164;SS=1;SSC=2;GPV=0;SPV=0.61338	GT:GQ:DP:AD:ADF:ADR	1/1:.:582:6,576:3,167:3,409	1/1:.:582:6,576:3,167:3,409	RefMapQual;RefMMQS;VarMMQS;MMQSdiff
chr21	10270387	A	G	DP=1128;SS=1;SSC=1;GPV=0;SPV=0.65667	GT:GQ:DP:AD:ADF:ADR	1/1:.:564:3,561:3,149:0,412	1/1:.:564:3,561:3,149:0,412	RefMMQS;VarMMQS;MMQSdiff
chr21	10270402	G	A	DP=988;SS=1;SSC=1;GPV=0;SPV=0.63728	GT:GQ:DP:AD:ADF:ADR	1/1:.:494:4,490:3,95:1,395	1/1:.:494:4,490:3,95:1,395	RefMMQS;VarMMQS;MMQSdiff
chr21	10270443	T	A	DP=162;SS=1;SSC=2;GPV=0;SPV=0.6172	GT:GQ:DP:AD:ADF:ADR	1/1:.:81:6,75:1,11:5,64	1/1:.:81:6,75:1,11:5,64	RefMMQS;VarMMQS;MMQSdiff
chr21	10270455	A	C	DP=128;SS=1;SSC=2;GPV=0;SPV=0.61095	GT:GQ:DP:AD:ADF:ADR	1/1:.:64:7,57:1,3:6,54	1/1:.:64:7,57:1,3:6,54	RefMMQS;VarMMQS;MMQSdiff
chr21	10270466	T	G	DP=60;SS=1;SSC=0;GPV=2.5602e-33;SPV=1	GT:GQ:DP:AD:ADF:ADR	1/1:.:30:0,28:0,5:0,23	1/1:.:30:0,28:0,5:0,23	VarMapQual;VarMMQS
chr21	10270468	C	T	DP=60;SS=1;SSC=1;GPV=4.7344e-23;SPV=0.63514	GT:GQ:DP:AD:ADF:ADR	1/1:.:30:5,24:1,5:4,19	1/1:.:30:5,24:1,5:4,19	VarMapQual;VarMMQS;MMQSdiff
chr21	10270473	G	A	DP=58;SS=1;SSC=2;GPV=1.7324e-21;SPV=0.62651	GT:GQ:DP:AD:ADF:ADR	1/1:.:29:6,23:2,5:4,18	1/1:.:29:6,23:2,5:4,18	VarMapQual;VarMMQS;MMQSdiff
chr21	10270489	C	T	DP=48;SS=1;SSC=1;GPV=4.0135e-21;SPV=0.66691	GT:GQ:DP:AD:ADF:ADR	1/1:.:24:3,21:1,4:2,17	1/1:.:24:3,21:1,4:2,17	VarMapQual;VarMMQS;VarAvgRL;MMQSdiff;ReadLenDiff
chr21	10270532	C	G	DP=68;SS=1;SSC=1;GPV=5.4743e-30;SPV=0.66407	GT:GQ:DP:AD:ADF:ADR	1/1:.:34:3,29:1,6:2,23	1/1:.:34:3,29:1,6:2,23	VarMapQual;VarMMQS;VarAvgRL;MMQSdiff;ReadLenDiff
chr21	10270542	A	G	DP=50;SS=1;SSC=1;GPV=1.8999e-20;SPV=0.64903	GT:GQ:DP:AD:ADF:ADR	1/1:.:25:4,21:1,3:3,18	1/1:.:25:4,21:1,3:3,18	VarMapQual;VarMMQS;VarAvgRL;MMQSdiff;ReadLenDiff
chr21	10270547	A	G	DP=46;SS=1;SSC=2;GPV=4.2225e-14;SPV=0.62528	GT:GQ:DP:AD:ADF:ADR	0/1:.:23:7,16:1,2:6,14	0/1:.:23:7,16:1,2:6,14	RefMMQS;VarMapQual;VarMMQS;VarAvgRL;MMQSdiff
chr21	10270618	C	T	DP=16;SS=1;SSC=1;GPV=0.00012413;SPV=0.6958	GT:GQ:DP:AD:ADF:ADR	0/1:.:8:3,5:0,0:3,5	0/1:.:8:3,5:0,0:3,5	RefMapQual;RefAvgRL;Strand;VarMapQual;VarMMQS;VarAvgRL
chr21	10271532	A	T	DP=18;SS=1;SSC=1;GPV=2.0936e-08;SPV=0.76471	GT:GQ:DP:AD:ADF:ADR	1/1:.:9:1,8:0,4:1,4	1/1:.:9:1,8:0,4:1,4	VarMMQS;VarAvgRL
chr21	10271537	T	C	DP=18;SS=1;SSC=1;GPV=2.0936e-08;SPV=0.76471	GT:GQ:DP:AD:ADF:ADR	1/1:.:9:1,8:0,4:1,4	1/1:.:9:1,8:0,4:1,4	VarMMQS;VarAvgRL
chr21	10271549	T	C	DP=18;SS=1;SSC=1;GPV=2.0936e-08;SPV=0.76471	GT:GQ:DP:AD:ADF:ADR	1/1:.:9:1,8:0,4:1,4	1/1:.:9:1,8:0,4:1,4	VarMMQS;VarAvgRL
chr21	10271554	G	A	DP=16;SS=1;SSC=0;GPV=1.6637e-09;SPV=1	GT:GQ:DP:AD:ADF:ADR	1/1:.:8:0,8:0,4:0,4	1/1:.:8:0,8:0,4:0,4	VarMMQS;VarAvgRL
chr21	10271674	A	G	DP=52;SS=1;SSC=2;GPV=2.0746e-18;SPV=0.62842	GT:GQ:DP:AD:ADF:ADR	1/1:.:26:6,20:6,15:0,5	1/1:.:26:6,20:6,15:0,5	VarMapQual;VarMMQS;VarAvgRL;MMQSdiff;ReadLenDiff
chr21	10271686	A	G	DP=64;SS=1;SSC=2;GPV=1.2952e-24;SPV=0.62502	GT:GQ:DP:AD:ADF:ADR	1/1:.:32:6,26:6,17:0,9	1/1:.:32:6,26:6,17:0,9	VarMapQual;VarMMQS;VarAvgRL;MMQSdiff
chr21	10271691	A	C	DP=64;SS=1;SSC=2;GPV=4.0826e-18;SPV=0.60683	GT:GQ:DP:AD:ADF:ADR	0/1:.:32:10,21:9,13:1,8	0/1:.:32:10,21:9,13:1,8	VarMapQual;VarMMQS;VarAvgRL;MMQSdiff
chr21	10271698	T	C	DP=62;SS=1;SSC=2;GPV=4.5191e-22;SPV=0.61889	GT:GQ:DP:AD:ADF:ADR	1/1:.:31:7,24:6,16:1,8	1/1:.:31:7,24:6,16:1,8	VarMapQual;VarMMQS;VarAvgRL;MMQSdiff;ReadLenDiff
chr21	10271699	A	G	DP=62;SS=1;SSC=2;GPV=7.0184e-11;SPV=0.60057	GT:GQ:DP:AD:ADF:ADR	0/1:.:31:17,14:14,8:3,6	0/1:.:31:17,14:14,8:3,6	RefMMQS;RefAvgRL;VarMapQual;VarMMQS;MMQSdiff
chr21	10271720	T	C	DP=64;SS=1;SSC=2;GPV=1.2952e-24;SPV=0.62502	GT:GQ:DP:AD:ADF:ADR	1/1:.:32:6,26:5,13:1,13	1/1:.:32:6,26:5,13:1,13	VarMapQual;VarMMQS;VarAvgRL;MMQSdiff;ReadLenDiff
chr21	10271729	G	A	DP=48;SS=1;SSC=2;GPV=2.1746e-16;SPV=0.63002	GT:GQ:DP:AD:ADF:ADR	1/1:.:24:6,18:6,7:0,11	1/1:.:24:6,18:6,7:0,11	VarMapQual;VarMMQS;MMQSdiff
chr21	10271733	A	T	DP=44;SS=1;SSC=1;GPV=2.1273e-14;SPV=0.63198	GT:GQ:DP:AD:ADF:ADR	0/1:.:22:6,16:5,6:1,10	0/1:.:22:6,16:5,6:1,10	VarMapQual;VarMMQS;MMQSdiff
chr21	10271734	A	C	DP=44;SS=1;SSC=1;GPV=9.117e-16;SPV=0.63974	GT:GQ:DP:AD:ADF:ADR	1/1:.:22:5,17:5,6:0,11	1/1:.:22:5,17:5,6:0,11	VarMapQual;VarMMQS;MMQSdiff
chr21	10271753	C	T	DP=34;SS=1;SSC=1;GPV=1.3675e-09;SPV=0.63966	GT:GQ:DP:AD:ADF:ADR	0/1:.:17:6,11:5,3:1,8	0/1:.:17:6,11:5,3:1,8	VarMapQual;VarMMQS;MMQSdiff
chr21	10271755	T	G	DP=34;SS=1;SSC=1;GPV=1.3675e-09;SPV=0.63966	GT:GQ:DP:AD:ADF:ADR	0/1:.:17:6,11:5,3:1,8	0/1:.:17:6,11:5,3:1,8	VarMapQual;VarMMQS;MMQSdiff
chr21	10271758	A	C	DP=34;SS=1;SSC=1;GPV=1.3675e-09;SPV=0.63966	GT:GQ:DP:AD:ADF:ADR	0/1:.:17:6,11:5,3:1,8	0/1:.:17:6,11:5,3:1,8	VarMapQual;VarMMQS;MMQSdiff
chr21	10271759	C	T	DP=32;SS=1;SSC=1;GPV=8.0292e-10;SPV=0.64787	GT:GQ:DP:AD:ADF:ADR	0/1:.:16:5,11:4,3:1,8	0/1:.:16:5,11:4,3:1,8	VarMapQual;VarMMQS;MMQSdiff
chr21	10271772	A	T	DP=34;SS=1;SSC=1;GPV=7.3043e-07;SPV=0.64822	GT:GQ:DP:AD:ADF:ADR	0/1:.:17:6,8:5,2:1,6	0/1:.:17:6,8:5,2:1,6	VarMapQual;VarMMQS;MMQSdiff
chr21	10271773	A	C	DP=34;SS=1;SSC=1;GPV=1.3675e-09;SPV=0.63966	GT:GQ:DP:AD:ADF:ADR	0/1:.:17:6,11:5,3:1,8	0/1:.:17:6,11:5,3:1,8	VarMapQual;VarMMQS;MMQSdiff
chr21	10271780	G	T	DP=34;SS=1;SSC=1;GPV=1.3675e-09;SPV=0.63966	GT:GQ:DP:AD:ADF:ADR	0/1:.:17:6,11:5,3:1,8	0/1:.:17:6,11:5,3:1,8	VarMapQual;VarMMQS;MMQSdiff
chr21	10271782	A	C	DP=38;SS=1;SSC=1;GPV=1.5744e-10;SPV=0.63766	GT:GQ:DP:AD:ADF:ADR	0/1:.:19:6,12:5,5:1,7	0/1:.:19:6,12:5,5:1,7	VarMapQual;VarMMQS;MMQSdiff
chr21	10271818	T	C	DP=16;SS=1;SSC=1;GPV=0.008837;SPV=0.6958	GT:GQ:DP:AD:ADF:ADR	0/1:.:8:5,3:0,1:5,2	0/1:.:8:5,3:0,1:5,2	VarMapQual;VarMMQS;VarAvgRL;MapQualDiff;MMQSdiff;ReadLenDiff
chr21	10271855	T	C	DP=26;SS=1;SSC=1;GPV=5.1256e-07;SPV=0.65592	GT:GQ:DP:AD:ADF:ADR	0/1:.:13:5,8:0,0:5,8	0/1:.:13:5,8:0,0:5,8	Strand;VarMapQual;VarMMQS;VarAvgRL;MapQualDiff;MMQSdiff;ReadLenDiff
chr21	10271858	G	A	DP=26;SS=1;SSC=1;GPV=5.4595e-06;SPV=0.65245	GT:GQ:DP:AD:ADF:ADR	0/1:.:13:6,7:0,0:6,7	0/1:.:13:6,7:0,0:6,7	Strand;VarMapQual;VarMMQS;VarAvgRL;MMQSdiff;ReadLenDiff
chr21	10271866	A	G	DP=34;SS=1;SSC=1;GPV=1.3675e-09;SPV=0.63966	GT:GQ:DP:AD:ADF:ADR	0/1:.:17:6,11:0,2:6,9	0/1:.:17:6,11:0,2:6,9	VarMapQual;VarMMQS;VarAvgRL;MMQSdiff;ReadLenDiff
chr21	10271875	C	T	DP=32;SS=1;SSC=1;GPV=8.0292e-10;SPV=0.64787	GT:GQ:DP:AD:ADF:ADR	0/1:.:16:5,11:0,2:5,9	0/1:.:16:5,11:0,2:5,9	VarMapQual;VarMMQS;VarAvgRL;MapQualDiff;MMQSdiff;ReadLenDiff
chr21	10271879	G	C	DP=32;SS=1;SSC=1;GPV=1.1508e-08;SPV=0.64201	GT:GQ:DP:AD:ADF:ADR	0/1:.:16:6,10:0,2:6,8	0/1:.:16:6,10:0,2:6,8	VarMapQual;VarMMQS;VarAvgRL;MMQSdiff;ReadLenDiff
chr21	10271888	T	G	DP=28;SS=1;SSC=1;GPV=6.1806e-08;SPV=0.65271	GT:GQ:DP:AD:ADF:ADR	0/1:.:14:5,9:0,2:5,7	0/1:.:14:5,9:0,2:5,7	VarMapQual;VarMMQS;VarAvgRL;MapQualDiff;MMQSdiff;ReadLenDiff
chr21	10271889	G	A	DP=28;SS=1;SSC=1;GPV=6.1806e-08;SPV=0.65271	GT:GQ:DP:AD:ADF:ADR	0/1:.:14:5,9:0,2:5,7	0/1:.:14:5,9:0,2:5,7	VarMapQual;VarMMQS;VarAvgRL;MapQualDiff;MMQSdiff;ReadLenDiff
chr21	10271905	A	T	DP=16;SS=1;SSC=1;GPV=0.008837;SPV=0.6958	GT:GQ:DP:AD:ADF:ADR	0/1:.:8:5,3:0,0:5,3	0/1:.:8:5,3:0,0:5,3	VarMapQual;VarMMQS;MMQSdiff
chr21	10271906	A	G	DP=16;SS=1;SSC=1;GPV=0.008837;SPV=0.6958	GT:GQ:DP:AD:ADF:ADR	0/1:.:8:5,3:0,0:5,3	0/1:.:8:5,3:0,0:5,3	VarMapQual;VarMMQS;MMQSdiff
chr21	10271908	T	C	DP=16;SS=1;SSC=1;GPV=0.008837;SPV=0.6958	GT:GQ:DP:AD:ADF:ADR	0/1:.:8:5,3:0,0:5,3	0/1:.:8:5,3:0,0:5,3	VarMapQual;VarMMQS;MMQSdiff
chr21	10271913	G	A	DP=16;SS=1;SSC=1;GPV=0.008837;SPV=0.6958	GT:GQ:DP:AD:ADF:ADR	0/1:.:8:5,3:0,0:5,3	0/1:.:8:5,3:0,0:5,3	VarMapQual;VarMMQS;MMQSdiff
chr21	10271921	C	G	DP=20;SS=1;SSC=1;GPV=0.001638;SPV=0.67504	GT:GQ:DP:AD:ADF:ADR	0/1:.:10:6,4:0,1:6,3	0/1:.:10:6,4:0,1:6,3	VarMapQual;VarMMQS;MMQSdiff
chr21	10271923	G	A	DP=20;SS=1;SSC=1;GPV=0.001638;SPV=0.67504	GT:GQ:DP:AD:ADF:ADR	0/1:.:10:6,4:0,1:6,3	0/1:.:10:6,4:0,1:6,3	VarMapQual;VarMMQS;MMQSdiff
chr21	10271934	A	C	DP=120;SS=1;SSC=2;GPV=0;SPV=0.59301	GT:GQ:DP:AD:ADF:ADR	1/1:.:60:11,49:5,32:6,17	1/1:.:60:11,49:5,32:6,17	RefMMQS;VarMapQual;VarMMQS;MMQSdiff
chr21	10271941	G	T	DP=174;SS=1;SSC=2;GPV=2.4997e-27;SPV=0.5609	GT:GQ:DP:AD:ADF:ADR	0/1:.:87:50,37:25,21:25,16	0/1:.:87:50,37:25,21:25,16	RefMapQual;RefMMQS;VarMapQual;VarMMQS;MMQSdiff
chr21	10271945	C	T	DP=224;SS=1;SSC=1;GPV=0;SPV=0.75112	GT:GQ:DP:AD:ADF:ADR	1/1:.:112:1,111:0,61:1,50	1/1:.:112:1,111:0,61:1,50	VarMapQual;VarMMQS
chr21	10271956	A	T	DP=390;SS=1;SSC=2;GPV=0;SPV=0.54056	GT:GQ:DP:AD:ADF:ADR	0/1:.:195:100,93:40,40:60,53	0/1:.:195:100,93:40,40:60,53	RefMapQual;RefMMQS;RefAvgRL;VarMapQual;VarMMQS
chr21	10271957	T	G	DP=394;SS=1;SSC=1;GPV=0;SPV=0.68846	GT:GQ:DP:AD:ADF:ADR	1/1:.:197:2,194:0,80:2,114	1/1:.:197:2,194:0,80:2,114	RefMapQual;RefMMQS;RefAvgRL;VarMapQual;VarMMQS;MMQSdiff
chr21	10271962	A	C	DP=422;SS=1;SSC=2;GPV=0;SPV=0.54895	GT:GQ:DP:AD:ADF:ADR	1/1:.:211:41,169:18,63:23,106	1/1:.:211:41,169:18,63:23,106	RefMapQual;RefMMQS;RefAvgRL;VarMapQual;VarMMQS;MMQSdiff
chr21	10271970	T	C	DP=600;SS=1;SSC=2;GPV=0;SPV=0.61394	GT:GQ:DP:AD:ADF:ADR	1/1:.:300:6,294:0,127:6,167	1/1:.:300:6,294:0,127:6,167	RefMapQual;RefMMQS;RefAvgRL;VarMapQual;VarMMQS;VarAvgRL;MMQSdiff
chr21	10271992	A	T	DP=748;SS=1;SSC=2;GPV=0;SPV=0.61371	GT:GQ:DP:AD:ADF:ADR	1/1:.:374:6,368:3,164:3,204	1/1:.:374:6,368:3,164:3,204	RefMapQual;RefMMQS;RefAvgRL;VarMapQual;VarMMQS;VarAvgRL
chr21	10271995	C	G	DP=750;SS=1;SSC=2;GPV=0;SPV=0.56951	GT:GQ:DP:AD:ADF:ADR	1/1:.:375:17,358:3,163:14,195	1/1:.:375:17,358:3,163:14,195	RefMapQual;RefMMQS;RefAvgRL;VarMapQual;VarMMQS;VarAvgRL;MMQSdiff
chr21	10272003	G	A	DP=770;SS=1;SSC=2;GPV=0;SPV=0.62385	GT:GQ:DP:AD:ADF:ADR	1/1:.:385:5,380:4,169:1,211	1/1:.:385:5,380:4,169:1,211	VarMapQual;VarMMQS;VarAvgRL;MMQSdiff
chr21	10272017	G	T	DP=716;SS=1;SSC=2;GPV=0;SPV=0.59931	GT:GQ:DP:AD:ADF:ADR	1/1:.:358:8,350:8,154:0,196	1/1:.:358:8,350:8,154:0,196	RefAvgRL;VarMapQual;VarMMQS;VarAvgRL;MMQSdiff
chr21	10272026	G	C	DP=606;SS=1;SSC=2;GPV=0;SPV=0.62409	GT:GQ:DP:AD:ADF:ADR	1/1:.:303:5,293:5,137:0,156	1/1:.:303:5,293:5,137:0,156	RefAvgRL;VarMapQual;VarMMQS;VarAvgRL;MMQSdiff
chr21	10272028	A	G	DP=580;SS=1;SSC=2;GPV=9.5389e-25;SPV=0.54893	GT:GQ:DP:AD:ADF:ADR	0/1:.:290:252,38:129,17:123,21	0/1:.:290:252,38:129,17:123,21	RefMapQual;RefMMQS;RefAvgRL;VarMapQual;VarMMQS;VarAvgRL
chr21	10272049	T	G	DP=290;SS=1;SSC=2;GPV=0;SPV=0.5675	GT:GQ:DP:AD:ADF:ADR	1/1:.:145:20,125:14,70:6,55	1/1:.:145:20,125:14,70:6,55	RefMMQS;RefAvgRL;VarMapQual;VarMMQS;MMQSdiff
chr21	10272063	C	G	DP=54;SS=1;SSC=1;GPV=2.5328e-18;SPV=0.65025	GT:GQ:DP:AD:ADF:ADR	1/1:.:27:4,19:4,12:0,7	0/1:.:27:4,19:4,12:0,7	VarMapQual;VarMMQS;MMQSdiff
chr21	10272064	C	T	DP=54;SS=1;SSC=1;GPV=1.3602e-22;SPV=0.64801	GT:GQ:DP:AD:ADF:ADR	1/1:.:27:4,23:4,16:0,7	1/1:.:27:4,23:4,16:0,7	VarMapQual;VarMMQS;MMQSdiff
chr21	10272082	A	T	DP=28;SS=1;SSC=1;GPV=3.9563e-09;SPV=0.66119	GT:GQ:DP:AD:ADF:ADR	0/1:.:14:4,10:0,7:4,3	0/1:.:14:4,10:0,7:4,3	VarMapQual;VarMMQS;MMQSdiff
chr21	10272172	C	G	DP=30;SS=1;SSC=1;GPV=8.3837e-06;SPV=0.64238	GT:GQ:DP:AD:ADF:ADR	0/1:.:15:8,7:5,3:3,4	0/1:.:15:8,7:5,3:3,4	RefMMQS;RefAvgRL;VarMapQual;VarMMQS;VarAvgRL;MMQSdiff
chr21	10272176	A	T	DP=30;SS=1;SSC=1;GPV=5.5261e-11;SPV=0.70348	GT:GQ:DP:AD:ADF:ADR	1/1:.:15:2,11:1,7:1,4	1/1:.:15:2,11:1,7:1,4	RefMMQS;VarMapQual;VarMMQS;VarAvgRL;ReadLenDiff
chr21	10272183	T	C	DP=42;SS=1;SSC=2;GPV=1.6656e-05;SPV=0.62789	GT:GQ:DP:AD:ADF:ADR	0/1:.:21:14,7:11,3:3,4	0/1:.:21:14,7:11,3:3,4	RefMMQS;RefAvgRL;VarMapQual;VarMMQS;VarAvgRL;MMQSdiff
chr21	10272186	C	T	DP=42;SS=1;SSC=1;GPV=5.6346e-22;SPV=0.7561	GT:GQ:DP:AD:ADF:ADR	1/1:.:21:1,20:0,14:1,6	1/1:.:21:1,20:0,14:1,6	VarMMQS;VarAvgRL
chr21	10272190	A	T	DP=68;SS=1;SSC=1;GPV=0.0031411;SPV=0.64548	GT:GQ:DP:AD:ADF:ADR	0/1:.:34:30,4:18,3:12,1	0/1:.:34:30,4:18,3:12,1	RefMMQS;RefAvgRL;VarMMQS;VarAvgRL;MinMMQSdiff
chr21	10272192	T	C	DP=70;SS=1;SSC=1;GPV=0.0031618;SPV=0.6452	GT:GQ:DP:AD:ADF:ADR	0/1:.:35:31,4:19,2:12,2	0/1:.:35:31,4:19,2:12,2	RefMapQual;RefMMQS;RefAvgRL;VarMMQS;VarAvgRL;MinMMQSdiff
chr21	10272210	G	A	DP=78;SS=1;SSC=1;GPV=0.0032347;SPV=0.64427	GT:GQ:DP:AD:ADF:ADR	0/1:.:39:35,4:23,2:12,2	0/1:.:39:35,4:23,2:12,2	RefMapQual;RefMMQS;RefAvgRL;VarMMQS;VarAvgRL;MinMMQSdiff
chr21	10272233	C	A	DP=68;SS=1;SSC=2;GPV=8.0329e-19;SPV=0.6028	GT:GQ:DP:AD:ADF:ADR	0/1:.:34:11,22:10,13:1,9	0/1:.:34:11,22:10,13:1,9	VarMapQual;VarMMQS;VarAvgRL;MMQSdiff;ReadLenDiff
chr21	10272234	G	A	DP=68;SS=1;SSC=2;GPV=4.8474e-20;SPV=0.60535	GT:GQ:DP:AD:ADF:ADR	0/1:.:34:10,23:10,14:0,9	0/1:.:34:10,23:10,14:0,9	VarMapQual;VarMMQS;VarAvgRL;MMQSdiff;ReadLenDiff
chr21	10272237	G	T	DP=68;SS=1;SSC=2;GPV=8.959e-20;SPV=0.60207	GT:GQ:DP:AD:ADF:ADR	0/1:.:34:11,23:10,14:1,9	0/1:.:34:11,23:10,14:1,9	VarMapQual;VarMMQS;VarAvgRL;MMQSdiff;ReadLenDiff
chr21	10272253	A	G	DP=30;SS=1;SSC=1;GPV=0.00039851;SPV=0.65007	GT:GQ:DP:AD:ADF:ADR	0/1:.:15:10,5:9,5:1,0	0/1:.:15:10,5:9,5:1,0	Strand;VarMapQual;VarMMQS;VarAvgRL;MMQSdiff;ReadLenDiff
chr21	10272256	T	A	DP=30;SS=1;SSC=1;GPV=6.1809e-05;SPV=0.64481	GT:GQ:DP:AD:ADF:ADR	0/1:.:15:9,6:9,5:0,1	0/1:.:15:9,6:9,5:0,1	VarMapQual;VarMMQS;VarAvgRL;MMQSdiff;ReadLenDiff
chr21	10272258	A	C	DP=30;SS=1;SSC=1;GPV=6.1809e-05;SPV=0.64481	GT:GQ:DP:AD:ADF:ADR	0/1:.:15:9,6:9,5:0,1	0/1:.:15:9,6:9,5:0,1	VarMapQual;VarMMQS;VarAvgRL;MMQSdiff;ReadLenDiff
chr21	10272268	G	A	DP=26;SS=1;SSC=1;GPV=0.002076;SPV=0.66362	GT:GQ:DP:AD:ADF:ADR	0/1:.:13:9,4:9,4:0,0	0/1:.:13:9,4:9,4:0,0	VarMMQS;VarAvgRL;MMQSdiff;ReadLenDiff
chr21	10272309	T	A	DP=50;SS=1;SSC=2;GPV=1.7754e-11;SPV=0.61193	GT:GQ:DP:AD:ADF:ADR	0/1:.:25:11,14:10,14:1,0	0/1:.:25:11,14:10,14:1,0	Strand;VarMapQual;VarMMQS;VarAvgRL;MMQSdiff;ReadLenDiff
chr21	10272321	A	C	DP=84;SS=1;SSC=2;GPV=2.6717e-25;SPV=0.5957	GT:GQ:DP:AD:ADF:ADR	0/1:.:42:12,29:11,29:1,0	0/1:.:42:12,29:11,29:1,0	Strand;VarMapQual;VarMMQS;VarAvgRL;MMQSdiff;ReadLenDiff
chr21	10272398	C	G	DP=612;SS=1;SSC=1;GPV=0;SPV=0.65702	GT:GQ:DP:AD:ADF:ADR	1/1:.:306:3,302:1,225:2,77	1/1:.:306:3,302:1,225:2,77	VarMMQS;MMQSdiff
chr21	10272410	A	T	DP=656;SS=1;SSC=1;GPV=0;SPV=0.63756	GT:GQ:DP:AD:ADF:ADR	1/1:.:328:4,324:1,228:3,96	1/1:.:328:4,324:1,228:3,96	VarMMQS;MMQSdiff
chr21	10272413	A	G	DP=664;SS=1;SSC=2;GPV=0;SPV=0.58554	GT:GQ:DP:AD:ADF:ADR	1/1:.:332:11,318:4,226:7,92	1/1:.:332:11,318:4,226:7,92	RefMMQS;VarMMQS;MMQSdiff
chr21	10272417	T	C	DP=674;SS=1;SSC=2;GPV=0;SPV=0.60586	GT:GQ:DP:AD:ADF:ADR	1/1:.:337:7,324:2,223:5,101	1/1:.:337:7,324:2,223:5,101	RefMMQS;VarMMQS;MMQSdiff
chr21	10272428	G	A	DP=782;SS=1;SSC=1;GPV=0;SPV=0.63768	GT:GQ:DP:AD:ADF:ADR	1/1:.:391:4,284:1,183:3,101	0/1:.:391:4,284:1,183:3,101	VarMMQS;MMQSdiff
chr21	10272441	C	A	DP=810;SS=1;SSC=2;GPV=0;SPV=0.61364	GT:GQ:DP:AD:ADF:ADR	1/1:.:405:6,398:1,258:5,140	1/1:.:405:6,398:1,258:5,140	VarMMQS;MMQSdiff
chr21	10272457	C	T	DP=750;SS=1;SSC=1;GPV=0;SPV=0.63746	GT:GQ:DP:AD:ADF:ADR	1/1:.:375:4,368:1,220:3,148	1/1:.:375:4,368:1,220:3,148	VarMMQS;MMQSdiff
chr21	10272460	T	C	DP=782;SS=1;SSC=2;GPV=0;SPV=0.53135	GT:GQ:DP:AD:ADF:ADR	0/1:.:391:114,277:75,153:39,124	0/1:.:391:114,277:75,153:39,124	RefMMQS;VarMMQS;MMQSdiff
chr21	10272464	G	C	DP=808;SS=1;SSC=2;GPV=0;SPV=0.62382	GT:GQ:DP:AD:ADF:ADR	1/1:.:404:5,397:1,233:4,164	1/1:.:404:5,397:1,233:4,164	VarMMQS;MMQSdiff
chr21	10272471	A	C	DP=842;SS=1;SSC=1;GPV=0;SPV=0.68795	GT:GQ:DP:AD:ADF:ADR	1/1:.:421:2,419:2,236:0,183	1/1:.:421:2,419:2,236:0,183	RefMMQS;VarMMQS;MMQSdiff
chr21	10272477	A	G	DP=852;SS=1;SSC=1;GPV=0;SPV=0.75029	GT:GQ:DP:AD:ADF:ADR	1/1:.:426:1,425:0,240:1,185	1/1:.:426:1,425:0,240:1,185	VarMMQS
chr21	10272484	C	T	DP=876;SS=1;SSC=2;GPV=0;SPV=0.52887	GT:GQ:DP:AD:ADF:ADR	0/1:.:438:141,294:89,149:52,145	0/1:.:438:141,294:89,149:52,145	RefMMQS;RefAvgRL;VarMMQS;MMQSdiff
chr21	10272509	A	G	DP=100;SS=1;SSC=2;GPV=1.9573e-12;SPV=0.58349	GT:GQ:DP:AD:ADF:ADR	0/1:.:50:33,17:25,4:8,13	0/1:.:50:33,17:25,4:8,13	RefReadPos;RefMMQS;VarReadPos;VarMMQS;MMQSdiff
chr21	10272575	A	T	DP=214;SS=1;SSC=1;GPV=0;SPV=0.68927	GT:GQ:DP:AD:ADF:ADR	1/1:.:107:2,105:0,11:2,94	1/1:.:107:2,105:0,11:2,94	RefMapQual;RefAvgRL;RefDist3;VarAvgRL;VarDist3
chr21	10273361	A	G	DP=44;SS=1;SSC=0;GPV=3.8097e-26;SPV=1	GT:GQ:DP:AD:ADF:ADR	1/1:.:22:0,22:0,13:0,9	1/1:.:22:0,22:0,13:0,9	VarAvgRL
chr21	10273458	A	G	DP=36;SS=1;SSC=1;GPV=0.0025282;SPV=0.65472	GT:GQ:DP:AD:ADF:ADR	0/1:.:18:14,4:11,1:3,3	0/1:.:18:14,4:11,1:3,3	RefMapQual;RefAvgRL;VarAvgRL;VarDist3
chr21	10273969	T	G	DP=246;SS=1;SSC=1;GPV=0;SPV=0.68905	GT:GQ:DP:AD:ADF:ADR	1/1:.:123:2,120:2,111:0,9	1/1:.:123:2,120:2,111:0,9	RefMapQual;RefMMQS;VarMapQual;VarMMQS;VarAvgRL;MinMMQSdiff
chr21	10273977	A	T	DP=430;SS=1;SSC=2;GPV=0;SPV=0.5708	GT:GQ:DP:AD:ADF:ADR	1/1:.:215:17,196:16,183:1,13	1/1:.:215:17,196:16,183:1,13	RefMapQual;RefMMQS;RefAvgRL;VarMapQual;VarMMQS;MMQSdiff
chr21	10273996	A	G	DP=734;SS=1;SSC=2;GPV=0;SPV=0.59929	GT:GQ:DP:AD:ADF:ADR	1/1:.:367:8,355:8,338:0,17	1/1:.:367:8,355:8,338:0,17	RefMapQual;RefMMQS;RefAvgRL;VarMapQual;VarMMQS;MMQSdiff
chr21	10274008	A	G	DP=774;SS=1;SSC=2;GPV=0;SPV=0.56437	GT:GQ:DP:AD:ADF:ADR	1/1:.:387:20,367:19,345:1,22	1/1:.:387:20,367:19,345:1,22	RefMMQS;RefAvgRL;VarMapQual;VarMMQS;MMQSdiff
chr21	10274013	A	C	DP=772;SS=1;SSC=2;GPV=0;SPV=0.54012	GT:GQ:DP:AD:ADF:ADR	1/1:.:386:58,325:55,306:3,19	1/1:.:386:58,325:55,306:3,19	RefMapQual;RefMMQS;RefAvgRL;VarMapQual;VarMMQS;MMQSdiff
chr21	10274020	T	C	DP=758;SS=1;SSC=2;GPV=0;SPV=0.53996	GT:GQ:DP:AD:ADF:ADR	1/1:.:379:59,312:57,293:2,19	1/1:.:379:59,312:57,293:2,19	RefMapQual;RefMMQS;RefAvgRL;VarMapQual;VarMMQS;MMQSdiff
chr21	10274042	T	C	DP=748;SS=1;SSC=2;GPV=0;SPV=0.53866	GT:GQ:DP:AD:ADF:ADR	1/1:.:374:64,309:62,288:2,21	1/1:.:374:64,309:62,288:2,21	RefMapQual;RefMMQS;RefAvgRL;VarMapQual;VarMMQS;MMQSdiff
chr21	10274055	A	T	DP=710;SS=1;SSC=2;GPV=0;SPV=0.53911	GT:GQ:DP:AD:ADF:ADR	1/1:.:355:63,292:60,274:3,18	1/1:.:355:63,292:60,274:3,18	RefMapQual;RefMMQS;VarMapQual;VarMMQS;MMQSdiff
chr21	10274071	A	C	DP=28;SS=1;SSC=1;GPV=6.911e-06;SPV=0.6468	GT:GQ:DP:AD:ADF:ADR	0/1:.:14:7,7:6,4:1,3	0/1:.:14:7,7:6,4:1,3	RefMMQS;RefAvgRL;VarMapQual;VarMMQS;MMQSdiff
chr21	10274075	A	T	DP=16;SS=1;SSC=0;GPV=1.6637e-09;SPV=1	GT:GQ:DP:AD:ADF:ADR	1/1:.:8:0,8:0,2:0,6	1/1:.:8:0,8:0,2:0,6	VarMapQual;VarMMQS
chr21	10274076	A	G	DP=16;SS=1;SSC=0;GPV=2.4927e-08;SPV=1	GT:GQ:DP:AD:ADF:ADR	1/1:.:8:0,7:0,2:0,5	1/1:.:8:0,7:0,2:0,5	VarMapQual;VarMMQS
chr21	10274077	T	G	DP=16;SS=1;SSC=0;GPV=1.6637e-09;SPV=1	GT:GQ:DP:AD:ADF:ADR	1/1:.:8:0,8:0,2:0,6	1/1:.:8:0,8:0,2:0,6	VarMapQual;VarMMQS
chr21	10274080	A	C	DP=16;SS=1;SSC=0;GPV=1.6637e-09;SPV=1	GT:GQ:DP:AD:ADF:ADR	1/1:.:8:0,8:0,2:0,6	1/1:.:8:0,8:0,2:0,6	VarMapQual;VarMMQS
chr21	10274081	C	T	DP=26;SS=1;SSC=0;GPV=2.0165e-15;SPV=1	GT:GQ:DP:AD:ADF:ADR	1/1:.:13:0,13:0,2:0,11	1/1:.:13:0,13:0,2:0,11	VarMapQual;VarMMQS
chr21	10274090	C	G	DP=106;SS=1;SSC=1;GPV=0;SPV=0.69143	GT:GQ:DP:AD:ADF:ADR	1/1:.:53:2,47:1,25:1,22	1/1:.:53:2,47:1,25:1,22	RefMapQual;RefReadPos;RefMMQS;VarMapQual;VarMMQS;MMQSdiff
chr21	10274091	G	C	DP=158;SS=1;SSC=1;GPV=0;SPV=0.65933	GT:GQ:DP:AD:ADF:ADR	1/1:.:79:3,75:3,47:0,28	1/1:.:79:3,75:3,47:0,28	RefMMQS;VarMapQual;VarMMQS;MMQSdiff
chr21	10274102	C	T	DP=1406;SS=1;SSC=1;GPV=0;SPV=0.75018	GT:GQ:DP:AD:ADF:ADR	1/1:.:703:1,702:0,305:1,397	1/1:.:703:1,702:0,305:1,397	VarMapQual;VarMMQS
chr21	10274105	A	T	DP=1780;SS=1;SSC=2;GPV=0;SPV=0.57063	GT:GQ:DP:AD:ADF:ADR	1/1:.:890:16,846:14,452:2,394	1/1:.:890:16,846:14,452:2,394	RefMMQS;VarMapQual;VarMMQS;MMQSdiff
chr21	10274140	T	C	DP=2794;SS=1;SSC=0;GPV=0;SPV=1	GT:GQ:DP:AD:ADF:ADR	1/1:.:1397:0,1310:0,648:0,662	1/1:.:1397:0,1310:0,648:0,662	VarMapQual;VarMMQS
chr21	10274147	T	A	DP=2724;SS=1;SSC=2;GPV=0;SPV=0.5233	GT:GQ:DP:AD:ADF:ADR	1/1:.:1362:167,1186:82,596:85,590	1/1:.:1362:167,1186:82,596:85,590	RefMapQual;RefMMQS;VarMapQual;VarMMQS;MMQSdiff
chr21	10274149	G	C	DP=2740;SS=1;SSC=1;GPV=0;SPV=0.68764	GT:GQ:DP:AD:ADF:ADR	1/1:.:1370:2,1364:2,682:0,682	1/1:.:1370:2,1364:2,682:0,682	RefMapQual;RefMMQS;VarMapQual;VarMMQS;MinMMQSdiff
chr21	10274177	T	C	DP=2576;SS=1;SSC=2;GPV=0;SPV=0.5985	GT:GQ:DP:AD:ADF:ADR	1/1:.:1288:8,1279:5,600:3,679	1/1:.:1288:8,1279:5,600:3,679	RefMapQual;RefMMQS;VarMapQual;VarMMQS;MMQSdiff
chr21	10274180	G	A	DP=2562;SS=1;SSC=2;GPV=0;SPV=0.52328	GT:GQ:DP:AD:ADF:ADR	1/1:.:1281:169,1105:65,518:104,587	1/1:.:1281:169,1105:65,518:104,587	RefMapQual;RefMMQS;VarMapQual;VarMMQS;MMQSdiff
chr21	10274188	A	G	DP=2564;SS=1;SSC=2;GPV=0;SPV=0.52349	GT:GQ:DP:AD:ADF:ADR	1/1:.:1282:166,1088:64,505:102,583	1/1:.:1282:166,1088:64,505:102,583	RefMapQual;RefMMQS;VarMapQual;VarMMQS;MMQSdiff
chr21	10274197	C	T	DP=2440;SS=1;SSC=1;GPV=0;SPV=0.68766	GT:GQ:DP:AD:ADF:ADR	1/1:.:1220:2,1204:0,552:2,652	1/1:.:1220:2,1204:0,552:2,652	RefMapQual;RefAvgRL;VarMapQual;VarMMQS;MMQSdiff
chr21	10274201	G	C	DP=2432;SS=1;SSC=2;GPV=0;SPV=0.52379	GT:GQ:DP:AD:ADF:ADR	1/1:.:1216:162,1050:63,496:99,554	1/1:.:1216:162,1050:63,496:99,554	RefMapQual;RefMMQS;VarMapQual;VarMMQS;MMQSdiff
chr21	10274210	T	G	DP=2192;SS=1;SSC=2;GPV=0;SPV=0.6131	GT:GQ:DP:AD:ADF:ADR	1/1:.:1096:6,1088:2,490:4,598	1/1:.:1096:6,1088:2,490:4,598	RefMapQual;RefMMQS;VarMapQual;VarMMQS;MMQSdiff
chr21	10274211	G	A	DP=2186;SS=1;SSC=2;GPV=0;SPV=0.52567	GT:GQ:DP:AD:ADF:ADR	1/1:.:1093:138,954:52,452:86,502	1/1:.:1093:138,954:52,452:86,502	RefMapQual;RefMMQS;VarMapQual;VarMMQS;MMQSdiff
chr21	10274227	A	T	DP=1542;SS=1;SSC=2;GPV=0;SPV=0.5987	GT:GQ:DP:AD:ADF:ADR	1/1:.:771:8,763:7,327:1,436	1/1:.:771:8,763:7,327:1,436	RefMMQS;RefDist3;VarMapQual;VarMMQS;MMQSdiff
chr21	10274230	T	C	DP=1306;SS=1;SSC=2;GPV=0;SPV=0.53398	GT:GQ:DP:AD:ADF:ADR	1/1:.:653:78,575:25,319:53,256	1/1:.:653:78,575:25,319:53,256	RefMapQual;RefMMQS;VarMapQual;VarMMQS;MMQSdiff
chr21	10274235	G	A	DP=1124;SS=1;SSC=1;GPV=0;SPV=0.68784	GT:GQ:DP:AD:ADF:ADR	1/1:.:562:2,555:0,289:2,266	1/1:.:562:2,555:0,289:2,266	RefMMQS;VarMapQual;VarMMQS;MMQSdiff
chr21	10274245	G	A	DP=556;SS=1;SSC=1;GPV=0;SPV=0.63771	GT:GQ:DP:AD:ADF:ADR	1/1:.:278:4,274:3,102:1,172	1/1:.:278:4,274:3,102:1,172	RefMMQS;VarMapQual;VarMMQS;MMQSdiff
chr21	10274246	C	G	DP=550;SS=1;SSC=2;GPV=0;SPV=0.55284	GT:GQ:DP:AD:ADF:ADR	1/1:.:275:32,243:9,95:23,148	1/1:.:275:32,243:9,95:23,148	RefMapQual;RefMMQS;VarMapQual;VarMMQS;MMQSdiff
chr21	10274263	G	T	DP=234;SS=1;SSC=2;GPV=0;SPV=0.55417	GT:GQ:DP:AD:ADF:ADR	0/1:.:117:42,75:16,29:26,46	0/1:.:117:42,75:16,29:26,46	RefMapQual;RefMMQS;VarMapQual;VarMMQS;MMQSdiff
chr21	10274267	C	T	DP=120;SS=1;SSC=1;GPV=0;SPV=0.7521	GT:GQ:DP:AD:ADF:ADR	1/1:.:60:1,59:0,28:1,31	1/1:.:60:1,59:0,28:1,31	RefAvgRL;VarMapQual;VarMMQS;MMQSdiff
chr21	10324414	T	G	DP=26;SS=1;SSC=1;GPV=1.8273e-09;SPV=0.67764	GT:GQ:DP:AD:ADF:ADR	1/1:.:13:3,10:0,1:3,9	1/1:.:13:3,10:0,1:3,9	RefMapQual;VarMapQual;VarAvgRL;MMQSdiff;ReadLenDiff
chr21	10324416	C	A	DP=16;SS=1;SSC=1;GPV=0.00012413;SPV=0.6958	GT:GQ:DP:AD:ADF:ADR	0/1:.:8:3,5:0,0:3,5	0/1:.:8:3,5:0,0:3,5	RefMapQual;Strand;VarMapQual;VarMMQS;VarAvgRL;MMQSdiff;ReadLenDiff
chr21	10324476	A	G	DP=22;SS=1;SSC=1;GPV=1.7905e-07;SPV=0.68244	GT:GQ:DP:AD:ADF:ADR	0/1:.:11:3,8:0,0:3,8	0/1:.:11:3,8:0,0:3,8	RefMapQual;RefReadPos;Strand;VarMapQual;VarMMQS;VarAvgRL;MMQSdiff;ReadLenDiff
chr21	10324497	T	C	DP=20;SS=1;SSC=1;GPV=0.010098;SPV=0.68576	GT:GQ:DP:AD:ADF:ADR	0/1:.:10:7,3:0,0:7,3	0/1:.:10:7,3:0,0:7,3	RefMapQual;RefAvgRL;VarCount;VarMapQual;VarMMQS;VarAvgRL;MMQSdiff
chr21	10324498	A	G	DP=16;SS=1;SSC=1;GPV=8.0605e-06;SPV=0.71538	GT:GQ:DP:AD:ADF:ADR	1/1:.:8:2,6:0,0:2,6	1/1:.:8:2,6:0,0:2,6	RefMapQual;RefMMQS;RefAvgRL;Strand;VarMapQual;VarMMQS;VarAvgRL;MinMMQSdiff;ReadLenDiff
chr21	10324510	T	C	DP=16;SS=1;SSC=1;GPV=0.00012413;SPV=0.6958	GT:GQ:DP:AD:ADF:ADR	0/1:.:8:3,5:0,0:3,5	0/1:.:8:3,5:0,0:3,5	RefMapQual;RefMMQS;RefAvgRL;Strand;VarMapQual;VarMMQS;VarAvgRL;MinMMQSdiff;ReadLenDiff
chr21	10324648	G	T	DP=16;SS=1;SSC=0;GPV=1.6637e-09;SPV=1	GT:GQ:DP:AD:ADF:ADR	1/1:.:8:0,8:0,0:0,8	1/1:.:8:0,8:0,0:0,8	Strand;VarMapQual;VarMMQS;VarAvgRL
chr21	10324651	A	G	DP=16;SS=1;SSC=1;GPV=0.00012413;SPV=0.6958	GT:GQ:DP:AD:ADF:ADR	0/1:.:8:3,5:0,0:3,5	0/1:.:8:3,5:0,0:3,5	RefMapQual;RefAvgRL;Strand;VarMapQual;VarMMQS;VarAvgRL;MMQSdiff
chr21	10325560	G	A	DP=104;SS=1;SSC=2;GPV=5.6949e-14;SPV=0.58059	GT:GQ:DP:AD:ADF:ADR	0/1:.:52:33,19:31,16:2,3	0/1:.:52:33,19:31,16:2,3	RefMMQS;RefAvgRL;VarMapQual;VarMMQS;VarAvgRL;ReadLenDiff
chr21	10325567	T	C	DP=74;SS=1;SSC=2;GPV=9.1886e-27;SPV=0.61081	GT:GQ:DP:AD:ADF:ADR	1/1:.:37:8,29:7,28:1,1	1/1:.:37:8,29:7,28:1,1	VarMapQual;VarMMQS;VarAvgRL;MMQSdiff;ReadLenDiff
chr21	10325573	T	G	DP=92;SS=1;SSC=2;GPV=2.7754e-24;SPV=0.58703	GT:GQ:DP:AD:ADF:ADR	0/1:.:46:16,29:15,28:1,1	0/1:.:46:16,29:15,28:1,1	VarMapQual;VarMMQS;VarAvgRL;MMQSdiff;ReadLenDiff
chr21	10325580	C	G	DP=90;SS=1;SSC=2;GPV=3.2684e-19;SPV=0.58586	GT:GQ:DP:AD:ADF:ADR	0/1:.:45:19,24:18,23:1,1	0/1:.:45:19,24:18,23:1,1	VarMapQual;VarMMQS;VarAvgRL;MMQSdiff;ReadLenDiff
chr21	10325584	A	G	DP=88;SS=1;SSC=2;GPV=3.4842e-05;SPV=0.61415	GT:GQ:DP:AD:ADF:ADR	0/1:.:44:37,7:35,7:2,0	0/1:.:44:37,7:35,7:2,0	RefMMQS;Strand;VarMapQual;VarMMQS;VarAvgRL;MMQSdiff;ReadLenDiff
chr21	10325587	G	A	DP=86;SS=1;SSC=2;GPV=3.2684e-19;SPV=0.58586	GT:GQ:DP:AD:ADF:ADR	0/1:.:43:19,24:18,23:1,1	0/1:.:43:19,24:18,23:1,1	VarMapQual;VarMMQS;VarAvgRL;MMQSdiff;ReadLenDiff
chr21	10325600	G	C	DP=102;SS=1;SSC=2;GPV=3.3683e-22;SPV=0.5788	GT:GQ:DP:AD:ADF:ADR	0/1:.:51:23,28:22,28:1,0	0/1:.:51:23,28:22,28:1,0	Strand;VarMMQS;VarAvgRL;MMQSdiff
chr21	10325603	G	T	DP=102;SS=1;SSC=2;GPV=1.3483e-27;SPV=0.58198	GT:GQ:DP:AD:ADF:ADR	0/1:.:51:18,33:17,33:1,0	0/1:.:51:18,33:17,33:1,0	Strand;VarMMQS;VarAvgRL;MMQSdiff;ReadLenDiff
chr21	10325615	A	C	DP=82;SS=1;SSC=2;GPV=1.8496e-17;SPV=0.58754	GT:GQ:DP:AD:ADF:ADR	0/1:.:41:19,22:18,22:1,0	0/1:.:41:19,22:18,22:1,0	Strand;VarMMQS;VarAvgRL;MMQSdiff;ReadLenDiff
chr21	10325616	C	T	DP=80;SS=1;SSC=2;GPV=2.7419e-13;SPV=0.59439	GT:GQ:DP:AD:ADF:ADR	0/1:.:40:18,17:17,17:1,0	0/1:.:40:18,17:17,17:1,0	Strand;VarMMQS;VarAvgRL;MMQSdiff;ReadLenDiff
chr21	10325618	T	C	DP=82;SS=1;SSC=2;GPV=1.8211e-18;SPV=0.58795	GT:GQ:DP:AD:ADF:ADR	0/1:.:41:18,23:17,23:1,0	0/1:.:41:18,23:17,23:1,0	Strand;VarMMQS;MMQSdiff;ReadLenDiff
chr21	10325620	A	G	DP=82;SS=1;SSC=2;GPV=1.662e-19;SPV=0.58858	GT:GQ:DP:AD:ADF:ADR	0/1:.:41:17,24:16,23:1,1	0/1:.:41:17,24:16,23:1,1	VarMMQS;MMQSdiff;ReadLenDiff
chr21	10325633	C	A	DP=274;SS=1;SSC=2;GPV=0;SPV=0.5878	GT:GQ:DP:AD:ADF:ADR	1/1:.:137:11,122:10,109:1,13	1/1:.:137:11,122:10,109:1,13	VarMapQual;VarMMQS;MMQSdiff
chr21	10325646	G	C	DP=442;SS=1;SSC=2;GPV=0;SPV=0.55962	GT:GQ:DP:AD:ADF:ADR	1/1:.:221:25,195:19,165:6,30	1/1:.:221:25,195:19,165:6,30	VarMapQual;VarMMQS;MMQSdiff
chr21	10325689	G	A	DP=474;SS=1;SSC=2;GPV=0;SPV=0.56044	GT:GQ:DP:AD:ADF:ADR	1/1:.:237:24,212:14,179:10,33	1/1:.:237:24,212:14,179:10,33	VarMapQual;VarMMQS;MMQSdiff
chr21	10325705	C	T	DP=574;SS=1;SSC=2;GPV=0;SPV=0.55588	GT:GQ:DP:AD:ADF:ADR	1/1:.:287:28,258:13,230:15,28	1/1:.:287:28,258:13,230:15,28	VarMapQual;VarMMQS;MMQSdiff
chr21	10325710	G	A	DP=592;SS=1;SSC=2;GPV=0;SPV=0.57194	GT:GQ:DP:AD:ADF:ADR	1/1:.:296:16,280:3,245:13,35	1/1:.:296:16,280:3,245:13,35	VarMMQS;MMQSdiff
chr21	10325723	T	G	DP=624;SS=1;SSC=2;GPV=0;SPV=0.55854	GT:GQ:DP:AD:ADF:ADR	1/1:.:312:25,286:8,241:17,45	1/1:.:312:25,286:8,241:17,45	RefMMQS;VarMMQS;MMQSdiff
chr21	10325725	G	T	DP=632;SS=1;SSC=2;GPV=0;SPV=0.56803	GT:GQ:DP:AD:ADF:ADR	1/1:.:316:18,292:1,246:17,46	1/1:.:316:18,292:1,246:17,46	VarMMQS;MMQSdiff
chr21	10325735	A	T	DP=696;SS=1;SSC=2;GPV=0;SPV=0.56457	GT:GQ:DP:AD:ADF:ADR	1/1:.:348:20,328:1,268:19,60	1/1:.:348:20,328:1,268:19,60	VarMMQS;MMQSdiff
chr21	10325741	G	C	DP=746;SS=1;SSC=2;GPV=0;SPV=0.56301	GT:GQ:DP:AD:ADF:ADR	1/1:.:373:21,348:3,269:18,79	1/1:.:373:21,348:3,269:18,79	RefMMQS;VarMMQS;MMQSdiff
chr21	10325743	C	T	DP=750;SS=1;SSC=2;GPV=0;SPV=0.54992	GT:GQ:DP:AD:ADF:ADR	1/1:.:375:35,337:9,263:26,74	1/1:.:375:35,337:9,263:26,74	RefMMQS;VarMMQS;MMQSdiff
chr21	10325776	C	T	DP=1592;SS=1;SSC=2;GPV=0;SPV=0.57292	GT:GQ:DP:AD:ADF:ADR	1/1:.:796:15,781:2,490:13,291	1/1:.:796:15,781:2,490:13,291	RefMMQS;VarMMQS;MMQSdiff
chr21	10325791	T	C	DP=1828;SS=1;SSC=2;GPV=0;SPV=0.59862	GT:GQ:DP:AD:ADF:ADR	1/1:.:914:8,905:1,501:7,404	1/1:.:914:8,905:1,501:7,404	RefMMQS;VarMMQS;MMQSdiff
chr21	10325797	T	C	DP=1948;SS=1;SSC=2;GPV=0;SPV=0.61314	GT:GQ:DP:AD:ADF:ADR	1/1:.:974:6,963:0,522:6,441	1/1:.:974:6,963:0,522:6,441	VarMMQS;MMQSdiff
chr21	10325807	G	A	DP=2130;SS=1;SSC=2;GPV=0;SPV=0.59313	GT:GQ:DP:AD:ADF:ADR	1/1:.:1065:9,1056:3,568:6,488	1/1:.:1065:9,1056:3,568:6,488	RefMMQS;VarMMQS;MMQSdiff
chr21	10325810	A	T	DP=2206;SS=1;SSC=2;GPV=0;SPV=0.62333	GT:GQ:DP:AD:ADF:ADR	1/1:.:1103:5,1095:0,587:5,508	1/1:.:1103:5,1095:0,587:5,508	VarMMQS;MMQSdiff
chr21	10325858	G	A	DP=1704;SS=1;SSC=1;GPV=0;SPV=0.68772	GT:GQ:DP:AD:ADF:ADR	1/1:.:852:2,841:1,281:1,560	1/1:.:852:2,841:1,281:1,560	VarMMQS;MMQSdiff
chr21	10325887	A	C	DP=426;SS=1;SSC=2;GPV=0;SPV=0.58304	GT:GQ:DP:AD:ADF:ADR	1/1:.:213:12,194:9,49:3,145	1/1:.:213:12,194:9,49:3,145	RefMMQS;RefAvgRL;VarMapQual;VarMMQS;MMQSdiff
chr21	10325933	A	C	DP=164;SS=1;SSC=2;GPV=0;SPV=0.57797	GT:GQ:DP:AD:ADF:ADR	1/1:.:82:16,66:7,15:9,51	1/1:.:82:16,66:7,15:9,51	VarMapQual;VarMMQS;VarAvgRL;MMQSdiff
chr21	10325936	T	C	DP=150;SS=1;SSC=2;GPV=0;SPV=0.5879	GT:GQ:DP:AD:ADF:ADR	1/1:.:75:12,63:7,15:5,48	1/1:.:75:12,63:7,15:5,48	VarMapQual;VarMMQS;VarAvgRL;MMQSdiff
chr21	10325983	A	T	DP=54;SS=1;SSC=2;GPV=2.3694e-14;SPV=0.61072	GT:GQ:DP:AD:ADF:ADR	0/1:.:27:10,17:8,3:2,14	0/1:.:27:10,17:8,3:2,14	VarMapQual;VarMMQS;VarAvgRL;MMQSdiff;ReadLenDiff
chr21	10325994	T	C	DP=22;SS=1;SSC=0;GPV=4.7526e-13;SPV=1	GT:GQ:DP:AD:ADF:ADR	1/1:.:11:0,11:0,6:0,5	1/1:.:11:0,11:0,6:0,5	PASS
chr21	10326144	C	A	DP=16;SS=1;SSC=1;GPV=8.0605e-06;SPV=0.71538	GT:GQ:DP:AD:ADF:ADR	1/1:.:8:2,6:2,6:0,0	1/1:.:8:2,6:2,6:0,0	Strand;VarMMQS;MMQSdiff
chr21	10326155	C	T	DP=16;SS=1;SSC=1;GPV=0.00012413;SPV=0.6958	GT:GQ:DP:AD:ADF:ADR	0/1:.:8:3,5:3,5:0,0	0/1:.:8:3,5:3,5:0,0	RefMMQS;Strand;VarMMQS;MMQSdiff
chr21	10326186	C	T	DP=46;SS=1;SSC=2;GPV=4.7997e-07;SPV=0.61845	GT:GQ:DP:AD:ADF:ADR	0/1:.:23:14,9:11,5:3,4	0/1:.:23:14,9:11,5:3,4	VarMapQual;VarMMQS;MMQSdiff
chr21	10326189	A	G	DP=54;SS=1;SSC=2;GPV=2.7171e-10;SPV=0.60715	GT:GQ:DP:AD:ADF:ADR	0/1:.:27:14,13:11,8:3,5	0/1:.:27:14,13:11,8:3,5	VarMapQual;VarMMQS;MMQSdiff
chr21	10326217	C	G	DP=264;SS=1;SSC=2;GPV=0;SPV=0.57671	GT:GQ:DP:AD:ADF:ADR	1/1:.:132:15,117:11,77:4,40	1/1:.:132:15,117:11,77:4,40	VarMapQual;VarMMQS;VarAvgRL;MMQSdiff
chr21	10326226	A	G	DP=264;SS=1;SSC=2;GPV=0;SPV=0.57671	GT:GQ:DP:AD:ADF:ADR	1/1:.:132:15,117:11,72:4,45	1/1:.:132:15,117:11,72:4,45	VarMapQual;VarMMQS;VarAvgRL;MMQSdiff
chr21	10326251	T	A	DP=152;SS=1;SSC=2;GPV=0;SPV=0.5827	GT:GQ:DP:AD:ADF:ADR	1/1:.:76:14,62:9,49:5,13	1/1:.:76:14,62:9,49:5,13	RefMMQS;VarMMQS;MMQSdiff
chr21	10326253	G	C	DP=144;SS=1;SSC=2;GPV=0;SPV=0.57489	GT:GQ:DP:AD:ADF:ADR	0/1:.:72:19,53:17,40:2,13	0/1:.:72:19,53:17,40:2,13	RefMMQS;VarMMQS;MMQSdiff
chr21	10326262	T	G	DP=174;SS=1;SSC=2;GPV=0;SPV=0.59363	GT:GQ:DP:AD:ADF:ADR	1/1:.:87:10,77:8,59:2,18	1/1:.:87:10,77:8,59:2,18	VarMMQS;MMQSdiff
chr21	10326264	C	A	DP=174;SS=1;SSC=2;GPV=0;SPV=0.59363	GT:GQ:DP:AD:ADF:ADR	1/1:.:87:10,77:8,59:2,18	1/1:.:87:10,77:8,59:2,18	VarMMQS;MMQSdiff
chr21	10326272	T	A	DP=200;SS=1;SSC=2;GPV=0;SPV=0.58306	GT:GQ:DP:AD:ADF:ADR	1/1:.:100:13,87:8,66:5,21	1/1:.:100:13,87:8,66:5,21	RefMMQS;VarMMQS;MMQSdiff
chr21	10326285	G	A	DP=210;SS=1;SSC=2;GPV=0;SPV=0.58887	GT:GQ:DP:AD:ADF:ADR	1/1:.:105:11,94:8,67:3,27	1/1:.:105:11,94:8,67:3,27	VarMMQS;MMQSdiff
chr21	10326291	G	A	DP=208;SS=1;SSC=2;GPV=0;SPV=0.58892	GT:GQ:DP:AD:ADF:ADR	1/1:.:104:11,93:8,63:3,30	1/1:.:104:11,93:8,63:3,30	VarMMQS;MMQSdiff
chr21	10326295	T	G	DP=208;SS=1;SSC=2;GPV=0;SPV=0.58063	GT:GQ:DP:AD:ADF:ADR	1/1:.:104:14,85:10,56:4,29	1/1:.:104:14,85:10,56:4,29	RefMMQS;VarMMQS;MMQSdiff
chr21	10326311	T	A	DP=206;SS=1;SSC=2;GPV=0;SPV=0.5927	GT:GQ:DP:AD:ADF:ADR	1/1:.:103:10,93:8,56:2,37	1/1:.:103:10,93:8,56:2,37	VarMMQS;MMQSdiff
chr21	10326317	T	G	DP=206;SS=1;SSC=2;GPV=0;SPV=0.59296	GT:GQ:DP:AD:ADF:ADR	1/1:.:103:10,88:8,51:2,37	1/1:.:103:10,88:8,51:2,37	RefDist3;VarMMQS;MMQSdiff
chr21	10326324	A	G	DP=204;SS=1;SSC=2;GPV=0;SPV=0.59285	GT:GQ:DP:AD:ADF:ADR	1/1:.:102:10,90:0,52:10,38	1/1:.:102:10,90:0,52:10,38	RefMMQS;VarMMQS;MMQSdiff
chr21	10326338	A	G	DP=178;SS=1;SSC=2;GPV=0;SPV=0.56295	GT:GQ:DP:AD:ADF:ADR	0/1:.:89:30,59:14,28:16,31	0/1:.:89:30,59:14,28:16,31	RefMMQS;VarMapQual;VarMMQS;MMQSdiff
chr21	10326346	A	G	DP=176;SS=1;SSC=2;GPV=0;SPV=0.59786	GT:GQ:DP:AD:ADF:ADR	1/1:.:88:9,79:0,35:9,44	1/1:.:88:9,79:0,35:9,44	RefMMQS;VarMMQS;MMQSdiff
chr21	10326353	T	G	DP=136;SS=1;SSC=2;GPV=0;SPV=0.59964	GT:GQ:DP:AD:ADF:ADR	1/1:.:68:9,58:1,27:8,31	1/1:.:68:9,58:1,27:8,31	RefMMQS;VarMMQS;MMQSdiff
chr21	10326358	T	C	DP=128;SS=1;SSC=2;GPV=0;SPV=0.6	GT:GQ:DP:AD:ADF:ADR	1/1:.:64:9,55:0,28:9,27	1/1:.:64:9,55:0,28:9,27	RefMMQS;VarMMQS;MMQSdiff
chr21	10326360	T	C	DP=128;SS=1;SSC=0;GPV=0;SPV=1	GT:GQ:DP:AD:ADF:ADR	1/1:.:64:0,64:0,28:0,36	1/1:.:64:0,64:0,28:0,36	VarMMQS
chr21	10326370	T	C	DP=142;SS=1;SSC=2;GPV=0;SPV=0.60422	GT:GQ:DP:AD:ADF:ADR	1/1:.:71:8,63:0,23:8,40	1/1:.:71:8,63:0,23:8,40	RefMMQS;VarMMQS;MMQSdiff
chr21	10326389	T	A	DP=112;SS=1;SSC=2;GPV=1.4013e-45;SPV=0.60618	GT:GQ:DP:AD:ADF:ADR	1/1:.:56:8,47:0,16:8,31	1/1:.:56:8,47:0,16:8,31	RefMMQS;VarMMQS;MMQSdiff
chr21	10326399	C	A	DP=28;SS=1;SSC=1;GPV=5.4482e-05;SPV=0.64822	GT:GQ:DP:AD:ADF:ADR	0/1:.:14:8,6:0,0:8,6	0/1:.:14:8,6:0,0:8,6	RefMMQS;Strand;VarReadPos;VarMMQS;MMQSdiff
chr21	10326404	T	C	DP=22;SS=1;SSC=1;GPV=0.01057;SPV=0.68244	GT:GQ:DP:AD:ADF:ADR	0/1:.:11:8,3:0,0:8,3	0/1:.:11:8,3:0,0:8,3	RefMMQS;VarCount;VarReadPos;VarMMQS;MMQSdiff
chr21	10326433	G	A	DP=16;SS=1;SSC=0;GPV=1.6637e-09;SPV=1	GT:GQ:DP:AD:ADF:ADR	1/1:.:8:0,8:0,0:0,8	1/1:.:8:0,8:0,0:0,8	Strand;VarMMQS
chr21	10326452	G	A	DP=16;SS=1;SSC=0;GPV=1.6637e-09;SPV=1	GT:GQ:DP:AD:ADF:ADR	1/1:.:8:0,8:0,0:0,8	1/1:.:8:0,8:0,0:0,8	Strand;VarMMQS
chr21	10327741	G	A	DP=32;SS=1;SSC=1;GPV=6.8751e-05;SPV=0.64201	GT:GQ:DP:AD:ADF:ADR	0/1:.:16:10,6:7,2:3,4	0/1:.:16:10,6:7,2:3,4	PASS
chr21	10327751	A	G	DP=42;SS=1;SSC=1;GPV=0.012905;SPV=0.6686	GT:GQ:DP:AD:ADF:ADR	0/1:.:21:18,3:13,1:5,2	0/1:.:21:18,3:13,1:5,2	PASS
chr21	10327892	G	A	DP=32;SS=1;SSC=1;GPV=0.012087;SPV=0.67303	GT:GQ:DP:AD:ADF:ADR	0/1:.:16:13,3:12,1:1,2	0/1:.:16:13,3:12,1:1,2	VarCount;MMQSdiff
chr21	10327901	G	A	DP=32;SS=1;SSC=1;GPV=0.012087;SPV=0.67303	GT:GQ:DP:AD:ADF:ADR	0/1:.:16:13,3:12,1:1,2	0/1:.:16:13,3:12,1:1,2	VarCount;MMQSdiff
chr21	10327954	A	G	DP=24;SS=1;SSC=0;GPV=3.101e-14;SPV=1	GT:GQ:DP:AD:ADF:ADR	1/1:.:12:0,12:0,9:0,3	1/1:.:12:0,12:0,9:0,3	PASS
chr21	10329526	T	C	DP=16;SS=1;SSC=1;GPV=0.008837;SPV=0.6958	GT:GQ:DP:AD:ADF:ADR	0/1:.:8:5,3:5,3:0,0	0/1:.:8:5,3:5,3:0,0	RefAvgRL
chr21	10329840	C	T	DP=32;SS=1;SSC=1;GPV=9.8512e-06;SPV=0.6388	GT:GQ:DP:AD:ADF:ADR	0/1:.:16:9,7:1,2:8,5	0/1:.:16:9,7:1,2:8,5	PASS
chr21	10330730	G	A	DP=28;SS=1;SSC=1;GPV=5.4482e-05;SPV=0.64822	GT:GQ:DP:AD:ADF:ADR	0/1:.:14:8,6:1,1:7,5	0/1:.:14:8,6:1,1:7,5	PASS
chr21	10330812	C	T	DP=32;SS=1;SSC=1;GPV=3.0612e-16;SPV=0.75806	GT:GQ:DP:AD:ADF:ADR	1/1:.:16:1,15:0,9:1,6	1/1:.:16:1,15:0,9:1,6	PASS
chr21	10330869	A	G	DP=28;SS=1;SSC=1;GPV=0.011603;SPV=0.67585	GT:GQ:DP:AD:ADF:ADR	0/1:.:14:11,3:10,3:1,0	0/1:.:14:11,3:10,3:1,0	VarCount;VarAvgRL;ReadLenDiff
chr21	10332658	G	A	DP=18;SS=1;SSC=1;GPV=0.00017215;SPV=0.68141	GT:GQ:DP:AD:ADF:ADR	0/1:.:9:4,5:2,1:2,4	0/1:.:9:4,5:2,1:2,4	PASS
chr21	10334285	G	A	DP=18;SS=1;SSC=1;GPV=0.00017215;SPV=0.68141	GT:GQ:DP:AD:ADF:ADR	0/1:.:9:4,5:4,5:0,0	0/1:.:9:4,5:4,5:0,0	RefMapQual;Strand
chr21	10334339	A	T	DP=16;SS=1;SSC=1;GPV=0.007971;SPV=0.70396	GT:GQ:DP:AD:ADF:ADR	0/1:.:8:4,3:4,3:0,0	0/1:.:8:4,3:4,3:0,0	VarMapQual;MinMMQSdiff
chr21	10334501	C	T	DP=52;SS=1;SSC=2;GPV=1.8384e-09;SPV=0.60937	GT:GQ:DP:AD:ADF:ADR	0/1:.:26:14,12:11,4:3,8	0/1:.:26:14,12:11,4:3,8	MMQSdiff
chr21	10334502	A	G	DP=52;SS=1;SSC=2;GPV=1.8384e-09;SPV=0.60937	GT:GQ:DP:AD:ADF:ADR	0/1:.:26:14,12:11,4:3,8	0/1:.:26:14,12:11,4:3,8	MMQSdiff
chr21	10334729	C	T	DP=32;SS=1;SSC=1;GPV=1.1508e-08;SPV=0.64201	GT:GQ:DP:AD:ADF:ADR	0/1:.:16:6,10:0,0:6,10	0/1:.:16:6,10:0,0:6,10	Strand
chr21	10336881	G	A	DP=42;SS=1;SSC=1;GPV=9.7866e-05;SPV=0.63314	GT:GQ:DP:AD:ADF:ADR	0/1:.:21:15,6:12,4:3,2	0/1:.:21:15,6:12,4:3,2	PASS
chr21	10337555	T	C	DP=24;SS=1;SSC=0;GPV=3.101e-14;SPV=1	GT:GQ:DP:AD:ADF:ADR	1/1:.:12:0,12:0,7:0,5	1/1:.:12:0,12:0,7:0,5	PASS
chr21	10337690	G	C	DP=24;SS=1;SSC=1;GPV=0.010968;SPV=0.6798	GT:GQ:DP:AD:ADF:ADR	0/1:.:12:9,3:9,3:0,0	0/1:.:12:9,3:9,3:0,0	VarCount
chr21	10337951	G	A	DP=28;SS=1;SSC=1;GPV=5.4482e-05;SPV=0.64822	GT:GQ:DP:AD:ADF:ADR	0/1:.:14:8,6:8,2:0,4	0/1:.:14:8,6:8,2:0,4	PASS
chr21	10338600	C	T	DP=20;SS=1;SSC=1;GPV=7.7086e-08;SPV=0.70898	GT:GQ:DP:AD:ADF:ADR	1/1:.:10:2,8:0,4:2,4	1/1:.:10:2,8:0,4:2,4	RefReadPos;MMQSdiff
chr21	10338602	G	C	DP=20;SS=1;SSC=1;GPV=2.2548e-05;SPV=0.67504	GT:GQ:DP:AD:ADF:ADR	0/1:.:10:4,6:0,4:4,2	0/1:.:10:4,6:0,4:4,2	MMQSdiff
chr21	10338636	A	T	DP=18;SS=1;SSC=1;GPV=0.00017215;SPV=0.68141	GT:GQ:DP:AD:ADF:ADR	0/1:.:9:4,5:2,2:2,3	0/1:.:9:4,5:2,2:2,3	VarMMQS;MMQSdiff
chr21	10338712	G	T	DP=34;SS=1;SSC=1;GPV=1.6951e-08;SPV=0.63586	GT:GQ:DP:AD:ADF:ADR	0/1:.:17:7,10:0,5:7,5	0/1:.:17:7,10:0,5:7,5	MinMMQSdiff
chr21	10341766	T	A	DP=18;SS=1;SSC=1;GPV=8.0605e-07;SPV=0.71176	GT:GQ:DP:AD:ADF:ADR	1/1:.:9:2,7:0,6:2,1	1/1:.:9:2,7:0,6:2,1	PASS
chr21	10342056	A	G	DP=16;SS=1;SSC=1;GPV=0.0012236;SPV=0.69037	GT:GQ:DP:AD:ADF:ADR	0/1:.:8:4,4:1,1:3,3	0/1:.:8:4,4:1,1:3,3	PASS
chr21	10342119	G	A	DP=18;SS=1;SSC=1;GPV=0.00017215;SPV=0.68141	GT:GQ:DP:AD:ADF:ADR	0/1:.:9:4,5:1,4:3,1	0/1:.:9:4,5:1,4:3,1	RefAvgRL
chr21	10342793	A	G	DP=24;SS=1;SSC=1;GPV=3.2617e-07;SPV=0.66658	GT:GQ:DP:AD:ADF:ADR	0/1:.:12:4,8:0,3:4,5	0/1:.:12:4,8:0,3:4,5	RefMapQual;MinMMQSdiff
chr21	10342839	A	C	DP=26;SS=1;SSC=1;GPV=0.011309;SPV=0.67764	GT:GQ:DP:AD:ADF:ADR	0/1:.:13:10,3:0,0:10,3	0/1:.:13:10,3:0,0:10,3	VarCount;VarMapQual;MMQSdiff
chr21	10342877	G	A	DP=24;SS=1;SSC=1;GPV=4.0663e-06;SPV=0.65991	GT:GQ:DP:AD:ADF:ADR	0/1:.:12:5,7:0,3:5,4	0/1:.:12:5,7:0,3:5,4	MinMMQSdiff
chr21	10343214	T	G	DP=26;SS=1;SSC=1;GPV=5.5261e-11;SPV=0.70348	GT:GQ:DP:AD:ADF:ADR	1/1:.:13:2,11:2,8:0,3	1/1:.:13:2,11:2,8:0,3	PASS
chr21	10343642	T	C	DP=24;SS=1;SSC=0;GPV=3.101e-14;SPV=1	GT:GQ:DP:AD:ADF:ADR	1/1:.:12:0,12:0,6:0,6	1/1:.:12:0,12:0,6:0,6	PASS
chr21	10343739	T	C	DP=28;SS=1;SSC=1;GPV=6.911e-06;SPV=0.6468	GT:GQ:DP:AD:ADF:ADR	0/1:.:14:7,7:1,6:6,1	0/1:.:14:7,7:1,6:6,1	PASS
chr21	10343775	G	A	DP=30;SS=1;SSC=1;GPV=8.3837e-06;SPV=0.64238	GT:GQ:DP:AD:ADF:ADR	0/1:.:15:8,7:4,6:4,1	0/1:.:15:8,7:4,6:4,1	PASS
chr21	10344364	A	C	DP=24;SS=1;SSC=1;GPV=0.00029985;SPV=0.65991	GT:GQ:DP:AD:ADF:ADR	0/1:.:12:7,5:7,5:0,0	0/1:.:12:7,5:7,5:0,0	Strand;MMQSdiff
chr21	10344398	C	A	DP=34;SS=1;SSC=1;GPV=7.5302e-05;SPV=0.63966	GT:GQ:DP:AD:ADF:ADR	0/1:.:17:11,6:11,5:0,1	0/1:.:17:11,6:11,5:0,1	PASS
chr21	10345303	T	C	DP=32;SS=1;SSC=1;GPV=0.012087;SPV=0.67303	GT:GQ:DP:AD:ADF:ADR	0/1:.:16:13,3:1,2:12,1	0/1:.:16:13,3:1,2:12,1	VarCount;VarMapQual;MMQSdiff
chr21	10346493	C	T	DP=44;SS=1;SSC=2;GPV=1.7873e-05;SPV=0.62651	GT:GQ:DP:AD:ADF:ADR	0/1:.:22:15,7:13,6:2,1	0/1:.:22:15,7:13,6:2,1	MinMMQSdiff
chr21	10347003	T	C	DP=20;SS=1;SSC=0;GPV=7.2544e-12;SPV=1	GT:GQ:DP:AD:ADF:ADR	1/1:.:10:0,10:0,10:0,0	1/1:.:10:0,10:0,10:0,0	PASS
chr21	10347821	C	T	DP=18;SS=1;SSC=1;GPV=0.0014461;SPV=0.68141	GT:GQ:DP:AD:ADF:ADR	0/1:.:9:5,4:3,2:2,2	0/1:.:9:5,4:3,2:2,2	PASS
chr21	10348234	G	A	DP=22;SS=1;SSC=1;GPV=0.0018042;SPV=0.67028	GT:GQ:DP:AD:ADF:ADR	0/1:.:11:7,4:5,1:2,3	0/1:.:11:7,4:5,1:2,3	VarMapQual;ReadLenDiff
chr21	10348459	A	G	DP=20;SS=1;SSC=0;GPV=7.2544e-12;SPV=1	GT:GQ:DP:AD:ADF:ADR	1/1:.:10:0,10:0,4:0,6	1/1:.:10:0,10:0,4:0,6	PASS
chr21	10350354	C	T	DP=22;SS=1;SSC=1;GPV=0.00026061;SPV=0.66504	GT:GQ:DP:AD:ADF:ADR	0/1:.:11:6,5:6,5:0,0	0/1:.:11:6,5:6,5:0,0	Strand;VarMapQual;MMQSdiff
chr21	10350355	A	G	DP=22;SS=1;SSC=1;GPV=0.00026061;SPV=0.66504	GT:GQ:DP:AD:ADF:ADR	0/1:.:11:6,5:6,5:0,0	0/1:.:11:6,5:6,5:0,0	Strand;VarMapQual;MMQSdiff
chr21	10350374	G	A	DP=26;SS=1;SSC=1;GPV=0.00033576;SPV=0.65592	GT:GQ:DP:AD:ADF:ADR	0/1:.:13:8,5:8,5:0,0	0/1:.:13:8,5:8,5:0,0	Strand;VarMapQual;MMQSdiff
chr21	10352941	G	C	DP=26;SS=1;SSC=1;GPV=4.6796e-05;SPV=0.65245	GT:GQ:DP:AD:ADF:ADR	0/1:.:13:7,6:6,1:1,5	0/1:.:13:7,6:6,1:1,5	PASS
chr21	10353069	A	C	DP=34;SS=1;SSC=1;GPV=0.0024562;SPV=0.65599	GT:GQ:DP:AD:ADF:ADR	0/1:.:17:13,4:0,2:13,2	0/1:.:17:13,4:0,2:13,2	VarMMQS;MMQSdiff
chr21	10353078	T	C	DP=32;SS=1;SSC=1;GPV=0.0023764;SPV=0.65746	GT:GQ:DP:AD:ADF:ADR	0/1:.:16:12,4:4,2:8,2	0/1:.:16:12,4:4,2:8,2	VarMMQS;MMQSdiff
chr21	10354102	T	C	DP=42;SS=1;SSC=1;GPV=0.0027074;SPV=0.65174	GT:GQ:DP:AD:ADF:ADR	0/1:.:21:17,4:7,3:10,1	0/1:.:21:17,4:7,3:10,1	PASS
chr21	10355340	G	A	DP=18;SS=1;SSC=1;GPV=0.0095308;SPV=0.69005	GT:GQ:DP:AD:ADF:ADR	0/1:.:9:6,3:6,3:0,0	0/1:.:9:6,3:6,3:0,0	PASS
chr21	10355533	G	C	DP=32;SS=1;SSC=1;GPV=4.1964e-11;SPV=0.65746	GT:GQ:DP:AD:ADF:ADR	1/1:.:16:4,12:0,10:4,2	1/1:.:16:4,12:0,10:4,2	RefReadPos
chr21	10355577	T	G	DP=20;SS=1;SSC=0;GPV=7.2544e-12;SPV=1	GT:GQ:DP:AD:ADF:ADR	1/1:.:10:0,10:0,10:0,0	1/1:.:10:0,10:0,10:0,0	Strand
chr21	10357643	C	T	DP=22;SS=1;SSC=0;GPV=4.7526e-13;SPV=1	GT:GQ:DP:AD:ADF:ADR	1/1:.:11:0,11:0,10:0,1	1/1:.:11:0,11:0,10:0,1	VarAvgRL
chr21	10357728	C	T	DP=42;SS=1;SSC=2;GPV=5.4836e-09;SPV=0.62107	GT:GQ:DP:AD:ADF:ADR	0/1:.:21:10,11:7,4:3,7	0/1:.:21:10,11:7,4:3,7	VarMMQS;MMQSdiff
chr21	10357751	C	T	DP=62;SS=1;SSC=2;GPV=9.6098e-15;SPV=0.6014	GT:GQ:DP:AD:ADF:ADR	0/1:.:31:13,18:13,10:0,8	0/1:.:31:13,18:13,10:0,8	MMQSdiff
chr21	10357795	C	T	DP=74;SS=1;SSC=2;GPV=4.8851e-14;SPV=0.59185	GT:GQ:DP:AD:ADF:ADR	0/1:.:37:19,18:16,9:3,9	0/1:.:37:19,18:16,9:3,9	MMQSdiff
chr21	10357900	A	G	DP=36;SS=1;SSC=1;GPV=0.0025282;SPV=0.65472	GT:GQ:DP:AD:ADF:ADR	0/1:.:18:14,4:8,3:6,1	0/1:.:18:14,4:8,3:6,1	VarMMQS;MMQSdiff
chr21	10357918	G	C	DP=30;SS=1;SSC=1;GPV=0.01186;SPV=0.67433	GT:GQ:DP:AD:ADF:ADR	0/1:.:15:12,3:7,2:5,1	0/1:.:15:12,3:7,2:5,1	VarMapQual;VarMMQS;VarDist3;MMQSdiff
chr21	10360140	A	T	DP=26;SS=1;SSC=1;GPV=0.011309;SPV=0.67764	GT:GQ:DP:AD:ADF:ADR	0/1:.:13:10,3:7,2:3,1	0/1:.:13:10,3:7,2:3,1	RefAvgRL;VarAvgRL;MMQSdiff
chr21	10360178	A	G	DP=24;SS=1;SSC=0;GPV=3.101e-14;SPV=1	GT:GQ:DP:AD:ADF:ADR	1/1:.:12:0,12:0,6:0,6	1/1:.:12:0,12:0,6:0,6	VarAvgRL
chr21	10361523	G	A	DP=24;SS=1;SSC=1;GPV=4.0663e-06;SPV=0.65991	GT:GQ:DP:AD:ADF:ADR	0/1:.:12:5,7:4,5:1,2	0/1:.:12:5,7:4,5:1,2	RefAvgRL;MMQSdiff
chr21	10361538	A	G	DP=28;SS=1;SSC=1;GPV=5.4482e-05;SPV=0.64822	GT:GQ:DP:AD:ADF:ADR	0/1:.:14:8,6:6,5:2,1	0/1:.:14:8,6:6,5:2,1	RefAvgRL;MMQSdiff
chr21	10362099	T	G	DP=16;SS=1;SSC=1;GPV=0.008837;SPV=0.6958	GT:GQ:DP:AD:ADF:ADR	0/1:.:8:5,3:2,2:3,1	0/1:.:8:5,3:2,2:3,1	PASS
chr21	10363004	G	C	DP=100;SS=1;SSC=2;GPV=0.00017198;SPV=0.6202	GT:GQ:DP:AD:ADF:ADR	0/1:.:50:44,6:38,3:6,3	0/1:.:50:44,6:38,3:6,3	VarMMQS;MMQSdiff
chr21	10363009	C	T	DP=112;SS=1;SSC=2;GPV=9.8639e-11;SPV=0.58435	GT:GQ:DP:AD:ADF:ADR	0/1:.:56:41,15:34,12:7,3	0/1:.:56:41,15:34,12:7,3	PASS
chr21	10363017	A	T	DP=122;SS=1;SSC=2;GPV=1.9583e-14;SPV=0.57638	GT:GQ:DP:AD:ADF:ADR	0/1:.:61:41,20:35,16:6,4	0/1:.:61:41,20:35,16:6,4	VarMMQS;MMQSdiff
chr21	10363038	G	A	DP=108;SS=1;SSC=2;GPV=0.00017677;SPV=0.6196	GT:GQ:DP:AD:ADF:ADR	0/1:.:54:48,6:38,3:10,3	0/1:.:54:48,6:38,3:10,3	VarMMQS;MMQSdiff
chr21	10363205	A	G	DP=58;SS=1;SSC=2;GPV=2.5055e-05;SPV=0.62009	GT:GQ:DP:AD:ADF:ADR	0/1:.:29:22,7:0,2:22,5	0/1:.:29:22,7:0,2:22,5	VarMMQS;MMQSdiff
chr21	10363231	C	T	DP=56;SS=1;SSC=1;GPV=0.00062917;SPV=0.63563	GT:GQ:DP:AD:ADF:ADR	0/1:.:28:23,5:0,2:23,3	0/1:.:28:23,5:0,2:23,3	VarMMQS;MMQSdiff
chr21	10363251	A	T	DP=36;SS=1;SSC=0;GPV=2.2598e-21;SPV=1	GT:GQ:DP:AD:ADF:ADR	1/1:.:18:0,18:0,2:0,16	1/1:.:18:0,18:0,2:0,16	PASS
chr21	10363526	A	T	DP=22;SS=1;SSC=1;GPV=0.0018042;SPV=0.67028	GT:GQ:DP:AD:ADF:ADR	0/1:.:11:7,4:7,4:0,0	0/1:.:11:7,4:7,4:0,0	RefMapQual;RefAvgRL;VarAvgRL
chr21	10365739	G	A	DP=48;SS=1;SSC=2;GPV=1.2355e-09;SPV=0.61338	GT:GQ:DP:AD:ADF:ADR	0/1:.:24:12,12:11,10:1,2	0/1:.:24:12,12:11,10:1,2	RefMapQual
chr21	10365777	A	C	DP=46;SS=1;SSC=1;GPV=0.0028033;SPV=0.65025	GT:GQ:DP:AD:ADF:ADR	0/1:.:23:19,4:5,3:14,1	0/1:.:23:19,4:5,3:14,1	RefMapQual;VarMapQual;MMQSdiff
chr21	10365838	A	G	DP=62;SS=1;SSC=2;GPV=8.6344e-12;SPV=0.60016	GT:GQ:DP:AD:ADF:ADR	0/1:.:31:16,15:7,9:9,6	0/1:.:31:16,15:7,9:9,6	VarMapQual;MMQSdiff
chr21	10366013	A	G	DP=28;SS=1;SSC=1;GPV=3.9563e-09;SPV=0.66119	GT:GQ:DP:AD:ADF:ADR	0/1:.:14:4,10:0,3:4,7	0/1:.:14:4,10:0,3:4,7	RefMMQS;MinMMQSdiff
chr21	10366121	G	T	DP=18;SS=1;SSC=1;GPV=0.0014461;SPV=0.68141	GT:GQ:DP:AD:ADF:ADR	0/1:.:9:5,4:2,3:3,1	0/1:.:9:5,4:2,3:3,1	RefMapQual;RefAvgRL;VarMapQual;MMQSdiff
chr21	10366149	G	A	DP=18;SS=1;SSC=1;GPV=0.0095308;SPV=0.69005	GT:GQ:DP:AD:ADF:ADR	0/1:.:9:6,3:4,2:2,1	0/1:.:9:6,3:4,2:2,1	RefMapQual;VarMapQual
chr21	10366189	T	C	DP=38;SS=1;SSC=1;GPV=0.0025935;SPV=0.6536	GT:GQ:DP:AD:ADF:ADR	0/1:.:19:15,4:10,3:5,1	0/1:.:19:15,4:10,3:5,1	RefMapQual;VarMapQual
chr21	10367338	A	G	DP=18;SS=1;SSC=1;GPV=0.0014461;SPV=0.68141	GT:GQ:DP:AD:ADF:ADR	0/1:.:9:5,4:4,3:1,1	0/1:.:9:5,4:4,3:1,1	RefMapQual;VarMapQual;VarMMQS;MMQSdiff
chr21	10367389	A	G	DP=20;SS=1;SSC=1;GPV=2.2548e-05;SPV=0.67504	GT:GQ:DP:AD:ADF:ADR	0/1:.:10:4,6:2,1:2,5	0/1:.:10:4,6:2,1:2,5	RefMapQual;VarMapQual;VarMMQS;MMQSdiff
chr21	10367685	G	C	DP=32;SS=1;SSC=1;GPV=0.012087;SPV=0.67303	GT:GQ:DP:AD:ADF:ADR	0/1:.:16:13,3:13,3:0,0	0/1:.:16:13,3:13,3:0,0	VarCount;VarAvgRL;VarDist3
chr21	10367764	C	A	DP=22;SS=1;SSC=1;GPV=0.01057;SPV=0.68244	GT:GQ:DP:AD:ADF:ADR	0/1:.:11:8,3:3,1:5,2	0/1:.:11:8,3:3,1:5,2	VarCount
chr21	10368123	A	G	DP=24;SS=1;SSC=1;GPV=0.001949;SPV=0.66658	GT:GQ:DP:AD:ADF:ADR	0/1:.:12:8,4:3,3:5,1	0/1:.:12:8,4:3,3:5,1	RefMapQual;VarMapQual
chr21	10368386	G	A	DP=58;SS=1;SSC=2;GPV=2.5055e-05;SPV=0.62009	GT:GQ:DP:AD:ADF:ADR	0/1:.:29:22,7:19,1:3,6	0/1:.:29:22,7:19,1:3,6	PASS
chr21	10368389	C	T	DP=64;SS=1;SSC=1;GPV=0.0030959;SPV=0.64608	GT:GQ:DP:AD:ADF:ADR	0/1:.:32:28,4:20,3:8,1	0/1:.:32:28,4:20,3:8,1	VarMMQS;MMQSdiff
chr21	10368426	G	C	DP=74;SS=1;SSC=2;GPV=5.0242e-18;SPV=0.59346	GT:GQ:DP:AD:ADF:ADR	0/1:.:37:15,22:6,15:9,7	0/1:.:37:15,22:6,15:9,7	PASS
chr21	10368457	C	T	DP=98;SS=1;SSC=2;GPV=1.6166e-06;SPV=0.60258	GT:GQ:DP:AD:ADF:ADR	0/1:.:49:40,9:24,4:16,5	0/1:.:49:40,9:24,4:16,5	VarMMQS;MMQSdiff
chr21	10368473	A	G	DP=82;SS=1;SSC=2;GPV=1.645e-32;SPV=0.61494	GT:GQ:DP:AD:ADF:ADR	1/1:.:41:7,34:3,20:4,14	1/1:.:41:7,34:3,20:4,14	MMQSdiff
chr21	10368525	G	A	DP=68;SS=1;SSC=2;GPV=0.00014358;SPV=0.62419	GT:GQ:DP:AD:ADF:ADR	0/1:.:34:28,6:6,5:22,1	0/1:.:34:28,6:6,5:22,1	PASS
chr21	10368569	G	T	DP=78;SS=1;SSC=1;GPV=0.00071814;SPV=0.63172	GT:GQ:DP:AD:ADF:ADR	0/1:.:39:34,5:25,1:9,4	0/1:.:39:34,5:25,1:9,4	PASS
chr21	10368733	T	C	DP=94;SS=1;SSC=2;GPV=5.8915e-11;SPV=0.58743	GT:GQ:DP:AD:ADF:ADR	0/1:.:47:32,15:16,7:16,8	0/1:.:47:32,15:16,7:16,8	PASS
chr21	10368807	A	C	DP=80;SS=1;SSC=2;GPV=2.1046e-10;SPV=0.59253	GT:GQ:DP:AD:ADF:ADR	0/1:.:40:26,14:7,9:19,5	0/1:.:40:26,14:7,9:19,5	PASS
chr21	10371983	A	G	DP=32;SS=1;SSC=0;GPV=5.4567e-19;SPV=1	GT:GQ:DP:AD:ADF:ADR	1/1:.:16:0,16:0,16:0,0	1/1:.:16:0,16:0,16:0,0	Strand;VarAvgRL
chr21	10371989	T	G	DP=32;SS=1;SSC=0;GPV=5.4567e-19;SPV=1	GT:GQ:DP:AD:ADF:ADR	1/1:.:16:0,16:0,16:0,0	1/1:.:16:0,16:0,16:0,0	Strand;VarAvgRL
chr21	10372151	C	A	DP=16;SS=1;SSC=1;GPV=0.0012236;SPV=0.69037	GT:GQ:DP:AD:ADF:ADR	0/1:.:8:4,4:4,4:0,0	0/1:.:8:4,4:4,4:0,0	VarMapQual;MMQSdiff
chr21	10372184	T	C	DP=20;SS=1;SSC=1;GPV=7.7086e-08;SPV=0.70898	GT:GQ:DP:AD:ADF:ADR	1/1:.:10:2,8:0,5:2,3	1/1:.:10:2,8:0,5:2,3	VarMapQual;MapQualDiff;MMQSdiff
chr21	10372448	T	C	DP=46;SS=1;SSC=2;GPV=6.7171e-08;SPV=0.61669	GT:GQ:DP:AD:ADF:ADR	0/1:.:23:13,10:2,8:11,2	0/1:.:23:13,10:2,8:11,2	VarReadPos;VarMMQS;MMQSdiff
chr21	10372457	C	T	DP=46;SS=1;SSC=1;GPV=0.00056532;SPV=0.63888	GT:GQ:DP:AD:ADF:ADR	0/1:.:23:18,5:9,1:9,4	0/1:.:23:18,5:9,1:9,4	RefMMQS;MinMMQSdiff
chr21	10372482	T	C	DP=42;SS=1;SSC=2;GPV=4.7857e-08;SPV=0.62107	GT:GQ:DP:AD:ADF:ADR	0/1:.:21:11,10:2,8:9,2	0/1:.:21:11,10:2,8:9,2	VarMMQS;MMQSdiff
chr21	10372490	C	T	DP=46;SS=1;SSC=2;GPV=4.7997e-07;SPV=0.61845	GT:GQ:DP:AD:ADF:ADR	0/1:.:23:14,9:5,7:9,2	0/1:.:23:14,9:5,7:9,2	VarMMQS;MMQSdiff
chr21	10372504	C	T	DP=46;SS=1;SSC=2;GPV=6.7171e-08;SPV=0.61669	GT:GQ:DP:AD:ADF:ADR	0/1:.:23:13,10:4,8:9,2	0/1:.:23:13,10:4,8:9,2	VarMMQS;MMQSdiff
chr21	10372513	G	A	DP=46;SS=1;SSC=2;GPV=6.7171e-08;SPV=0.61669	GT:GQ:DP:AD:ADF:ADR	0/1:.:23:13,10:4,8:9,2	0/1:.:23:13,10:4,8:9,2	VarMMQS;MMQSdiff
chr21	10372548	G	A	DP=50;SS=1;SSC=2;GPV=1.5236e-09;SPV=0.61124	GT:GQ:DP:AD:ADF:ADR	0/1:.:25:13,12:8,7:5,5	0/1:.:25:13,12:8,7:5,5	VarMMQS;MMQSdiff
chr21	10372710	G	A	DP=28;SS=1;SSC=1;GPV=0.00036855;SPV=0.65271	GT:GQ:DP:AD:ADF:ADR	0/1:.:14:9,5:7,3:2,2	0/1:.:14:9,5:7,3:2,2	MinMMQSdiff
chr21	10372964	T	C	DP=36;SS=1;SSC=1;GPV=1.7753e-06;SPV=0.63101	GT:GQ:DP:AD:ADF:ADR	0/1:.:18:10,8:10,6:0,2	0/1:.:18:10,8:10,6:0,2	VarMMQS;MMQSdiff
chr21	10372969	T	C	DP=36;SS=1;SSC=1;GPV=1.7753e-06;SPV=0.63101	GT:GQ:DP:AD:ADF:ADR	0/1:.:18:10,8:10,6:0,2	0/1:.:18:10,8:10,6:0,2	VarMMQS;MMQSdiff
chr21	10372983	T	G	DP=36;SS=1;SSC=1;GPV=1.7753e-06;SPV=0.63101	GT:GQ:DP:AD:ADF:ADR	0/1:.:18:10,8:10,6:0,2	0/1:.:18:10,8:10,6:0,2	VarMMQS;MMQSdiff
chr21	10372984	C	T	DP=40;SS=1;SSC=1;GPV=9.2733e-05;SPV=0.63445	GT:GQ:DP:AD:ADF:ADR	0/1:.:20:14,6:12,4:2,2	0/1:.:20:14,6:12,4:2,2	VarMMQS;MMQSdiff
chr21	10373018	T	C	DP=60;SS=1;SSC=2;GPV=2.5912e-05;SPV=0.61947	GT:GQ:DP:AD:ADF:ADR	0/1:.:30:23,7:12,3:11,4	0/1:.:30:23,7:12,3:11,4	VarMMQS;MMQSdiff
chr21	10373029	T	G	DP=76;SS=1;SSC=2;GPV=2.5804e-11;SPV=0.59265	GT:GQ:DP:AD:ADF:ADR	0/1:.:38:23,15:11,7:12,8	0/1:.:38:23,15:11,7:12,8	VarMMQS;MMQSdiff
chr21	10373052	C	G	DP=76;SS=1;SSC=2;GPV=4.028e-08;SPV=0.59963	GT:GQ:DP:AD:ADF:ADR	0/1:.:38:27,11:9,8:18,3	0/1:.:38:27,11:9,8:18,3	VarMMQS;MMQSdiff
chr21	10373104	A	G	DP=88;SS=1;SSC=2;GPV=1.0431e-25;SPV=0.59037	GT:GQ:DP:AD:ADF:ADR	0/1:.:44:14,30:2,20:12,10	0/1:.:44:14,30:2,20:12,10	MMQSdiff
chr21	10373120	A	G	DP=102;SS=1;SSC=2;GPV=1.5379e-32;SPV=0.58765	GT:GQ:DP:AD:ADF:ADR	0/1:.:51:14,37:2,28:12,9	0/1:.:51:14,37:2,28:12,9	MMQSdiff
chr21	10373197	T	C	DP=116;SS=1;SSC=2;GPV=2.4348e-39;SPV=0.63065	GT:GQ:DP:AD:ADF:ADR	1/1:.:58:5,39:3,22:2,17	0/1:.:58:5,39:3,22:2,17	MMQSdiff
chr21	10373203	G	T	DP=104;SS=1;SSC=2;GPV=1.7067e-06;SPV=0.60193	GT:GQ:DP:AD:ADF:ADR	0/1:.:52:43,9:25,6:18,3	0/1:.:52:43,9:25,6:18,3	VarMMQS;MMQSdiff
chr21	10373254	G	A	DP=94;SS=1;SSC=2;GPV=9.65284e-41;SPV=0.62072	GT:GQ:DP:AD:ADF:ADR	1/1:.:47:6,41:3,15:3,26	1/1:.:47:6,41:3,15:3,26	MMQSdiff
[truncated: 336,398+ more rows]
