# Supplementary material for: Development of a multi-neoepitope vaccine targeting non-small cell lung cancer through reverse vaccinology and bioinformatics approaches
Source: Front Immunol. 2025 May 16;16:1521700. doi: 10.3389/fimmu.2025.1521700 (PMC12122770; doi:10.3389/fimmu.2025.1521700)
Supplement: Supplementary file 5 [file DataSheet5.xlsx]

## Sheet: MHCI LLC1
Variant	Gene names	log2	FPKM	Class	Trimmed Reference protein sequence	Codon	aa	Protein position	Cdna position	Trimmed Mutant protein sequence	Epitope	Allele	NetMHCPan 4.1 (BA)	SYFPEITHI	NetMHCcons	netCTL pan	netCTL pan	Immunogenicity	allergen	Toxicity	IFNepitope
													Aff(nM)<500nM/ %Rank<0.5	>12	Affinity(nM)/ PROTEASOM SCORE	C-terminal cleavage (Cle) score >0.5	TAP score (Cut off) > 0.5	VaxiJen v2.0 ( (THRESHOLD:0.4(TARGET ORGANISM:TUMOUR)))	Allertop v2.0	ToxinPred (ToxinPred (peptide fragment length=15))	IFN-γ Response
chr1 g.185263697G>T	Rab3gap2 (GenBank: AAH57872.1)	-3.23736	10.6545	Substitution	ADAEALTDSWEALSLDTEYWKLLLRQLEDC	Gac/Tac	D/Y	881	2715	ADAEALTDSWEALSLYTEYWKLLLRQLEDC	SLYTEYWKLLR	H-2-Kb	257.89 / 0.33	23	231 / 0.98	0.55544	0.918	1.0642 ( Probable ANTIGEN ).	non-allergen	Non-Toxin	POSITIVE
chr11 g.4922008A>G	Thoc5	-5.33562	21.7566	Substitution	FPAKVVSRLVKWVIITHEDYMELHFTKDIV	Acc/Gcc	T/A	544	1632	FPAKVVSRLVKWVIIAHEDYMELHFTKDIV	IAHEDYMEL	H-2-Kb	319.78/ 0.39	16	418.3/1.40	0.97386	1.058	0.7680 ( Probable ANTIGEN ).	non-allergen	Non-Toxin	POSITIVE
chr11 g.51651161C>A	D930048N14Rik	-5.33562	1.68635	Substitution	RPPHPVSFQNQLPNWLAGMGWSGLCRL	Cca/Aca	P/T	60	208	RPPHPVSFQNQLTNWLAGMGWSGLCRL	VSFQNQLTNWL	H-2-Db	102.36 / 0.05	16	276.1 / 1.36	0.76833	1.316	0.6731 ( Probable ANTIGEN )	non-allergen	Non-Toxin	POSITIVE
chr14 g.14773295T>C	Slc4a7		5.92617	Substitution	ISDFAVFLTIVIMVAIDYLVGIPSPKLHVP	aTt/aCt	I/T	947	2841	ISDFAVFLTIVIMVATDYLVGIPSPKLHVP	VATDYLVGI	H-2-Kb	427.81/ 0.5	12	442.1/ 1.32	0.83622	0.582	0.4008 ( Probable ANTIGEN ).	non-allergen	Non-Toxin	POSITIVE
chr2 g.69394406T>C	Dhrs9	0.0589891	10.3721	Substitution	REPIEVNLFGLINVTLNMLPLVKKARGRVI	cTg/cCg	L/P	146	665	REPIEVNLFGLINVTPNMLPLVKKARGRVI	FGLINVTPNML	H-2-Db	25.59/0,03	18	369.8 /1.53	0.95841	0.528	0.4808 ( Probable ANTIGEN ).	non-allergen	Non-Toxin	NEGATIVE

## Sheet: MHC II LLC1
Variant	Gene names	FPKM	log2(FC)	Class	Trimmed Reference protein sequence	Trimmed Mutant protein sequence	Codon	aa	Protein position	Cdna position	Epitope	Allele	RANKPEP ( threshold score of top 2% )	NetMHCIIpan-4.0 BA	IEDB	MHC2pred	NetMHCII 1.1 (SMM -Align)	Immunogenicity	Allergen	Toxicity	IFN-γ	IL-4	IL-10	Annotation
													MHCII	IC50<500nM/ Percentile Rank ≤ 10	percentile > 0.10	scored > 0.2	Adjusted rank<10	VaxiJen v2.0 (threshold > 0.4 )	Allertop v2.0	ToxinPred (ToxinPred (peptide fragment length=15))	IFNepitope serve	IL4Pred	IL-10Pred (SVM threshold :-0.3)
chr2 g.31994685C>A	Nup214	8.62016	-0.0969732	Substitution	PSAAGSPSVFSFGPSSFKSSASVTGEPPLY	PSAAGSPSVFSFGPSYFKSSASVTGEPPLY	tCc/tAc	S/Y	529	1587	GPSYFKSSASVTGEP	I-Ab	3.746	235.53 /0.74	2.71	0.232	4.6	0.4929 ( Probable ANTIGEN ).	non-allergen	Non-Toxin	POSITIVE	IL4-inducer	IL10 inducer
chr19 g.29579868A>T	Ric1	5.30583	0.400096	Substitution	EASQAQNPKYSSARAERMPRHEKSPFADGG	EASQAQNPKYSSARAVRMPRHEKSPFADGG	gAg/gTg	E/V	451	1593	KYSSARAVRMPRHEKSP	I-Ab	11.713	184.2 / 0.5	18.3	0.776	9	0.8199 ( Probable ANTIGEN ).	non-allergen	Non-Toxin	NEGATIVE	Non-IL4-inducer	IL10 inducer
chr18 g.77986475A>G	Epg5	1.85732	0.394361	Substitution	PSHVNLLKDMKRRLTEVADFHYAASKALRV	PSHVNLLKDMKRRLTGVADFHYAASKALRV	gAg/gGg	E/G	1362	4086	GVADFHYAASKALRV	I-Ab	12.419	37.12 / 0.01	0.12	0.277	0.01	0.6291 ( Probable ANTIGEN ).	non-allergen	Non-Toxin	NEGATIVE	IL4-inducer	Non IL10 inducer
chr18 g.77986475A>G	Epg5	1.85732	0.394361	Substitution	PSHVNLLKDMKRRLTEVADFHYAASKALRV	PSHVNLLKDMKRRLTGVADFHYAASKALRV	gAg/gGg	E/G	1362	4086	TGVADFHYAASKALR	I-Ab	8.386	208.09 / 0.59	0.22	0.312	0.01	0.5927 ( Probable ANTIGEN ).	non-allergen	Non-Toxin	POSITIVE	IL4-inducer	Non IL10 inducer

## Sheet: LBL LLC1
Variant	Gene names	FPKM(day0-1)	log2(FC) -day0-1	Class	Trimmed Reference protein sequence	Trimmed Mutant protein sequence	Codon	aa	Epitop	ABCPred	BepiPred-2.0	Immunogenicity	Allergen	Toxicity	IgPred module
										with a threshold of 0.51(window length to use for prediction=16)	(the threshold of 0.35)	VaxiJen v2.0 (threshold > 0.4 )	Allertop v2.0	ToxinPred (peptide fragment length=15)	Threshold =0.5
chr11 g.4214801T>C	Tbc1d10a	10.7047	-0.159356	Substitution	LRRWQETRGELECRSLPRMHGAKAILDAEP	LRRWQETRGELECRSPPRMHGAKAILDAEP	cTg/cCg	L/P	GELECRSPPRMHGAKA	GELECRSPPRMHGAKA(0.88)	GELECRSPPRMHGAKA	0.7442 ( Probable ANTIGEN ).	non-allergen	Non-Toxin	IgG Epitope (0.513 )
chr11 g.4221897A>G	Castor1(Gatsl3)	8.44646	1.95811	Substitution	DEIGCVIDILQRRQESQASKDP	DEIGCVIDILQRRQEGQASKDP	Agc/Ggc	S/G	IDILQRRQEGQASKDP	IDILQRRQEGQASKDP (0.83)	IDILQRRQEGQASKDP	0.8143 ( Probable ANTIGEN ).	non-allergen	Non-Toxin	IgG Epitope(0.566 *)
chr11 g.62665054T>G	Mmgt2	2.09339	0.428508	Substitution	VHTAGDFRDRDATSELKDMTFDTLRNRPSF	VHTAGDFRDRDATSERKDMTFDTLRNRPSF	cTa/cGa	L/R	ATSERKDMTFDTLRNR	ATSERKDMTFDTLRNR (0.82)	ATSERKDMTFDTLRNR	0.8725 ( Probable ANTIGEN ).	non-allergen	Non-Toxin	IgG Epitope(0.641 *)
chr12 g.83660675C>A	Rbm25	23.0269	0.252211	Substitution	RDLISREISKFRDTHKKLEEEKGKKEKERQ	RDLISREISKFRDTQKKLEEEKGKKEKERQ	caC/caA	H/Q	FRDTQKKLEEEKGKKE	FRDTQKKLEEEKGKKE (0.83)	FRDTQKKLEEEKGKKE	1.1644 ( Probable ANTIGEN ).	non-allergen	Non-Toxin	IgG Epitope (0.503 )

## Sheet: conformational B cell LLC1
Variant	Gene names	FPKM(day0-1)	log2(FC) -day0-1	Class	Protein name	Gene names	Trimmed Reference protein sequence	Trimmed Mutant protein sequence	PDB ID / Chain	Ellipro	EPITOPR	Immunogenicity	Allergen	toxipred (ToxinPred)	IgPred module	Codon	aa	Protein position	Cdna position
										Minimum score=0.5 / Maximum distance (Angstrom):=6		THRESHOLD:0.4(TARGET ORGANISM:TUMOUR)	Allertop v2.0
chr11 g.4220445G>C	Castor1(Gatsl3)	8.44646	1.95811	Substitution	Cytosolic arginine sensor for mTORC1 subunit 1	Castor1(Gatsl3)	VIHTLAQEFQIYREVGGEPVPVTGDDSSNG	VIHTLAQEFQIYREVAGEPVPVTGDDSSNG	5GS9 / A	A:M1, A:E2, A:E7, A:S100, A:E107, A:H108, A:H109, A:L130, A:S131, A:V132, A:I134, A:H135, A:T136, A:L137, A:A138, A:Q139, A:E140, A:F141, A:D142, A:I143, A:Y144, A:E146, A:V147, A:A148, A:G149, A:E150, A:P151, A:V152, A:P153, A:V154, A:T155, A:R156, A:D157 (0.784)	MEESEHHLSVIHTLAQEFDIYEVAGEPVPVTRD	0.6333 ( Probable ANTIGEN ).	non-allergen	Non-Toxin	IgG Epitope(0.750 *)	gGc/gCc	G/A	147	529
chr16 g.26701209G>C	Il1rap	11.927	1.20063	Substitution		Il1rap	RRNYVCHARNTKGEAEQAAKVKQKVIPPRY	RRNYVCHARNTKGEAQQAAKVKQKVIPPRY	4YFD / A	B:P242, B:P243, B:S247, B:P248, B:N249, B:D250, B:R251, B:V252, B:V253, B:Y254, B:E255, B:K256, B:E257, B:P258, B:G259, B:E260, B:E261, B:L262, B:V263, B:I264, B:P265, B:C266, B:T283, B:I284, B:D285, B:G286, B:K287, B:K288, B:P289, B:D290, B:D291, B:V292, B:T293, B:V294, B:D295, B:I296, B:T297, B:L316, B:S317, B:I318, B:K319, B:K320, B:V321, B:T322, B:P323, B:E324, B:D325, B:L326, B:R328, B:N329,…	PPSPNDRVVYEKEPGEELVIPCTIDGKKPDDVTVDITLSIKKVTPEDLRNYVHKGEAQQAA	0.5275 ( Probable ANTIGEN ).	non-allergen	Non-Toxin	IgG Epitope (1.494 *)	Gag/Cag	E/Q	342	1207
chr12 g.21295131G>T	Cpsf3	8.77154	-1.05392	Substitution	Cleavage polyadenylation specificity factor	Cpsf3	DKIETINFHEVKEVAGIKFWCYHAGHVLGA	DKIETINFHEVKEVAVIKFWCYHAGHVLGA	2I7V / A	A:E8, A:S9, A:D10, A:Q11, A:L12, A:L13, A:Q21, A:E31, A:F32, A:K33, A:G34, A:R35, A:K36, A:P54, A:Y55, A:D57, A:L58, A:I59, A:D60, A:P61, A:A62, A:E63, A:I64, A:D65, A:W82, A:L84, A:Q85, A:K86, A:T87, A:S88, A:F89, A:K90, A:G91, A:R92, A:Y123, A:T124, A:E125, A:T126, A:D127, A:L128, A:E129, A:E130, A:S131, A:M132, A:D133, A:K134, A:E136, A:T137, A:E145, A:V146, A:A147, A:G148, A:I149, A:K150, A:E…	ESDQLLQEFKGRKPYDLIDPAEIDWLQKTSFKGRYTETDLEESMDKETEVAVIKEIAGVKEIPNIKPDGTHYQSERALKPPHQNARKAALIREYEDNDVHIEVNPRNTEAVTLNF	0.5633 ( Probable ANTIGEN ).	non-allergen	Non-Toxin	IgG Epitope (1.453 * *)	gGa/gTa	G/V	148	641
chr11 g.80032048C>A	Suz12	6.76398	-2.75601	Substitution		Suz12	VTKLREMQQKLEKGESATPSNEEIAEEQNG	VTKLREMQQKLEKGEYATPSNEEIAEEQNG	7TD5 / C	C:Q685, C:Q686, C:K687, C:L688, C:E689, C:K690, C:G691, C:E692, C:Y693	QQKLEKGEY	1.1139 ( Probable ANTIGEN ).	non-allergen	Non-Toxin	no	tCt/tAt	S/Y	766	2298

## Sheet: MHCI A549
Variant	Gene names	Class	Codon	aa	Trimmed Reference protein sequence	Trimmed Mutant protein sequence	Epitope	Allele	NetMHCPan 4.1 (BA)	NetMHCcons	SYFPEITHI	netCTL pan	netCTL pan	Immunogenicity	allergen	Toxicity	IFNepitope
								HLA-A30/ HLA-B44	Aff(nM)<500nM/ %Rank<0.5	Affinity(nM) < 500nM	>12	TAP score (Cut off) > 0.5	C-terminal cleavage (Cle) score >0.5	VaxiJen v2.0 (threshold > 0.4 )	Allertop v2.0	ToxinPred (ToxinPred (peptide fragment length=15))	IFN-γ Response (IFNepitope)
chr1 g.180944461A>G	KIAA1614;	Substitution	p.N1078D	1078	AASFQNLHSLLSSKGNRSSLYLVAG	AASFQNLHSLLSSKGDRSSLYLVAG	KGDRSSLYLV	HLA-A*30:01	85.54 /0.41	130.18	12	2.918	0.9379	0.8103 ( Probable ANTIGEN ).	Probable NON-ALLERGEN	Non-Toxin	NEGATIVE
chr1 g.180944461A>G	KIAA1614;	Substitution	p.N1078D	1078	AASFQNLHSLLSSKGNRSSLYLVAG	AASFQNLHSLLSSKGDRSSLYLVAG	SSKGDRSSLY	HLA-A*30:02	87.72 / 0.14	35.73	13	2.918	0.9379	1.4106 ( Probable ANTIGEN ).	Probable NON-ALLERGEN	Non-Toxin	NEGATIVE
chr1 g.180944461A>G	KIAA1614;	Substitution	p.N1078D	1078	AASFQNLHSLLSSKGNRSSLYLVAG	AASFQNLHSLLSSKGDRSSLYLVAG	SLLSSKGDRSSLY	HLA-A*30:02	229.35/ 0.4	42.94	25	1.094	0.9683	1.1868 ( Probable ANTIGEN ).	Probable NON-ALLERGEN	Non-Toxin	POSITIVE
chr1 g.18482032A>C	KLHDC7A	Substitution	p.T351P	351	AGDTKGAAERAASPQTGPWPSTRG	AGDTKGAAERAASPQPGPWPSTRG	AERAASPQPGPW	HLA-B*44:02	95.49 / 0.09	46.07	18	1.209	0.9537	0.8160 ( Probable ANTIGEN ).	Probable NON-ALLERGEN	Non-Toxin	POSITIVE
chr1 g.18482032A>C	KLHDC7A	Substitution	p.T351P	351	AGDTKGAAERAASPQTGPWPSTRG	AGDTKGAAERAASPQPGPWPSTRG	AERAASPQPGPW	HLA-B*44:03	181.63/ 0.14	95.12	18	1.209	0.9537	0.8160 ( Probable ANTIGEN ).	Probable NON-ALLERGEN	Non-Toxin	POSITIVE
chr19 g.17339207T>C	GTPBP3	Substitution	p.V250A	250	AHLRDARRGQRLRSGVHVVVTGPPNAGKSS	AHLRDARRGQRLRSGAHVVVTGPPNAGKSS	RLRSGAHVVV	HLA-A*30:01	36.34 /0.17	122.66	14	0.653	0.9747	0.5290 ( Probable ANTIGEN ).	Probable NON-ALLERGEN	Non-Toxin	POSITIVE
chr16 g.22258546A>G	EEF2K	Substitution	p.Q361R	361	AKTILRGTEEKCGSPQVRTLSGSRPPLLRP	AKTILRGTEEKCGSPRVRTLSGSRPPLLRP	RVRTLSGSRPPL	HLA-A*30:01	45.68/0.22	6.43	24	1.081	0.966	0.9655 ( Probable ANTIGEN ).	Probable NON-ALLERGEN	Non-Toxin	POSITIVE
chr17 g.29562968T>C	ABHD15;ABHD15-AS1	Substitution	p.T334A	334	EALFCHTKSFPISWDTYWDRNDPLRDVDEA	EALFCHTKSFPISWDAYWDRNDPLRDVDEA	KSFPISWDAY	HLA-A*30:02	13.54 / 0.02	27.41	13	3.231	0.921	0.7151 ( Probable ANTIGEN ).	Probable NON-ALLERGEN	Non-Toxin	POSITIVE

## Sheet: MHCII A549
Variant	Gene names	Class	Codon	aa	Trimmed Reference protein sequence	Trimmed Mutant protein sequence	Epitope	Allele	NetMHCIIpan-4.1 BA	NetMHCII 1.1 (SMM -Align)	CONSENSUS 2.2	Immunogenicity	Allergen	Toxicity	IFN-γ	IL-4	IL-10
								HLA-DRB1*04:04 / HLA-DRB1*04:01 /HLA-DRB1*07:01	IC50<500nM/ Percentile Rank ≤ 10	IC50<500nM/ Adjusted rank<5	Adjusted rank<10	VaxiJen v2.0 (threshold > 0.4 )	Allertop v2.0	ToxinPred (ToxinPred (peptide fragment length=15))	IFNepitope server	IL4Pred ( SVM threshold:0.2)	IL-10Pred (SVM threshold :-0.3)
chr1 g.180944461A>G	KIAA1614;	Substitution	p.N1078D	1078	AASFQNLHSLLSSKGNRSSLYLVAG	AASFQNLHSLLSSKGDRSSLYLVAG	SFQNLHSLLSSKGDR	HLA-DRB1*04:01	43.58 / 1.1	67.00/ 0.55	0.55	1.1042 ( Probable ANTIGEN ).	Probable NON-ALLERGEN	Non-Toxin	NEGATIVE	Non-IL4-inducer	IL10 inducer
chr1 g.180944461A>G	KIAA1614;	Substitution	p.N1078D	1078	AASFQNLHSLLSSKGNRSSLYLVAG	AASFQNLHSLLSSKGDRSSLYLVAG	SFQNLHSLLSSKGDR	HLA-DRB1*04:04	24.82 / 0.50	15.00/ 0.25	0.25	1.1042 ( Probable ANTIGEN ).	Probable NON-ALLERGEN	Non-Toxin	NEGATIVE	Non-IL4-inducer	IL10 inducer
chr1 g.180944461A>G	KIAA1614;	Substitution	p.N1078D	1078	AASFQNLHSLLSSKGNRSSLYLVAG	AASFQNLHSLLSSKGDRSSLYLVAG	ASFQNLHSLLSSKGD	HLA-DRB1*04:01	30.54 / 0.41	31.00/ 0.07	0.3	1.0622 ( Probable ANTIGEN ).	Probable NON-ALLERGEN	Non-Toxin	NEGATIVE	Non-IL4-inducer	IL10 inducer
chr1 g.180944461A>G	KIAA1614;	Substitution	p.N1078D	1078	AASFQNLHSLLSSKGNRSSLYLVAG	AASFQNLHSLLSSKGDRSSLYLVAG	ASFQNLHSLLSSKGD	HLA-DRB1*04:04	27.23 / 0.60	5.00/ 0.02	0.05	1.0622 ( Probable ANTIGEN ).	Probable NON-ALLERGEN	Non-Toxin	NEGATIVE	Non-IL4-inducer	IL10 inducer
chr1 g.180944461A>G	KIAA1614;	Substitution	p.N1078D	1078	AASFQNLHSLLSSKGNRSSLYLVAG	AASFQNLHSLLSSKGDRSSLYLVAG	FQNLHSLLSSKGDRS	HLA-DRB1*04:04	28.62 / 0.69	15.00/ 0.25	2	1.0917 ( Probable ANTIGEN ).	Probable NON-ALLERGEN	Non-Toxin	NEGATIVE	Non-IL4-inducer	IL10 inducer
chr13 g.113403397G>A	ADPRHL1	Substitution	p.T1962M	1962	AFDLSFRPMSVRASDTS	AFDLSFRPMSVRASDMS	FDLSFRPMSVRASDM	HLA-DRB1*04:01	49.86 / 1.40	83.00/ 0.95	1.3	0.8922 ( Probable ANTIGEN ).	Probable NON-ALLERGEN	Non-Toxin	NEGATIVE	IL4-inducer	IL10 inducer
chr13 g.113403397G>A	ADPRHL2	Substitution	p.T1962M	1962	AFDLSFRPMSVRASDTS	AFDLSFRPMSVRASDMS	DLSFRPMSVRASDMS	HLA-DRB1*04:01	50.38 / 1.40	82.00/ 0.92	1.5	0.9672 ( Probable ANTIGEN ).	Probable NON-ALLERGEN	Non-Toxin	NEGATIVE	IL4-inducer	IL10 inducer
chr16 g.22258546A>G	EEF2K	Substitution	p.Q361R	361	AKTILRGTEEKCGSPQVRTLSGSRPPLLRP	AKTILRGTEEKCGSPRVRTLSGSRPPLLRP	PRVRTLSGSRPPLLR	HLA-DRB1*07:01	71.68 / 6.30	68.00 / 4.6	8..50	1.2900 ( Probable ANTIGEN ).	Probable NON-ALLERGEN	Non-Toxin	NEGATIVE	IL4-inducer	IL10 inducer
chr19 g.5214686A>G	PTPRS	Substitution	p.C1457R	145	MGSDYINANYVDGYRRQNAYIATQGPLPET	MGSDYINANYVDGYRCQNAYIATQGPLPET	VDGYRCQNAYIATQG	HLA-DRB1*04:01	94.09/3.70	201.00 /5	5.1	0.5324 ( Probable ANTIGEN ).	Probable NON-ALLERGEN	Non-Toxin	NEGATIVE	Non-IL4-inducer	IL10 inducer
chr22 g.31575272T>C	SFI1	Substitution	p.Y322H	322	NEMAERFHHVTVLQHFCDWQQAWERRESL	NEMAERFHHVTVLQIYFCDWQQAWERRESL	AERFHHVTVLQIYFC	HLA-DRB1*07:01	8.48/0.16	16.00/0.64	0.64	0.7286 ( Probable ANTIGEN ).	Probable NON-ALLERGEN	Non-Toxin	NEGATIVE	IL4-inducer	IL10 inducer
chr22 g.31575272T>C	SFI2	Substitution	p.Y322H	322	NEMAERFHHVTVLQHFCDWQQAWERRESL	NEMAERFHHVTVLQIYFCDWQQAWERRESL	ERFHHVTVLQIYFCD	HLA-DRB1*07:01	10.01/0.25	17.00/0.7	0.78	0.7184 ( Probable ANTIGEN ).	Probable NON-ALLERGEN	Non-Toxin	NEGATIVE	IL4-inducer	IL10 inducer
chr22 g.31575272T>C	SFI3	Substitution	p.Y322H	322	NEMAERFHHVTVLQHFCDWQQAWERRESL	NEMAERFHHVTVLQIYFCDWQQAWERRESL	RFHHVTVLQIYFCDW	HLA-DRB1*07:01	19.46/1.30	49.00/ 3.3	1.9	0.9148 ( Probable ANTIGEN ).	Probable NON-ALLERGEN	Non-Toxin	NEGATIVE	IL4-inducer	IL10 inducer
chr1 g.214318943G>A	SMYD2	Substitution	p.G165E	165	QSDIAALHHFYSKHLEFPDNDSLVVLFAQV	QSDIAALHHFYSKHLGFPDNDSLVVLFAQV	DIAALHHFYSKHLGF	HLA-DRB1*07:01	62.36 /5.40	29.00/ 1.7	1.7	0.6773 ( Probable ANTIGEN ).	Probable NON-ALLERGEN	Non-Toxin	NEGATIVE	IL4-inducer	IL10 inducer
chr1 g.214318943G>A	SMYD3	Substitution	p.G165E	165	QSDIAALHHFYSKHLEFPDNDSLVVLFAQV	QSDIAALHHFYSKHLGFPDNDSLVVLFAQV	IAALHHFYSKHLGFP	HLA-DRB1*07:01	72.59/6.40	30.00/1.8	1.8	0.6243 ( Probable ANTIGEN ).	Probable NON-ALLERGEN	Non-Toxin	POSITIVE	IL4-inducer	IL10 inducer
chr2 g.236049178G>A	AGAP1	Substitution	p.V101I	101	THLSRVRSLDLDDWPVELIKVMSSIGNELA	THLSRVRSLDLDDWPIELIKVMSSIGNELA	PIELIKVMSSIGNEL	HLA-DRB1*04:04	20.53/ 0.34	31.00 / 1.1	1.1	0.4321 ( Probable ANTIGEN ).	Probable NON-ALLERGEN	Non-Toxin	NEGATIVE	IL4-inducer	IL10 inducer
chr2 g.236049178G>A	AGAP2	Substitution	p.V101I	101	THLSRVRSLDLDDWPVELIKVMSSIGNELA	THLSRVRSLDLDDWPIELIKVMSSIGNELA	WPIELIKVMSSIGNE	HLA-DRB1*04:04	22.61 /0.40	28.00 /0.9	0.9	0.5518 ( Probable ANTIGEN ).	Probable NON-ALLERGEN	Non-Toxin	NEGATIVE	IL4-inducer	IL10 inducer
chr2 g.236049178G>A	AGAP3	Substitution	p.V101I	101	THLSRVRSLDLDDWPVELIKVMSSIGNELA	THLSRVRSLDLDDWPIELIKVMSSIGNELA	DWPIELIKVMSSIGN	HLA-DRB1*04:04	26.79 /0.57	29.00/0.95	0.95	0.7021 ( Probable ANTIGEN ).	robable NON-ALLERGEN	Non-Toxin	NEGATIVE	IL4-inducer	IL10 inducer
chr2 g.236049178G>A	AGAP4	Substitution	p.V101I	101	THLSRVRSLDLDDWPVELIKVMSSIGNELA	THLSRVRSLDLDDWPIELIKVMSSIGNELA	PIELIKVMSSIGNEL	HLA-DRB1*04:01	77.02 /2.80	31.00/3	3.5	0.4321 ( Probable ANTIGEN ).	Probable NON-ALLERGEN	Non-Toxin	NEGATIVE	IL4-inducer	IL10 inducer
chr2 g.236049178G>A	AGAP5	Substitution	p.V101I	101	THLSRVRSLDLDDWPVELIKVMSSIGNELA	THLSRVRSLDLDDWPIELIKVMSSIGNELA	WPIELIKVMSSIGNE	HLA-DRB1*04:01	78.33 /2.91	28.00/ 3.3	3.7	0.5518 ( Probable ANTIGEN ).	Probable NON-ALLERGEN	Non-Toxin	NEGATIVE	IL4-inducer	IL10 inducer
chr2 g.236049178G>A	AGAP6	Substitution	p.V101I	101	THLSRVRSLDLDDWPVELIKVMSSIGNELA	THLSRVRSLDLDDWPIELIKVMSSIGNELA	HLSRVRSLDLDDWPI	HLA-DRB1*07:01	87.38 / 7.90	154.00 / 1.7	1.7	1.1086 ( Probable ANTIGEN ).	Probable NON-ALLERGEN	Non-Toxin	NEGATIVE	IL4-inducer	IL10 inducer
chr2 g.236049178G>A	AGAP7	Substitution	p.V101I	101	THLSRVRSLDLDDWPVELIKVMSSIGNELA	THLSRVRSLDLDDWPIELIKVMSSIGNELA	DWPIELIKVMSSIGN	HLA-DRB1*04:01	101.3 / 4	154.00/ 3.4	3.7	0.7021 ( Probable ANTIGEN ).	Probable NON-ALLERGEN	Non-Toxin	NEGATIVE	L4-inducer	IL10 inducer
chr17 g.41528069G>C	KRT19	Substitution	p.A60G	60	VSVSSARFVSSSSSGAYGGGYGGVLTASDG	VSVSSARFVSSSSSGGYGGGYGGVLTASDG	VSSARFVSSSSSGGY	HLA-DRB1*04:01	51.08/1.40	85.00/1.1	1.1	0.7077 ( Probable ANTIGEN ).	Probable NON-ALLERGEN	Non-Toxin	NEGATIVE	IL4-inducer	IL10 inducer
chr17 g.41528069G>C	KRT20	Substitution	p.A60G	60	VSVSSARFVSSSSSGAYGGGYGGVLTASDG	VSVSSARFVSSSSSGGYGGGYGGVLTASDG	SSARFVSSSSSGGYG	HLA-DRB1*04:01	52.36/1.40	85.00/1.1	1.1	0.7191 ( Probable ANTIGEN ).	Probable NON-ALLERGEN	Non-Toxin	NEGATIVE	IL4-inducer	IL10 inducer
chr17 g.41528069G>C	KRT21	Substitution	p.A60G	60	VSVSSARFVSSSSSGAYGGGYGGVLTASDG	VSVSSARFVSSSSSGGYGGGYGGVLTASDG	SARFVSSSSSGGYGG	HLA-DRB1*04:01	61.56/1.80	89.00/1.2	1.2	0.8704 ( Probable ANTIGEN ).	Probable NON-ALLERGEN	Non-Toxin	NEGATIVE	IL4-inducer	IL10 inducer
chr17 g.41528069G>C	KRT22	Substitution	p.A60G	60	VSVSSARFVSSSSSGAYGGGYGGVLTASDG	VSVSSARFVSSSSSGGYGGGYGGVLTASDG	ARFVSSSSSGGYGGG	HLA-DRB1*04:01	73.79/2.60	92.00/1.3	1.3	1.0935 ( Probable ANTIGEN ).	Probable NON-ALLERGEN	Non-Toxin	POSITIVE	IL4-inducer	IL10 inducer
chr17 g.41528069G>C	KRT23	Substitution	p.A60G	60	VSVSSARFVSSSSSGAYGGGYGGVLTASDG	VSVSSARFVSSSSSGGYGGGYGGVLTASDG	SVSSARFVSSSSSGG	HLA-DRB1*04:01	167.66 /7.50	85.00/1.1	2.8	0.8245 ( Probable ANTIGEN ).	Probable NON-ALLERGEN	Non-Toxin	POSITIVE	IL4-inducer	IL10 inducer
chr17 g.8231743T>C	CTC1	Substitution	p.I820V	820	VRWFEFLHPGQVYRLIAPGPATPMLFEKDG	VRWFEFLHPGQVYRLVAPGPATPMLFEKDG	RWFEFLHPGQVYRLV	HLA-DRB1*07:01	50.04/4.20	68.00/4.60	7.2	1.2316 ( Probable ANTIGEN ).	Probable NON-ALLERGEN	Non-Toxin	POSITIVE	IL4-inducer	IL10 inducer
chr19 g.4847701A>G	PLIN3	Substitution	p.A275V	275	ATKQRAQEALLQLSQVLSLMETVKQGVDQK	ATKQRAQEALLQLSQALSLMETVKQGVDQK	EALLQLSQALSLMET	HLA-DRB1*07:01	8.93/0.19	5.00/0.02	0.48	0.4611 ( Probable ANTIGEN ).	Probable NON-ALLERGEN	Non-Toxin	POSITIVE	Non-IL4-inducer	IL10 inducer
chr19 g.4847701A>G	PLIN4	Substitution	p.A275V	275	ATKQRAQEALLQLSQVLSLMETVKQGVDQK	ATKQRAQEALLQLSQALSLMETVKQGVDQK	RAQEALLQLSQALSL	HLA-DRB1*07:01	9.90/0.25	5.00/0.02	0.44	0.4156 ( Probable ANTIGEN ).	Probable NON-ALLERGEN	Non-Toxin	POSITIVE	Non-IL4-inducer	IL10 inducer
chr19 g.4847701A>G	PLIN5	Substitution	p.A275V	275	ATKQRAQEALLQLSQVLSLMETVKQGVDQK	ATKQRAQEALLQLSQALSLMETVKQGVDQK	LQLSQALSLMETVKQ	HLA-DRB1*07:01	71.62/6.30	17.00/0.70	1.2	0.7080 ( Probable ANTIGEN ).	Probable NON-ALLERGEN	Non-Toxin	POSITIVE	IL4-inducer	IL10 inducer
chr19 g.4847701A>G	PLIN6	Substitution	p.A275V	275	ATKQRAQEALLQLSQVLSLMETVKQGVDQK	ATKQRAQEALLQLSQALSLMETVKQGVDQK	EALLQLSQALSLMET	HLA-DRB1*04:04	81.37 /4.50	40.00/1.40	5	0.4611 ( Probable ANTIGEN ).	Probable NON-ALLERGEN	Non-Toxin	POSITIVE	Non-IL4-inducer	IL10 inducer
chr19 g.4847701A>G	PLIN7	Substitution	p.A275V	275	ATKQRAQEALLQLSQVLSLMETVKQGVDQK	ATKQRAQEALLQLSQALSLMETVKQGVDQK	LSQALSLMETVKQGV	HLA-DRB1*04:01	88.33/3.40	125.00/2.40	4.7	0.6977 ( Probable ANTIGEN ).	Probable NON-ALLERGEN	Non-Toxin	POSITIVE	Non-IL4-inducer	IL10 inducer
chr19 g.4847701A>G	PLIN8	Substitution	p.A275V	275	ATKQRAQEALLQLSQVLSLMETVKQGVDQK	ATKQRAQEALLQLSQALSLMETVKQGVDQK	QLSQALSLMETVKQG	HLA-DRB1*04:01	116.70 /4.90	129.0/2.50	2.7	0.9110 ( Probable ANTIGEN ).	Probable NON-ALLERGEN	Non-Toxin	POSITIVE	IL4-inducer	IL10 inducer
chr19 g.4847701A>G	PLIN9	Substitution	p.A275V	275	ATKQRAQEALLQLSQVLSLMETVKQGVDQK	ATKQRAQEALLQLSQALSLMETVKQGVDQK	SQALSLMETVKQGVD	HLA-DRB1*04:01	119.03/5.10	125.00/2.40	4.7	0.8944 ( Probable ANTIGEN ).	Probable NON-ALLERGEN	Non-Toxin	POSITIVE	Non-IL4-inducer	IL10 inducer
chr19 g.4847701A>G	PLIN10	Substitution	p.A275V	275	ATKQRAQEALLQLSQVLSLMETVKQGVDQK	ATKQRAQEALLQLSQALSLMETVKQGVDQK	QALSLMETVKQGVDQ	HLA-DRB1*04:01	138.83 /6	129.00 /2.50	4.7	0.9524 ( Probable ANTIGEN ).	Probable NON-ALLERGEN	Non-Toxin	POSITIVE	Non-IL4-inducer	IL10 inducer
chr19 g.4847701A>G	PLIN11	Substitution	p.A275V	275	ATKQRAQEALLQLSQVLSLMETVKQGVDQK	ATKQRAQEALLQLSQALSLMETVKQGVDQK	LQLSQALSLMETVKQ	HLA-DRB1*04:01	166.26	126.00/2.40	2.7	0.7080 ( Probable ANTIGEN ).	Probable NON-ALLERGEN	Non-Toxin	POSITIVE	IL4-inducer	IL10 inducer
chr1 g.6554331A>C	NOL9	Substitution	p.S58A	58	CGRRRLRWRLLQAQASGVDWREGARQVSRA	CGRRRLRWRLLQAQAAGVDWREGARQVSRA	RRLRWRLLQAQAAGV	HLA-DRB1*04:04	57.16/2.80	56.00/2.50	5.3	0.9764 ( Probable ANTIGEN ).	Probable NON-ALLERGEN	Non-Toxin	POSITIVE	Non-IL4-inducer	IL10 inducer
chr1 g.6554331A>C	NOL10	Substitution	p.S58A	58	CGRRRLRWRLLQAQASGVDWREGARQVSRA	CGRRRLRWRLLQAQAAGVDWREGARQVSRA	RLRWRLLQAQAAGVD	HLA-DRB1*04:04	66.94/3.40	56.00/2.50	5.3	0.9890 ( Probable ANTIGEN ).	Probable NON-ALLERGEN	Non-Toxin	POSITIVE	Non-IL4-inducer	IL10 inducer
chr1 g.6554331A>C	NOL11	Substitution	p.S58A	58	CGRRRLRWRLLQAQASGVDWREGARQVSRA	CGRRRLRWRLLQAQAAGVDWREGARQVSRA	RRRLRWRLLQAQAAG	HLA-DRB1*04:04	72.44/3.90	92.00/4.70	5.3	0.6697 ( Probable ANTIGEN ).	Probable NON-ALLERGEN	Non-Toxin	POSITIVE	Non-IL4-inducer	IL10 inducer
chr1 g.6554331A>C	NOL12	Substitution	p.S58A	58	CGRRRLRWRLLQAQASGVDWREGARQVSRA	CGRRRLRWRLLQAQAAGVDWREGARQVSRA	LRWRLLQAQAAGVDW	HLA-DRB1*04:04	94.47/5.40	57.00/2.50	5.3	0.9382 ( Probable ANTIGEN ).	Probable NON-ALLERGEN	Non-Toxin	POSITIVE	IL4-inducer	IL10 inducer
chr1 g.6554331A>C	NOL13	Substitution	p.S58A	58	CGRRRLRWRLLQAQASGVDWREGARQVSRA	CGRRRLRWRLLQAQAAGVDWREGARQVSRA	GRRRLRWRLLQAQAA	HLA-DRB1*04:04	114.77 /7	92.00/4.70	5.3	0.5763 ( Probable ANTIGEN ).	Probable NON-ALLERGEN	Non-Toxin	POSITIVE	Non-IL4-inducer	IL10 inducer
chr17 g.80332480A>G	RNF213	Substitution	p.D1380G	1380	DLDSELKIMCTVDHQDQRDWIKDRVEQIKE	DLDSELKIMCTVDHQGQRDWIKDRVEQIKE	SELKIMCTVDHQGQR	HLA-DRB1*04:04	64.82/3.20	20.00/0.5	0.5	0.9866 ( Probable ANTIGEN ).	Probable NON-ALLERGEN	Non-Toxin	POSITIVE	IL4-inducer	IL10 inducer
chr17 g.80332480A>G	RNF214	Substitution	p.D1380G	1380	DLDSELKIMCTVDHQDQRDWIKDRVEQIKE	DLDSELKIMCTVDHQGQRDWIKDRVEQIKE	ELKIMCTVDHQGQRD	HLA-DRB1*04:04	114.9 / 7	59.00/2.70	2.7	0.9410 ( Probable ANTIGEN ).	Probable NON-ALLERGEN	Non-Toxin	POSITIVE	Non-IL4-inducer	IL10 inducer
chr11 g.71473632A>C	NADSYN1	Substitution	p.Q204H	204	LDGVEIITNASGSHQVLRKANTRVDLVTMV	LDGVEIITNASGSHHVLRKANTRVDLVTMV	LDGVEIITNASGSHH	HLA-DRB1*04:04	72.22 /3.90	156.00/8.50	8.5	0.7925 ( Probable ANTIGEN ).	Probable NON-ALLERGEN	Non-Toxin	POSITIVE	Non-IL4-inducer	IL10 inducer

## Sheet: LBL A549
Variant	Gene names	Class	Codon	aa	Trimmed Reference protein sequence	Trimmed Mutant protein sequence	Epitop	ABCPred	BepiPred-2.0	Immunogenicity	Allergen	Toxicity	IgPred module
								with a threshold of 0.51 (window length to use for prediction=16)	the threshold of 0.35	VaxiJen v2.0 (THRESHOLD:0.4(TARGET ORGANISM:TUMOUR))	Allertop v2.0	ToxinPred (peptide fragment length=15)	Threshold =0.5
chr17 g.73236665C>A	FAM104A;C17orf80	Substitution	p.H395N	394	ATTFLQEKKAEAQNHHCVPDVKALMESPEG	ATTFLQEKKAEAQNHNCVPDVKALMESPEG	AEAQNHNCVPDVKALM	AEAQNHNCVPDVKALM (0.83)	AEAQNHNCVPDVKALM	0.4773 ( Probable ANTIGEN ).	Probable NON-ALLERGEN	Non-Toxin	IgG Epitope(1.280 *)
chr17 g.746695G>C	GEMIN4	Substitution	p.Q450E	450	DEWVACLGSNRALFRQPDLVLRLLETVIDV	DEWVACLGSNRALFREPDLVLRLLETVIDV	ACLGSNRALFREPDLV	ACLGSNRALFREPDLV (0.68)	ACLGSNRALFREPDLV	0.7252 ( Probable ANTIGEN ).	Probable NON-ALLERGEN	Non-Toxin	IgG Epitope(1.280 *)
chr14 g.73260801T>G	PAPLN	Substitution	p.M693R	693	HAGCTKSYGGDSTGGMPRSRAVASTVHNTH	HAGCTKSYGGDSTGGRPRSRAVASTVHNTH	GDSTGGRPRSRAVAST	GDSTGGRPRSRAVAST(0.86)	GDSTGGRPRSRAVAST	1.3495 ( Probable ANTIGEN ).	Probable NON-ALLERGEN	Non-Toxin	IgG Epitope(1.280 *)
chr19 g.44106512A>G	ZNF224;ZNF225-AS1	Substitution	p.M118V	118	IWEKIASDLTRSQDLMINSSQFSKEGDFPC	IWEKIASDLTRSQDLVINSSQFSKEGDFPC	WEKIASDLTRSQDLVI	WEKIASDLTRSQDLVI(0.83)	WEKIASDLTRSQDLVI	0.6263 ( Probable ANTIGEN ).	Probable NON-ALLERGEN	Non-Toxin	IgG Epitope (0.6)
chr16 g.70127360T>C	PDPR	Substitution	p.Y110H	110	LTIEQKMADYSNKLYYQLEQETGIQTGYTR	LTIEQKMADYSNKLYHQLEQETGIQTGYTR	TIEQKMADYSNKLYHQ	TIEQKMADYSNKLYHQ(0.84)	TIEQKMADYSNKLYHQ	0.6606 ( Probable ANTIGEN ).	Probable NON-ALLERGEN	Non-Toxin	IgG Epitope(0.577 *)
chr17 g.68537514A>G	PRKAR1A;FAM20A	Substitution	p.L530S	530	AHGQQSVIVDGPVEQLAPDSGQANLTS	AHGQQSVIVDGPVEQSAPDSGQANLTS	PVEQSAPDSGQANLTS	PVEQSAPDSGQANLTS (0.97)	PVEQSAPDSGQANLTS	0.4600 ( Probable ANTIGEN ).	Probable NON-ALLERGEN	Non-Toxin	IgG Epitope (0.788 *)
chr17 g.77194764A>C	SEC14L1	Substitution	p.T188P	188	EGITFVPRWSPPSITTSSETSSSSSKKQAA	EGITFVPRWSPPSITPSSETSSSSSKKQAA	TFVPRWSPPSITPSSE	TFVPRWSPPSITPSSE (0.81)	TFVPRWSPPSITPSSE	0.6605 ( Probable ANTIGEN ).	Probable NON-ALLERGEN	Non-Toxin	IgG Epitope (0.688 *)

## Sheet: Conformtional B CELL A549
Variant	Gene names	Class	Protein name	Trimmed Reference protein sequence	Trimmed Mutant protein sequence	PDB ID / Chain	Ellipro		Immunogenicity	Allergen	toxipred	IgPred module	Codon	aa
							Minimum score=0.5 / Maximum distance (Angstrom):=6		THRESHOLD:0.4(TARGET ORGANISM:TUMOUR)	Allertop v2.0		Threshold =0.5
chr9 g.129098622G>T	CRAT;	Substitution	CRAT	YVIEYTKKPELVRSPMVPLPMPKKLRFNIT	YVIEYTKKPELVRSPLVPLPMPKKLRFNIT	1NM8/A	A:R90, A:K105, A:Q106, A:D107, A:F108, A:V109, A:D110, A:L111, A:Q112, A:G113, A:L115, A:R116, A:K120, A:E123, A:P162, A:G163, A:P164, A:K165, A:Q166, A:S173, A:K174, A:T175, A:K176, A:K177, A:P178, A:P179, A:T180, A:N187, A:Y188, A:Q189, A:E192, A:D194, A:V195, A:Y196, A:H197, A:S198, A:D199, A:G200, A:T201, A:P202, A:L203, A:T204, A:A205, A:D206, A:Q207, A:I208, A:F209, A:V210, A:Q211, A:L212, …	RKQDFVDLQGLRKEPGPKQSKTKKPPTNYQEDVYHSDGTPLTADQIFVQLEKIWNSSLQTNKEPNSAKAYNTLIKDKVNRDSRATMPRGSRGEDGSYKPELVRSPLVPLPMPKKLRFNITPEIKSDIEKKQ	0.5551 ( Probable ANTIGEN ).	Probable NON-ALLERGEN	Non-Toxin	IgG Epitope (1.743 *)	p.M372L	372
chr3 g.12807323T>C	CAND2	Substitution	CAND2	VQNLAVKCLGPLVVKVKEYQVETIVDTLC	VQNLAVKCLGPLVAKVKEYQVETIVDTLC	8VVY/ C	C:S13, C:T14, C:A15, C:A16, C:F17, C:H18, C:I19, C:S20, C:S21, C:L22, C:L23, C:E24, C:K25, C:M26, C:T27, C:S28, C:S29, C:D30, C:K31, C:D32, C:F33, C:R34, C:F35, C:M36, C:A37, C:T38, C:S39, C:D40, C:L41, C:M42, C:S43, C:E44, C:L45, C:Q46, C:K47, C:D48, C:S49, C:I50, C:Q51, C:L52, C:D53, C:E54, C:D55, C:S56, C:E57, C:R58, C:K59, C:V60, C:V61, C:K62, C:M63, C:L64, C:L65, C:R66, C:L67, C:L68, C:E69, …	STAAFHISSLLEKMTSSDKDFRFMATSDLMSELQKDSIQLDEDSERKVVKMLLRLLEDKNGEVQNLAVKCLGPLVAKVKEYQVETIVDTLCTNMRSDQLRDIAGIGLVGLATNVCRKITGQLTSAIAQQEDVAVQLEGAFASHCLPQLSSPRLAVR	0.5092 ( Probable ANTIGEN ).	Probable NON-ALLERGEN	Non-Toxin	IgG Epitope(1.117 * )	p.V77A	77
chr14 g.50116365G>T	VCPKMT	Substitution	VCPKMT	VLSKYLETPEFSGDGAHALSRRSVLELGSG	VLSKYLETPEFSGDGDHALSRRSVLELGSG	4LG1/ A	A:D11, A:P12, A:L13, A:S15, A:F16, A:V17, A:R29, A:Q31, A:Q32, A:T55, A:P56, A:E57, A:S59, A:G60, A:D61, A:G62, A:D63, A:H64, A:A65, A:L66, A:S67, A:R68, A:R69, A:G89, A:A90, A:M106, A:N109, A:M110, A:K112, A:H113, A:L114, A:V115, A:T116, A:G117, A:D138, A:K200, A:I201, A:P202, A:L203, A:E204, A:K205, A:D207, A:E208, A:E209, A:Y210, A:R211 (0.669)	DPLSFVRQQTPESGDGDHALSRRGAMNMKHLVTGDKIPLEKDEEYR	0.6120 ( Probable ANTIGEN ).	Probable NON-ALLERGEN	Non-Toxin	IgG Epitope(0.999 * )	p.A63D	63
chr19 g.1056493G>C	ABCA7	Substitution	ABCA7	TLNHPLNLTKEQLSEGALMASSVDVLVSIC	TLNHPLNLTKEQLSEAALMASSVDVLVSIC	8EDW/A	A:P87, A:E90, A:P91, A:G92, A:R93, A:L94, A:N96, A:N98, A:D99, A:S100, A:L101, A:V102, A:S103, A:R104, A:L105, A:L106, A:A107, A:D108, A:A109, A:R110, A:T111, A:V112, A:L113, A:G114, A:G115, A:A116, A:S117, A:A118, A:H119, A:R120, A:A187, A:E188, A:D189, A:L190, A:A191, A:Q192, A:E193, A:L194, A:L195, A:A196, A:L197, A:R198, A:S199, A:L200, A:V201, A:E202, A:L203, A:R204, A:A205, A:L206, A:L207, …	PEPGRLNNDSLVSRLLADARTVLGGASAHRAEDLAQELLALRSLVELRALLQRPRGTSGPLELLSEALCSPACSELIGALDSHPSRWLGKLLFAPDTPFTRKLMAQVNRFEELTLLRDVREVWEAMLGPRIFTFMDAHADVGHLVTLGRVTECLSLDKLEAAPSEAALVSRQLAEHRFAFLGPEDSSDPEHPTPDLGAPGHVRAAVRVLSGANPRASHGGEAAQHNVGTFSEDAPGDPGRARLLELLQEAGLEEPPVQHSSHRFSAPEVPAEVAKVLASGNWTPESPSPACQCSRPGARRLDCPAAAGGPPPPQAVTGSGEVVQNLTGRNDKLGGRDPGLPSGQELGRSVEELWALLSPLPGGALDRVLKNLTAWAHSLDAQDAILRAHLPPGPARHAHS	0.5471 ( Probable ANTIGEN ).	Probable NON-ALLERGEN	Non-Toxin	IgG Epitope (1.425 *)	p.G1527A	1527
chr5 g.74685445T>C	HEXB	Substitution	HEXB	SVSAKPGPALWPLPLSVKMTPNLLHLAPEN	SVSAKPGPALWPLPLLVKMTPNLLHLAPEN	1O7A /A	A:P60, A:L61, A:L62, A:V63, A:K64, A:M65, A:T66, A:P67, A:N68, A:L69, A:L70, A:H71, A:L72, A:A73, A:P74, A:E75, A:N76, A:F77, A:Y78, A:I79, A:S80, A:H81, A:S82, A:P83, A:N84, A:S85, A:T86, A:A87, A:G88, A:P89, A:S90, A:C91, A:T92, A:E95, A:H102, A:G103, A:F106, A:G107, A:T122, A:Q123, A:V124, A:Q125, A:Q126, A:L127, A:L128, A:V129, A:S130, A:I131, A:T132, A:L133, A:Q134, A:S135, A:E136, A:C137, A…	PLLVKMTPNLLHLAPENFYISHSPNSTAGPSCTEHGFGTQVQQLLVSITLQSECDADLVKEPVAVKNYQDSYGTFTINEST	0.4546 ( Probable ANTIGEN ).	Probable NON-ALLERGEN	Non-Toxin	IgG Epitope(1.035 * )	p.S62L	62
